# Supplementary material for: Generation and analysis of expressed sequence tags from the ciliate protozoan parasite Ichthyophthirius multifiliis
Source: BMC Genomics. 2007 Jun 18;8:176. doi: 10.1186/1471-2164-8-176 (PMC1906770; doi:10.1186/1471-2164-8-176)
Supplement: Additional file 1 — Supplemental Table 1, Excel spreadsheet; Table of I. multifiliis unique EST sequences; Provided information includes I. multifiliis BLASTX top hits to the non-redundant database in GenBank with unique EST name and accession numbers. Also included are significant protein domain comparisons to the Swiss-Prot database. Putative secretory proteins are highlighted. [file 1471-2164-8-176-S1.xls]

## Sheet: ICH
BLASTX to NR database in GenBank and comparison to the Swiss-Prot database. Top hits shown at e<-5 significance. Putative secreted peptides are highlighted										NO HITS to NR
EST Name	Accession #	HIT_ID	BLASTX Description from NR database in GenBank	E-VALUE		EST Name	HIT_ID	BLASTX Description from Swiss-Prot	E-VALUE	Contig\1
Contig\10		EAS00226.1	14-3-3 protein [Tetrahymena thermophila SB210]	3e-77		Contig\10	P34730	Protein BMH2	8e-59	Contig\100
Contig\101		ZP_01107505.1	hypothetical protein FB2170_08689 [Flavobacteriales bacterium HTCC2170] gb|EAR00569.1| hypothetical protein FB2170_08689 [Flavobacteriales bacterium HTCC2170]	2e-11						Contig\105
Contig\102		EAS06707.1	Dynein heavy chain family protein [Tetrahymena thermophila SB210]	0		Contig\102	Q9SMH3	Dynein-1-alpha heavy chain, flagellar inner arm I1 complex (1-alpha DHC) (Dynein-1, subspecies f)	e-104	Contig\108
Contig\103		EAR94008.1	hypothetical protein TTHERM_00227220 [Tetrahymena thermophila SB210]	0		Contig\103	Q9D5Y1	Coiled-coil domain-containing protein 39	e-112	Contig\109
Contig\104		CAB64945.1	intestinal fatty acid binding protein [Danio rerio] gb|AAP93851.1| intestinal fatty acid binding protein 2 [Danio rerio] gb|AAH75970.1| Fatty acid binding protein 2, intestinal [Danio rerio] gb|AAF00925.1| intestinal fatty acid binding protein [Danio rerio]	9e-60		Contig\104	Q45KW7	Fatty acid-binding protein, intestinal (I-FABP) (FABPI)	5e-50	Contig\12
Contig\106		EAR99953.1	Dynein heavy chain family protein [Tetrahymena thermophila SB210]	2e-78		Contig\106	Q9MBF8	Dynein-1-beta heavy chain, flagellar inner arm I1 complex (1-beta DHC) (Dynein-1, subspecies f)	1e-34	Contig\120
Contig\107		EAR97028.1	hypothetical protein TTHERM_00196190 [Tetrahymena thermophila SB210]	4e-43						Contig\124
Contig\11		AAC27989.1	granule lattice protein 5 precursor; Grl5p [Tetrahymena thermophila] gb|EAR95225.1| granule lattice protein 5 precursor, putative [Tetrahymena thermophila SB210]	2e-14						Contig\127
Contig\110		EAR88946.1	hypothetical protein TTHERM_00551040 [Tetrahymena thermophila SB210]	9e-28						Contig\131
Contig\111		EAR95301.1	Citrate synthase family protein [Tetrahymena thermophila SB210]	7e-88		Contig\111	Q9LXS6	Citrate synthase 2, peroxisomal precursor	6e-52	Contig\137
Contig\112		EAR95191.1	Ubiquitin carboxyl-terminal hydrolase family protein [Tetrahymena thermophila SB210]	e-127		Contig\112	Q93008	Probable ubiquitin carboxyl-terminal hydrolase FAF-X (Ubiquitin thioesterase FAF-X) (Ubiquitin-specific-processing protease FAF-X) (Deubiquitinating enzyme FAF-X) (Fat facets protein-related, X-linked) (Ubiquitin-specific protease 9, X chromosome)	9e-49	Contig\138
Contig\113		AAX30323.2	SJCHGC03012 protein [Schistosoma japonicum]	3e-11						Contig\14
Contig\114		AAS90119.1	DNA topoisomerase type 2 [Tetrahymena thermophila]	e-119		Contig\114	P41001	DNA topoisomerase 2 (DNA topoisomerase II)	3e-80	Contig\143
Contig\115		AAY61855.1	Small heat shock protein [Rickettsia felis URRWXCal2] ref|YP_247020.1| Small heat shock protein [Rickettsia felis URRWXCal2]	6e-36		Contig\115	Q84Q77	17.4 kDa class I heat shock protein 3	2e-15	Contig\15
Contig\116		EAR96949.1	EF hand family protein [Tetrahymena thermophila SB210]	3e-24		Contig\116	Q8V2M9	A-type inclusion protein (ATI) sp|Q775Q2|ATI_CAMPS A-type inclusion protein (ATI)	8e-06	Contig\153
Contig\117		EAS02842.1	adenosylhomocysteinase family protein [Tetrahymena thermophila SB210]	e-120		Contig\117	P50249	Adenosylhomocysteinase (S-adenosyl-L-homocysteine hydrolase) (AdoHcyase)	4e-89	Contig\155
Contig\118		EAS01309.1	ubiquitin-activating enzyme E1 family protein [Tetrahymena thermophila SB210]	1e-26						Contig\175
Contig\119		EAR90537.1	hypothetical protein TTHERM_00120830 [Tetrahymena thermophila SB210]	2e-20						Contig\177
Contig\121		ZP_00420807.1	hypothetical protein Bcep1808DRAFT_6805 [Burkholderia vietnamiensis G4] gb|EAM32809.1| hypothetical protein Bcep1808DRAFT_6805 [Burkholderia vietnamiensis G4]	2e-34						Contig\180
Contig\122		ABE05058.1	P pilus assembly, fimbrial Usher protein [Rickettsia bellii RML369-C] ref|YP_538147.1| P pilus assembly, fimbrial Usher protein [Rickettsia bellii RML369-C]	2e-70		Contig\122	P33408	Outer membrane usher protein myfC precursor	4e-06	Contig\182
Contig\123		EAR93891.1	EF hand family protein [Tetrahymena thermophila SB210]	e-125		Contig\123	Q13938	Calcyphosin (Calcyphosine)	5e-15	Contig\189
Contig\125		EAR98741.1	hypothetical protein TTHERM_00583460 [Tetrahymena thermophila SB210]	2e-67						Contig\2
Contig\126		AAS89347.1	14kDa apolipoprotein [Ctenopharyngodon idella]	3e-68						Contig\20
Contig\128		EAR94374.1	hypothetical protein TTHERM_00049190 [Tetrahymena thermophila SB210]	2e-07						Contig\205
Contig\129		EAR86465.1	hypothetical protein TTHERM_00037080 [Tetrahymena thermophila SB210]	1e-42						Contig\217
Contig\13		AAV65516.1	anterior gradient-like protein [Danio rerio] ref|NP_001012499.1| anterior gradient 2 homolog [Danio rerio] gb|AAH93250.1| Zgc:112187 protein [Danio rerio]	2e-52		Contig\13	Q5R7P1	Anterior gradient protein 2 homolog precursor	2e-40	Contig\222
Contig\130		CAA43387.1	ubiquitin [Tetrahymena pyriformis]	4e-86		Contig\130	P20685	Ubiquitin	7e-36	Contig\227
Contig\132		AAT70750.1	OmpA [Riemerella anatipestifer]	e-110		Contig\132	P22263	Outer membrane porin F precursor	3e-07	Contig\237
Contig\133		NP_001015057.1	transferrin-a [Danio rerio] gb|AAH93229.1| Transferrin-a [Danio rerio]	9e-47		Contig\133	P80429	Serotransferrin II precursor (Siderophilin II) (STF II)	1e-24	Contig\238
Contig\134		XP_657286.1	Viral A-type inclusion protein repeat [Entamoeba histolytica HM-1:IMSS] gb|EAL51907.1| Viral A-type inclusion protein repeat, putative [Entamoeba histolytica HM-1:IMSS]	1e-08		Contig\134	Q9Y623	Myosin-4 (Myosin heavy chain, skeletal muscle, fetal) (Myosin heavy chain IIb) (MyHC-IIb)	2e-06	Contig\240
Contig\135		AAN15747.1	reverse transcriptase-like protein [Paralichthys olivaceus]	7e-17						Contig\242
Contig\136		EAR88089.1	TPR Domain containing protein [Tetrahymena thermophila SB210]	7e-76		Contig\136	Q9USI5	Heat shock protein sti1 homolog	6e-36	Contig\246
Contig\139		XP_692765.1	PREDICTED: similar to Zinc finger protein 341 [Danio rerio]	7e-08						Contig\248
Contig\140		EAS06328.1	hypothetical protein TTHERM_00331070 [Tetrahymena thermophila SB210]	2e-64						Contig\251
Contig\141		AAO72441.1	gastrin-releasing peptide receptor [Gallus gallus] ref|NP_989738.1| gastrin-releasing peptide receptor [Gallus gallus]	3e-37		Contig\141	P30550	Gastrin-releasing peptide receptor (GRP-R) (GRP-preferring bombesin receptor)	1e-33	Contig\254
Contig\142		EAR98741.1	hypothetical protein TTHERM_00583460 [Tetrahymena thermophila SB210]	3e-38						Contig\258
Contig\144		AAS01746.1	cytochrome b [Ictalurus punctatus] gb|AAO26556.1| cytochrome b [Ictalurus punctatus] gb|AAO26555.1| cytochrome b [Ictalurus punctatus]	e-145		Contig\144	Q8SGQ9	Cytochrome b	e-137	Contig\263
Contig\145		EAR99485.1	hypothetical protein TTHERM_00136490 [Tetrahymena thermophila SB210]	3e-13		Contig\145	Q13464	Rho-associated protein kinase 1 (Rho-associated, coiled-coil-containing protein kinase 1) (p160 ROCK-1) (p160ROCK) (NY-REN-35 antigen)	2e-09	Contig\264
Contig\146		AAY60857.1	Acyl-[acyl carrier protein]--UDP-N-acetylglucosamine O-acyltransferase [Rickettsia felis URRWXCal2] ref|YP_246022.1| UDP-N-acetylglucosamine acyltransferase [Rickettsia felis URRWXCal2]	1e-79		Contig\146	P32199	Acyl-[acyl-carrier-protein]--UDP-N-acetylglucosamine O-acyltransferase (UDP-N-acetylglucosamine acyltransferase)	3e-80	Contig\267
Contig\147		CAG05316.1	unnamed protein product [Tetraodon nigroviridis]	5e-17		Contig\147	P48739	Phosphatidylinositol transfer protein beta isoform (PtdIns transfer protein beta) (PtdInsTP) (PI-TP-beta)	4e-17	Contig\270
Contig\148		AAL79508.1	induced during granule regeneration 1 precursor [Tetrahymena thermophila] gb|EAS02153.1| hypothetical protein TTHERM_00558350 [Tetrahymena thermophila SB210]	6e-29						Contig\271
Contig\149		EAR89792.1	hypothetical protein TTHERM_00632990 [Tetrahymena thermophila SB210]	8e-09						Contig\277
Contig\150		ABB80123.1	SubA [Bacillus subtilis]	2e-30		Contig\150	O68007	Bacitracin synthetase 2 (BA2) [Includes: ATP-dependent lysine adenylase (LysA) (Lysine activase); ATP-dependent D-ornithine adenylase (D-OrnA) (D-ornithine activase); Ornithine racemase ]	6e-31	Contig\282
Contig\151		AAB19104.1	granule lattice protein 1 precursor [Tetrahymena thermophila] gb|EAS07881.1| hypothetical protein TTHERM_00527180 [Tetrahymena thermophila SB210]	6e-39		Contig\151	Q02224	Centromeric protein E (CENP-E)	9e-06	Contig\284
Contig\152		EAR91854.1	CCR4-Not complex component, Not1 family protein [Tetrahymena thermophila SB210]	4e-24						Contig\290
Contig\154		EAR88951.1	26S proteasome subunit P45 family protein [Tetrahymena thermophila SB210]	e-101		Contig\154	P41836	26S protease regulatory subunit 8 homolog (Protein let1)	3e-91	Contig\291
Contig\156		EAR94608.1	Ribosomal S3Ae family protein [Tetrahymena thermophila SB210]	5e-63		Contig\156	P49395	40S ribosomal protein S3a (Lysine-rich protein KRP-A)	9e-47	Contig\292
Contig\157		EAS07305.1	hypothetical protein TTHERM_01339590 [Tetrahymena thermophila SB210]	1e-13						Contig\294
Contig\158		EAS00321.1	Kinesin motor domain containing protein [Tetrahymena thermophila SB210]	2e-83		Contig\158	Q62209	Synaptonemal complex protein 1 (SCP-1)	3e-08	Contig\295
Contig\159		EAS05644.1	ABC transporter family protein [Tetrahymena thermophila SB210]	7e-57		Contig\159	Q9UNQ0	ATP-binding cassette sub-family G member 2 (Placenta-specific ATP-binding cassette transporter) (Breast cancer resistance protein) (Mitoxantrone resistance-associated protein) (CDw338 antigen)	3e-10	Contig\297
Contig\16		EAR91919.1	splicing factor, CC1-like family protein [Tetrahymena thermophila SB210]	1e-13						Contig\299
Contig\160		XP_690121.1	PREDICTED: similar to 10 kda Ca(2+)-binding S-100 protein [Danio rerio]	1e-27		Contig\160	Q96FQ6	Protein S100-A16 (S100 calcium-binding protein A16) (Protein S100F)	7e-09	Contig\302
Contig\161		AAL79508.1	induced during granule regeneration 1 precursor [Tetrahymena thermophila] gb|EAS02153.1| hypothetical protein TTHERM_00558350 [Tetrahymena thermophila SB210]	5e-20						Contig\303
Contig\162		EAR95127.1	hypothetical protein TTHERM_00643530 [Tetrahymena thermophila SB210]	2e-37						Contig\310
Contig\163		XP_695412.1	PREDICTED: similar to pleckstrin homology domain containing, family A member 2 [Danio rerio]	4e-26		Contig\163	Q9HAU0	Pleckstrin homology domain-containing family A member 5 (Phosphoinositol 3-phosphate-binding protein 2) (PEPP-2)	3e-18	Contig\311
Contig\164		EAR86317.1	ATPase, AAA family protein [Tetrahymena thermophila SB210]	6e-32						Contig\312
Contig\165		ABE04220.1	Acetyl-CoA acetyltransferase [Rickettsia bellii RML369-C] ref|YP_537309.1| Acetyl-CoA acetyltransferase [Rickettsia bellii RML369-C]	3e-76		Contig\165	P45369	Acetyl-CoA acetyltransferase (Acetoacetyl-CoA thiolase)	2e-65	Contig\319
Contig\166		EAR94176.1	calcium-translocating P-type ATPase, PMCA-type family protein [Tetrahymena thermophila SB210]	9e-59		Contig\166	Q2QMX9	Calcium-transporting ATPase 1, plasma membrane-type (Ca(2+)-ATPase isoform 1) (Plastid envelope ATPase 1)	5e-29	Contig\322
Contig\167		ABE05372.1	ATP synthase C chain [Rickettsia bellii RML369-C] ref|YP_538461.1| ATP synthase C chain [Rickettsia bellii RML369-C] ref|ZP_01379314.1| hypothetical protein RbelO_01000082 [Rickettsia bellii OSU 85-389]	2e-16		Contig\167	Q92JP1	ATP synthase C chain (Lipid-binding protein)	1e-16	Contig\325
Contig\168		EAR90675.1	hypothetical protein TTHERM_01094880 [Tetrahymena thermophila SB210]	e-109		Contig\168	Q5F201	WD repeat protein 16	2e-52	Contig\327
Contig\169		EAS03134.1	Protein kinase domain containing protein [Tetrahymena thermophila SB210]	2e-58		Contig\169	P36616	Protein kinase dsk1 (Dis1-suppressing protein kinase)	3e-31	Contig\331
Contig\17		EAS07605.1	Dynein heavy chain family protein [Tetrahymena thermophila SB210]	4e-48		Contig\17	Q9MBF8	Dynein-1-beta heavy chain, flagellar inner arm I1 complex (1-beta DHC) (Dynein-1, subspecies f)	2e-13	Contig\335
Contig\170		ABE04725.1	Malate dehydrogenase [Rickettsia bellii RML369-C] ref|YP_537814.1| Malate dehydrogenase [Rickettsia bellii RML369-C] sp|Q1RIT9|MDH_RICBR Malate dehydrogenase	e-106		Contig\170	Q1RIT9	Malate dehydrogenase	e-107	Contig\337
Contig\171		EAR89535.1	Hsp90 protein [Tetrahymena thermophila SB210]	0		Contig\171	O44001	Heat shock protein 90	0	Contig\339
Contig\172		EAR92728.1	hypothetical protein TTHERM_00321730 [Tetrahymena thermophila SB210]	5e-27		Contig\172	Q27181	Trichocyst matrix protein T2-C precursor (Secretory granule protein T2-C) (TMP 2-C) [Contains: Trichocyst matrix protein T2-C 1; Trichocyst matrix protein T2-C 2]	2e-10	Contig\340
Contig\173		ABE04926.1	unknown [Rickettsia bellii RML369-C] ref|YP_538015.1| hypothetical protein RBE_0845 [Rickettsia bellii RML369-C]	8e-09						Contig\343
Contig\174		ABD85498.1	prostate stem cell antigen precursor-like [Ictalurus punctatus]	2e-52		Contig\174	Q05588	Urokinase plasminogen activator surface receptor precursor (uPAR) (U-PAR) (CD87 antigen)	2e-09	Contig\347
Contig\176		EAR93931.1	hypothetical protein TTHERM_00224460 [Tetrahymena thermophila SB210]	1e-09		Contig\176	Q9NJ15	Proprotein convertase subtilisin/kexin type 5 precursor (Proprotein convertase PC6-like) (aPC6)	8e-09	Contig\348
Contig\178		EAR97264.1	hypothetical protein TTHERM_00334410 [Tetrahymena thermophila SB210]	5e-61						Contig\351
Contig\179		EAR82438.1	TPR Domain containing protein [Tetrahymena thermophila SB210]	2e-50		Contig\179	Q61371	Intraflagellar transport 88 homolog (Tetratricopeptide repeat protein 10) (TPR repeat protein 10) (Recessive polycystic kidney disease protein Tg737) (TgN(Imorpk)737Rpw)	3e-23	Contig\352
Contig\18		EAR87821.1	Brix domain containing protein [Tetrahymena thermophila SB210]	2e-21		Contig\18	Q91YU8	Suppressor of SWI4 1 homolog (Ssf-1) (Peter Pan homolog)	4e-17	Contig\360
Contig\181		EAS03909.1	hypothetical protein TTHERM_00455480 [Tetrahymena thermophila SB210]	5e-42						Contig\368
Contig\183		EAR82032.1	Protein kinase domain containing protein [Tetrahymena thermophila SB210]	e-135		Contig\183	Q9NRP7	Serine/threonine-protein kinase 36 (Fused homolog)	1e-96	Contig\369
Contig\184		EAS06148.1	ubiquitin-transferase, HECT-domain [Tetrahymena thermophila SB210]	1e-07						Contig\378
Contig\185		EAS05644.1	ABC transporter family protein [Tetrahymena thermophila SB210]	8e-61		Contig\185	Q9FT51	Probable white-brown complex homolog protein 28	7e-19	Contig\382
Contig\186		EAR87673.1	RNA polymerase Rpb1, domain 2 family protein [Tetrahymena thermophila SB210]	3e-62		Contig\186	P18616	DNA-directed RNA polymerase II largest subunit	2e-38	Contig\389
Contig\187		EAR94393.1	cyclic nucleotide-binding domain containing protein [Tetrahymena thermophila SB210]	1e-74		Contig\187	Q86ZN7	cAMP-dependent protein kinase regulatory subunit (PKA regulatory subunit)	1e-19	Contig\392
Contig\188		EAS02724.1	hypothetical protein TTHERM_00348140 [Tetrahymena thermophila SB210]	2e-44						Contig\401
Contig\19		EAR96681.1	EGF-like domain containing protein [Tetrahymena thermophila SB210]	2e-22						Contig\403
Contig\190		EAR82438.1	TPR Domain containing protein [Tetrahymena thermophila SB210]	3e-63		Contig\190	Q61371	Intraflagellar transport 88 homolog (Tetratricopeptide repeat protein 10) (TPR repeat protein 10) (Recessive polycystic kidney disease protein Tg737) (TgN(Imorpk)737Rpw)	4e-39	Contig\405
Contig\191		EAS01076.1	hypothetical protein TTHERM_00316290 [Tetrahymena thermophila SB210]	1e-43						Contig\410
Contig\192		EAS04737.1	hypothetical protein TTHERM_00242590 [Tetrahymena thermophila SB210]	1e-16						Contig\415
Contig\193		NP_042981.1	U88 [Human herpesvirus 6] emb|CAA58337.1| U88 [Human herpesvirus 6]	7e-13						Contig\422
Contig\194		XP_990185.1	PREDICTED: similar to 60S ribosomal protein L7a (Surfeit locus protein 3) [Mus musculus] ref|XP_914517.1| PREDICTED: similar to 60S ribosomal protein L7a (Surfeit locus protein 3) [Mus musculus] ref|XP_893722.1| PREDICTED: similar to 60S ribosomal protein L7a (Surfeit locus protein 3) [Mus musculus]	1e-59		Contig\194	P46223	60S ribosomal protein L7a	2e-59	Contig\43
Contig\195		AAY19283.1	acidic ribosomal P0 protein [Tetrahymena thermophila]	3e-71		Contig\195	P41095	60S acidic ribosomal protein P0	1e-23	Contig\437
Contig\196		CAA40561.1	alpha-aminoadipyl-L-cysteinyl-D-valine synthetase [Amycolatopsis lactamdurans] sp|P27743|ACVS_NOCLA N-(5-amino-5-carboxypentanoyl)-L-cysteinyl-D-valine synthase (Delta-(L-alpha-aminoadipyl)-L-cysteinyl-D-valine synthetase) (ACV synthetase) (ACVS)	6e-70		Contig\196	P27743	N-(5-amino-5-carboxypentanoyl)-L-cysteinyl-D-valine synthase (Delta-(L-alpha-aminoadipyl)-L-cysteinyl-D-valine synthetase) (ACV synthetase) (ACVS)	4e-71	Contig\438
Contig\197		EAR87347.1	fructose-1,6-bisphosphatase family protein [Tetrahymena thermophila SB210]	4e-62		Contig\197	P46276	Fructose-1,6-bisphosphatase, cytosolic (D-fructose-1,6-bisphosphate 1-phosphohydrolase) (FBPase) (CY-F1)	7e-55	Contig\444
Contig\198		AAK94941.1	52kDa immobilization antigen variant B protein [Ichthyophthirius multifiliis]	0						Contig\447
Contig\199		EAS06510.1	WGR domain containing protein [Tetrahymena thermophila SB210]	4e-23						Contig\451
Contig\200		YP_504528.1	transposase, IS4 [Methanospirillum hungatei JF-1] ref|YP_503737.1| transposase, IS4 [Methanospirillum hungatei JF-1] gb|ABD42809.1| transposase, IS4 [Methanospirillum hungatei JF-1] gb|ABD42018.1| transposase, IS4 [Methanospirillum hungatei JF-1]	1e-26						Contig\453
Contig\201		ABE05452.1	unknown [Rickettsia bellii RML369-C] ref|YP_538541.1| hypothetical protein RBE_1371 [Rickettsia bellii RML369-C] ref|ZP_01380672.1| hypothetical protein RbelO_01001484 [Rickettsia bellii OSU 85-389]	4e-60		Contig\201	Q92JL0	Hypothetical protein RC0057	7e-19	Contig\458
Contig\202		EAR89654.1	Zinc finger in N-recognin family protein [Tetrahymena thermophila SB210]	1e-20						Contig\463
Contig\203		ZP_00630616.1	conserved hypothetical protein [Paracoccus denitrificans PD1222] gb|EAN66314.1| conserved hypothetical protein [Paracoccus denitrificans PD1222]	3e-48		Contig\203	Q3BAI2	Hypothetical protein ORF91	4e-10	Contig\464
Contig\204		EAR88802.1	hypothetical protein TTHERM_00262980 [Tetrahymena thermophila SB210]	2e-57						Contig\467
Contig\206		XP_685073.1	PREDICTED: similar to transmembrane protein SHREW1 [Danio rerio]	4e-27						Contig\468
Contig\207		ABE04634.1	Proline/betaine transporter [Rickettsia bellii RML369-C] ref|YP_537723.1| Proline/betaine transporter [Rickettsia bellii RML369-C]	5e-58		Contig\207	Q5HRH0	Putative proline/betaine transporter	1e-20	Contig\473
Contig\208		EAS01943.1	Dynein heavy chain family protein [Tetrahymena thermophila SB210]	0		Contig\208	P23098	Dynein beta chain, ciliary	1e-94	Contig\475
Contig\209		XP_683128.1	PREDICTED: similar to Alpha adducin (Erythrocyte adducin alpha subunit) [Danio rerio]	2e-21		Contig\209	Q04202	Transposable element Tcb2 transposase	3e-10	Contig\48
Contig\21		EAS18661.1	outer membrane protein [Flavobacteria bacterium BBFL7] ref|ZP_01203165.1| outer membrane protein [Flavobacteria bacterium BBFL7]	5e-42						Contig\488
Contig\210		EAR94565.1	hypothetical protein TTHERM_00052490 [Tetrahymena thermophila SB210]	1e-50						Contig\490
Contig\211		AAS89353.1	perforin [Ctenopharyngodon idella]	5e-74		Contig\211	P35763	Perforin-1 precursor (P1) (Lymphocyte pore-forming protein) (Cytolysin)	5e-07	Contig\493
Contig\212		AAL79508.1	induced during granule regeneration 1 precursor [Tetrahymena thermophila] gb|EAS02153.1| hypothetical protein TTHERM_00558350 [Tetrahymena thermophila SB210]	4e-26						Contig\494
Contig\213		ABE04693.1	N utilization substance protein A, transcription termination factor NusA [Rickettsia bellii RML369-C] ref|YP_537782.1| N utilization substance protein A, transcription termination factor NusA [Rickettsia bellii RML369-C]	4e-42		Contig\213	Q9ZCZ7	Transcription elongation protein nusA	2e-42	Contig\499
Contig\214		EAR96982.1	hypothetical protein TTHERM_00194740 [Tetrahymena thermophila SB210]	1e-46						Contig\5
Contig\215		EAS01943.1	Dynein heavy chain family protein [Tetrahymena thermophila SB210]	8e-69		Contig\215	Q39565	Dynein beta chain, flagellar outer arm	4e-22	Contig\503
Contig\216		EAS01943.1	Dynein heavy chain family protein [Tetrahymena thermophila SB210]	e-113		Contig\216	Q39565	Dynein beta chain, flagellar outer arm	2e-36	Contig\507
Contig\218		ZP_01050572.1	translation initiation factor IF-2 [Cellulophaga sp. MED134] gb|EAQ38490.1| translation initiation factor IF-2 [Cellulophaga sp. MED134]	3e-10		Contig\218	Q8A2A1	Translation initiation factor IF-2	3e-06	Contig\510
Contig\219		XP_726474.1	hypothetical protein PY05925 [Plasmodium yoelii yoelii str. 17XNL] gb|EAA18039.1| hypothetical protein [Plasmodium yoelii yoelii]	8e-08						Contig\514
Contig\22		EAR92569.1	hypothetical protein TTHERM_00091620 [Tetrahymena thermophila SB210]	1e-13						Contig\516
Contig\220		EAR98849.1	Dynein heavy chain family protein [Tetrahymena thermophila SB210]	1e-61		Contig\220	Q9MBF8	Dynein-1-beta heavy chain, flagellar inner arm I1 complex (1-beta DHC) (Dynein-1, subspecies f)	4e-22	Contig\521
Contig\221		EAS01110.1	phospholipid-translocating P-type ATPase, flippase family protein [Tetrahymena thermophila SB210]	2e-54		Contig\221	Q12675	Probable phospholipid-transporting ATPase DNF2	1e-23	Contig\523
Contig\223		EAT42669.1	cohesin-subunit, putative [Aedes aegypti]	4e-08						Contig\53
Contig\224		CAJ02435.1	proteasome alpha 7 subunit, putative [Leishmania major]	5e-22		Contig\224	P48004	Proteasome subunit alpha type 7 (Proteasome subunit RC6-1)	9e-21	Contig\530
Contig\225		EAR90274.1	hypothetical protein TTHERM_00601850 [Tetrahymena thermophila SB210]	5e-08						Contig\531
Contig\226		EAR84184.1	ribosomal protein L30p/L7e containing protein [Tetrahymena thermophila SB210]	6e-53		Contig\226	O01802	60S ribosomal protein L7	1e-50	Contig\532
Contig\228		EAR88946.1	hypothetical protein TTHERM_00551040 [Tetrahymena thermophila SB210]	9e-86						Contig\533
Contig\229		EAR93614.1	hypothetical protein TTHERM_00770670 [Tetrahymena thermophila SB210]	3e-10						Contig\536
Contig\23		EAR82198.1	Protein kinase domain containing protein [Tetrahymena thermophila SB210]	8e-06						Contig\537
Contig\230		EAR99695.1	peptidase, insulinase family [Tetrahymena thermophila SB210]	3e-35		Contig\230	Q8BHG1	Nardilysin precursor (N-arginine dibasic convertase) (NRD convertase) (NRD-C)	4e-10	Contig\538
Contig\231		XP_695183.1	PREDICTED: similar to RHCG-2 [Danio rerio]	2e-09						Contig\539
Contig\232		CAG05596.1	unnamed protein product [Tetraodon nigroviridis]	4e-11		Contig\232	Q7Z4S6	Kinesin family member 21A (Kinesin-like protein KIF2) (NY-REN-62 antigen)	3e-10	Contig\544
Contig\233		EAS07044.1	ubiquitin-transferase, HECT-domain [Tetrahymena thermophila SB210]	2e-56						Contig\546
Contig\234		EAS02246.1	conserved hypothetical protein [Tetrahymena thermophila SB210]	3e-19						Contig\547
Contig\235		EAR85080.1	regulator of chromosome condensation, putative [Tetrahymena thermophila SB210]	3e-36						Contig\548
Contig\236		NP_149372.1	NADH dehydrogenase subunit 10 [Tetrahymena thermophila] gb|AAK77569.1| NADH dehydrogenase subunit 10 [Tetrahymena thermophila]	2e-63		Contig\236	P15602	NADH-ubiquinone oxidoreductase 20 kDa subunit	3e-53	Contig\551
Contig\239		EAR98407.1	hypothetical protein TTHERM_00289350 [Tetrahymena thermophila SB210]	5e-12						Contig\552
Contig\24		EAS06627.1	hypothetical protein TTHERM_01344720 [Tetrahymena thermophila SB210]	1e-10						Contig\553
Contig\241		NP_612128.1	cytochrome c oxidase subunit II [Ictalurus punctatus] gb|AAL93225.1| cytochrome c oxidase subunit 2 [Ictalurus punctatus]	4e-98		Contig\241	Q37741	Cytochrome c oxidase subunit 2 (Cytochrome c oxidase polypeptide II)	1e-95	Contig\554
Contig\243		ZP_01051625.1	30S ribosomal protein S1 [Tenacibaculum sp. MED152] gb|EAQ41053.1| 30S ribosomal protein S1 [Tenacibaculum sp. MED152]	3e-37		Contig\243	P46836	30S ribosomal protein S1	1e-11	Contig\555
Contig\244		EAR99676.1	hypothetical protein TTHERM_00590130 [Tetrahymena thermophila SB210]	e-144		Contig\244	Q56YP2	Phosphatidylinositol-4-phosphate 5-kinase 1 (AtPIP5K1) (1-phosphatidylinositol-4-phosphate kinase 1) (PtdIns(4)P-5-kinase 1) (Diphosphoinositide kinase 1)	5e-34	Contig\558
Contig\245		EAR97047.1	hypothetical protein TTHERM_00196380 [Tetrahymena thermophila SB210]	2e-79		Contig\245	Q8IWG1	WD repeat protein 63 (Testis development protein NYD-SP29)	4e-08	Contig\56
Contig\247		CAA82359.1	transposase (putative) [Drosophila hydei]	3e-16		Contig\247	P03934	Transposable element Tc1 transposase	5e-10	Contig\560
Contig\249		EAS01158.1	Zinc carboxypeptidase family protein [Tetrahymena thermophila SB210]	3e-20						Contig\562
Contig\25		CAB51372.1	transposase [Pleuronectes platessa]	1e-14						Contig\563
Contig\250		NP_700941.1	hypothetical protein PF11_0076 [Plasmodium falciparum 3D7] gb|AAN35665.1| hypothetical protein [Plasmodium falciparum 3D7]	2e-14		Contig\250	P29294	Myosin light chain kinase, smooth muscle (MLCK) (Telokin)	2e-11	Contig\566
Contig\252		AAB02956.1	citrate synthase [Rickettsia bellii] sp|Q59734|CISY_RICBE Citrate synthase	7e-58		Contig\252	Q59734	Citrate synthase	6e-59	Contig\569
Contig\253		NP_001019819.1	hypothetical protein LOC544663 [Danio rerio] gb|AAW78685.1| hypothetical protein [Danio rerio]	4e-52						Contig\57
Contig\255		EAR94604.1	RNA polymerase Rpb1, domain 2 family protein [Tetrahymena thermophila SB210]	2e-54		Contig\255	O54889	DNA-directed RNA polymerase I largest subunit (RNA polymerase I 194 kDa subunit) (RPA194)	9e-32	Contig\572
Contig\256		EAR86328.1	Ribonucleotide reductase, barrel domain containing protein [Tetrahymena thermophila SB210]	e-142		Contig\256	Q9SJ20	Ribonucleoside-diphosphate reductase large subunit (Ribonucleoside-diphosphate reductase R1 subunit) (AtRNR1)	e-106	Contig\574
Contig\257		AAS65456.1	p138 [Tetrahymena thermophila] pir||JC8066 138K protein - Tetrahymena thermophila	6e-64		Contig\257	Q4HYB8	FACT complex subunit SPT16 (Facilitates chromatin transcription complex subunit SPT16)	3e-22	Contig\578
Contig\259		CAE75646.1	beta-tubulin [Paramecium tetraurelia] emb|CAE75645.1| beta-tubulin [Paramecium tetraurelia] dbj|BAB63218.1| beta-tubulin [Paramecium caudatum] sp|P33188|TBB1_PARTE Tubulin beta-1 chain (Beta-1 tubulin) emb|CAA47663.1| betaPT1 [Paramecium tetraurelia]	e-155		Contig\259	P33188	Tubulin beta-1 chain (Beta-1 tubulin)	e-156	Contig\58
Contig\26		EAR82699.1	hypothetical protein TTHERM_01093650 [Tetrahymena thermophila SB210]	1e-11		Contig\26	Q8L850	Phosphatidylinositol-4-phosphate 5-kinase 9 (AtPIP5K9) (1-phosphatidylinositol-4-phosphate kinase 9) (PtdIns(4)P-5-kinase 9) (Diphosphoinositide kinase 9)	1e-07	Contig\583
Contig\260		AAU04009.1	transcription elongation protein NusA (N utilization substance protein A) [Rickettsia typhi str. Wilmington] ref|YP_067491.1| transcription elongation factor NusA [Rickettsia typhi str. Wilmington]	9e-61		Contig\260	Q9ZCZ7	Transcription elongation protein nusA	4e-61	Contig\596
Contig\261		EAR82687.1	hypothetical protein TTHERM_01093530 [Tetrahymena thermophila SB210]	8e-38		Contig\261	Q8NEZ3	WD repeat protein 19	3e-16	Contig\599
Contig\262		EAR90831.1	Bromodomain containing protein [Tetrahymena thermophila SB210]	2e-47						Contig\602
Contig\265		EAR99585.1	hypothetical protein TTHERM_00138480 [Tetrahymena thermophila SB210]	3e-25						Contig\605
Contig\266		EAR81750.1	hypothetical protein TTHERM_01528510 [Tetrahymena thermophila SB210]	1e-30						Contig\611
Contig\268		EAR82190.1	Dynein heavy chain family protein [Tetrahymena thermophila SB210]	3e-63		Contig\268	Q8TE73	Ciliary dynein heavy chain 5 (Axonemal beta dynein heavy chain 5) (HL1)	9e-31	Contig\615
Contig\269		EAR98751.1	Guanylate-binding protein, N-terminal domain containing protein [Tetrahymena thermophila SB210]	e-102		Contig\269	Q13439	Golgin subfamily A member 4 (Trans-Golgi p230) (256 kDa golgin) (Golgin-245) (Protein 72.1)	7e-11	Contig\624
Contig\27		AAR20998.1	neurotoxin/C59/Ly-6-like protein [Ctenopharyngodon idella]	2e-41						Contig\626
Contig\272		EAR94599.1	hypothetical protein TTHERM_00052210 [Tetrahymena thermophila SB210]	5e-74						Contig\628
Contig\273		ABE04978.1	Preprotein translocase secA subunit [Rickettsia bellii RML369-C] ref|YP_538067.1| Preprotein translocase secA subunit [Rickettsia bellii RML369-C]	3e-49		Contig\273	Q9ZCX7	Preprotein translocase secA subunit	4e-47	Contig\629
Contig\274		EAS06405.1	Plectin/S10 domain containing protein [Tetrahymena thermophila SB210]	6e-40		Contig\274	O14112	40S ribosomal protein S10-A	1e-09	Contig\63
Contig\275		EAS02930.1	Dynein heavy chain family protein [Tetrahymena thermophila SB210]	4e-28						Contig\633
Contig\276		EAR81082.1	hypothetical protein TTHERM_02141640 [Tetrahymena thermophila SB210]	1e-78						Contig\636
Contig\278		EAR92035.1	hypothetical protein TTHERM_00105300 [Tetrahymena thermophila SB210]	1e-43						Contig\643
Contig\279		EAS03085.1	Hsp90 protein [Tetrahymena thermophila SB210]	0		Contig\279	Q4R520	Endoplasmin precursor (Heat shock protein 90 kDa beta member 1)	e-106	Contig\644
Contig\28		EAR83830.1	EF hand family protein [Tetrahymena thermophila SB210]	1e-52						Contig\648
Contig\280		EAR84895.1	hypothetical protein TTHERM_00584510 [Tetrahymena thermophila SB210]	1e-08						Contig\651
Contig\281		EAS03134.1	Protein kinase domain containing protein [Tetrahymena thermophila SB210]	e-111		Contig\281	P36616	Protein kinase dsk1 (Dis1-suppressing protein kinase)	3e-45	Contig\659
Contig\283		EAR98849.1	Dynein heavy chain family protein [Tetrahymena thermophila SB210]	7e-98		Contig\283	Q9SMH3	Dynein-1-alpha heavy chain, flagellar inner arm I1 complex (1-alpha DHC) (Dynein-1, subspecies f)	1e-20	Contig\663
Contig\285		EAS05834.1	Protein kinase domain containing protein [Tetrahymena thermophila SB210]	4e-47		Contig\285	Q06850	Calcium-dependent protein kinase, isoform AK1 (CDPK)	3e-10	Contig\664
Contig\286		CAH00939.1	unnamed protein product [Kluyveromyces lactis NRRL Y-1140] ref|XP_453843.1| unnamed protein product [Kluyveromyces lactis]	5e-13						Contig\665
Contig\287		EAR94996.1	hypothetical protein TTHERM_00516300 [Tetrahymena thermophila SB210]	3e-35						Contig\667
Contig\288		EAR91560.1	DnaJ domain containing protein [Tetrahymena thermophila SB210]	8e-92		Contig\288	O35824	DnaJ homolog subfamily A member 2 (RDJ2)	5e-45	Contig\67
Contig\289		EAR96860.1	Dynein heavy chain family protein [Tetrahymena thermophila SB210]	5e-85		Contig\289	Q9SMH3	Dynein-1-alpha heavy chain, flagellar inner arm I1 complex (1-alpha DHC) (Dynein-1, subspecies f)	1e-54	Contig\671
Contig\29		EAR99953.1	Dynein heavy chain family protein [Tetrahymena thermophila SB210]	e-138		Contig\29	Q9MBF8	Dynein-1-beta heavy chain, flagellar inner arm I1 complex (1-beta DHC) (Dynein-1, subspecies f)	4e-82	Contig\676
Contig\293		EAR95272.1	hypothetical protein TTHERM_00382330 [Tetrahymena thermophila SB210]	5e-28						Contig\679
Contig\296		EAR98751.1	Guanylate-binding protein, N-terminal domain containing protein [Tetrahymena thermophila SB210]	e-125		Contig\296	Q15075	Early endosome antigen 1 (Endosome-associated protein p162) (Zinc finger FYVE domain-containing protein 2)	7e-11	Contig\681
Contig\298		EAR96860.1	Dynein heavy chain family protein [Tetrahymena thermophila SB210]	6e-70		Contig\298	Q9MBF8	Dynein-1-beta heavy chain, flagellar inner arm I1 complex (1-beta DHC) (Dynein-1, subspecies f)	3e-39	Contig\683
Contig\3		EAS04980.1	hypothetical protein TTHERM_00686230 [Tetrahymena thermophila SB210]	1e-10						Contig\686
Contig\30		EAR98751.1	Guanylate-binding protein, N-terminal domain containing protein [Tetrahymena thermophila SB210]	1e-26						Contig\688
Contig\300		XP_994833.1	PREDICTED: hypothetical protein [Mus musculus]	2e-14						Contig\690
Contig\301		EAR91604.1	outer dynein arm docking complex protein ODA1-related [Tetrahymena thermophila SB210]	7e-81		Contig\301	P02565	Myosin heavy chain, fast skeletal muscle, embryonic	8e-08	Contig\693
Contig\304		EAR93808.1	EGF-like domain containing protein [Tetrahymena thermophila SB210]	3e-25						Contig\695
Contig\305		XP_688980.1	PREDICTED: hypothetical protein XP_683888 [Danio rerio]	1e-69						Contig\698
Contig\306		EAR87044.1	ATP-dependent metalloprotease FtsH family protein [Tetrahymena thermophila SB210]	1e-52		Contig\306	P40341	Mitochondrial respiratory chain complexes assembly protein RCA1 (TAT-binding homolog 12)	1e-28	Contig\707
Contig\307		EAS01497.1	Calpain family cysteine protease containing protein [Tetrahymena thermophila SB210]	e-115		Contig\307	P27398	Calpain D (Calcium-activated neutral proteinase D) (CANP D) (Small optic lobes protein)	2e-18	Contig\72
Contig\308		EAR84275.1	EF hand family protein [Tetrahymena thermophila SB210]	2e-20						Contig\726
Contig\309		P69150	Histone H3.1 sp|P69149|H31_TETPY Histone H3.1 gb|AAC37190.1| histone H3 gb|AAC37189.1| histone H3 gb|EAR96349.1| histone, identical [Tetrahymena thermophila SB210]	1e-68		Contig\309	P69150	Histone H3.1 sp|P69149|H31_TETPY Histone H3.1	1e-69	Contig\728
Contig\31		CAE25448.1	DNA gyrase subunit B [Rhodopseudomonas palustris CGA009] ref|NP_945360.1| DNA gyrase subunit B [Rhodopseudomonas palustris CGA009]	2e-37		Contig\31	Q9ZCX2	DNA gyrase subunit B	3e-38	Contig\733
Contig\313		EAS00790.1	hypothetical protein TTHERM_00305630 [Tetrahymena thermophila SB210]	1e-35						Contig\738
Contig\314		XP_700928.1	PREDICTED: similar to neurotoxin/C59/Ly-6-like protein, partial [Danio rerio]	2e-21						Contig\74
Contig\315		EAR82257.1	hypothetical protein TTHERM_01246740 [Tetrahymena thermophila SB210]	7e-22						Contig\741
Contig\316		EAR81887.1	Protein kinase domain containing protein [Tetrahymena thermophila SB210]	9e-75		Contig\316	P70032	Serine/threonine-protein kinase PLK1 (Polo-like kinase 1) (PLK-1) (Plx1)	1e-55	Contig\744
Contig\317		EAR83828.1	C2 domain containing protein [Tetrahymena thermophila SB210]	3e-56						Contig\75
Contig\318		ZP_00950093.1	50S ribosomal protein L3 [Croceibacter atlanticus HTCC2559] gb|EAP88232.1| 50S ribosomal protein L3 [Croceibacter atlanticus HTCC2559]	2e-50		Contig\318	Q8A476	50S ribosomal protein L3	1e-46	Contig\752
Contig\32		EAS07207.1	RCC1-like protein, HECT domain [Tetrahymena thermophila SB210]	5e-54						Contig\769
Contig\320		EAO82722.1	Resolvase, N-terminal:Recombinase [Alkaliphilus metalliredigenes QYMF] ref|ZP_00799283.1| Resolvase, N-terminal:Recombinase [Alkaliphilus metalliredigenes QYMF]	4e-39		Contig\320	P55368	Hypothetical 78.7 kDa protein y4bA/y4pH	1e-23	Contig\772
Contig\321		EAR82991.1	Cyclin, N-terminal domain containing protein [Tetrahymena thermophila SB210]	4e-18						Contig\776
Contig\323		EAR83965.1	hypothetical protein TTHERM_00773750 [Tetrahymena thermophila SB210]	3e-83		Contig\323	O88487	Cytoplasmic dynein 1 intermediate chain 2 (Dynein intermediate chain 2, cytosolic) (DH IC-2) (Cytoplasmic dynein intermediate chain 2)	3e-34	Contig\778
Contig\324		EAS06328.1	hypothetical protein TTHERM_00331070 [Tetrahymena thermophila SB210]	2e-32						Contig\779
Contig\326		AAU04282.1	heat shock protein HtpG [Rickettsia typhi str. Wilmington] ref|YP_067764.1| heat shock protein 90 [Rickettsia typhi str. Wilmington] sp|Q68Y08|HTPG_RICTY Chaperone protein htpG (Heat shock protein htpG) (High temperature protein G)	7e-66		Contig\326	Q68Y08	Chaperone protein htpG (Heat shock protein htpG) (High temperature protein G)	6e-67	Contig\782
Contig\328		EAR95721.1	TPR Domain containing protein [Tetrahymena thermophila SB210]	6e-60						Contig\79
Contig\329		CAJ83813.1	CHK1 checkpoint homolog (S. pombe) [Xenopus tropicalis]	1e-06						Contig\791
Contig\33		EAR88946.1	hypothetical protein TTHERM_00551040 [Tetrahymena thermophila SB210]	4e-67						Contig\792
Contig\330		EAR87523.1	hypothetical protein TTHERM_00069300 [Tetrahymena thermophila SB210]	3e-35		Contig\330	Q9I9B9	Choline transporter-like protein 1	1e-10	Contig\796
Contig\332		CAA24954.2	unnamed protein product [Xenopus laevis]	1e-13						Contig\801
Contig\333		ZP_01246937.1	Enoyl-CoA hydratase/isomerase:3-hydroxyacyl-CoA dehydrogenase-like:3-hydroxyacyl-CoA dehydrogenase, NAD-binding:NAD-dependent glycerol-3-phosphate dehydrogenase-like [Flavobacterium johnsoniae UW101] gb|EAS58393.1| Enoyl-CoA hydratase/isomerase:3-hydroxyacyl-CoA dehydrogenase-like:3-hydroxyacyl-CoA dehydrogenase, NAD-binding:NAD-dependent glycerol-3-phosphate dehydrogenase-like [Flavobacterium jo…	2e-25						Contig\802
Contig\334		EAR82769.1	calcium-translocating P-type ATPase, SERCA-type family protein [Tetrahymena thermophila SB210]	4e-99		Contig\334	P13585	Sarcoplasmic/endoplasmic reticulum calcium ATPase 1 (Calcium pump 1) (SERCA1) (SR Ca(2+)-ATPase 1) (Calcium-transporting ATPase sarcoplasmic reticulum type, fast twitch skeletal muscle isoform) (Endoplasmic reticulum class 1/2 Ca(2+) ATPase)	8e-56	Contig\805
Contig\336		YP_454299.1	hypothetical protein SG0619 [Sodalis glossinidius str. 'morsitans'] dbj|BAE73894.1| conserved hypothetical protein [Sodalis glossinidius str. 'morsitans']	2e-35						Contig\807
Contig\338		CAA14971.1	30S RIBOSOMAL PROTEIN S1 (rpsA) [Rickettsia prowazekii] ref|NP_220895.1| 30S ribosomal protein S1 [Rickettsia prowazekii str. Madrid E] sp|Q9ZD28|RS1_RICPR 30S ribosomal protein S1	4e-35		Contig\338	Q9ZD28	30S ribosomal protein S1	3e-36	Contig\81
Contig\34		EAS01664.1	hypothetical protein TTHERM_01207630 [Tetrahymena thermophila SB210]	e-106		Contig\34	Q9D439	Coiled-coil domain-containing protein 11	2e-13	Contig\810
Contig\341		EAS03831.1	RNA binding protein [Tetrahymena thermophila SB210]	2e-25						Contig\813
Contig\342		EAR85072.1	Thioredoxin family protein [Tetrahymena thermophila SB210]	5e-28		Contig\342	Q17770	Protein disulfide-isomerase 2 precursor (PDI 1) (Prolyl 4-hydroxylase subunit beta)	3e-08	Contig\817
Contig\344		ZP_00340392.1	COG5346: Predicted membrane protein [Rickettsia akari str. Hartford]	4e-13		Contig\344	Q9ZD18	Hypothetical protein RP532	8e-14	Contig\818
Contig\345		EAR97017.1	hypothetical protein TTHERM_00196080 [Tetrahymena thermophila SB210]	3e-86		Contig\345	Q8L796	Phosphatidylinositol-4-phosphate 5-kinase 2 (AtPIP5K2) (1-phosphatidylinositol-4-phosphate kinase 2) (PtdIns(4)P-5-kinase 2) (Diphosphoinositide kinase 2)	4e-31	Contig\822
Contig\346		YP_426891.1	N-acetyltransferase [Rhodospirillum rubrum ATCC 11170] gb|ABC22604.1| N-acetyltransferase [Rhodospirillum rubrum ATCC 11170]	4e-47		Contig\346	P76594	Hypothetical protein yfiQ	2e-20	Contig\828
Contig\349		CAJ17171.1	ribosomal protein S6e [Carabus granulatus]	3e-60		Contig\349	Q95V32	40S ribosomal protein S6	4e-61	Contig\834
Contig\35		ZP_01347810.1	hypothetical protein RcanM_01000775 [Rickettsia canadensis str. McKiel]	3e-42		Contig\35	Q9ZDM9	DNA mismatch repair protein mutS	3e-43	Contig\839
Contig\350		AAC46601.1	telomerase component p80 sp|Q94818|TE80_TETTH Telomerase component p80	2e-58		Contig\350	Q94818	Telomerase component p80	2e-59	Contig\842
Contig\353		AAZ20859.1	probable N-acetylmuramoyl-L-alanine amidase [Candidatus Pelagibacter ubique HTCC1062] ref|YP_265462.1| probable N-acetylmuramoyl-L-alanine amidase [Candidatus Pelagibacter ubique HTCC1062]	1e-35		Contig\353	P75820	Probable N-acetylmuramoyl-L-alanine amidase ybjR	1e-23	Contig\845
Contig\354		EAR92018.1	dnaK protein [Tetrahymena thermophila SB210]	0		Contig\354	O65719	Heat shock cognate 70 kDa protein 3 (Hsc70.3)	0	Contig\847
Contig\355		ABE04848.1	unknown [Rickettsia bellii RML369-C] ref|YP_537937.1| hypothetical protein RBE_0767 [Rickettsia bellii RML369-C]	4e-13						Contig\851
Contig\356		EAR94683.1	TATA box-binding protein [Tetrahymena thermophila SB210]	e-177		Contig\356	Q9DE27	RuvB-like 2 (Reptin)	e-147	Contig\854
Contig\357		EAR90133.1	Tub family protein [Tetrahymena thermophila SB210]	2e-57		Contig\357	O88413	Tubby-related protein 3 (Tubby-like protein 3)	1e-22	Contig\857
Contig\358		CAA14748.1	VIRB8 PROTEIN (virB8) [Rickettsia prowazekii] ref|NP_220671.1| VirB8 [Rickettsia prowazekii str. Madrid E]	1e-26						Contig\858
Contig\359		CAD15573.1	putative integrase prophage protein [Ralstonia solanacearum] ref|NP_519992.1| PUTATIVE INTEGRASE PROPHAGE PROTEIN [Ralstonia solanacearum GMI1000]	5e-30		Contig\359	P37317	Integrase	2e-17	Contig\864
Contig\36		EAR96949.1	EF hand family protein [Tetrahymena thermophila SB210]	9e-49		Contig\36	Q15075	Early endosome antigen 1 (Endosome-associated protein p162) (Zinc finger FYVE domain-containing protein 2)	2e-06	Contig\867
Contig\361		AAO09933.1	Cell wall-associated hydrolase [Vibrio vulnificus CMCP6] gb|AAO09859.1| Cell wall-associated hydrolase [Vibrio vulnificus CMCP6] gb|AAO09653.1| Cell wall-associated hydrolase [Vibrio vulnificus CMCP6] gb|AAO09551.1| Cell wall-associated hydrolase [Vibrio vulnificus CMCP6] gb|AAO09463.1| Cell wall-associated hydrolase [Vibrio vulnificus CMCP6] gb|AAO09424.1| Cell wall-associated hydrolase [Vibrio …	7e-31		Contig\361	Q9PLI5	Hypothetical protein TC_0114	3e-31	Contig\868
Contig\362		EAR94374.1	hypothetical protein TTHERM_00049190 [Tetrahymena thermophila SB210]	3e-72						Contig\871
Contig\363		P41351	Tubulin alpha chain gb|EAS02179.1| Tubulin/FtsZ family, GTPase domain containing protein [Tetrahymena thermophila SB210] gb|AAA21350.1| alpha-tubulin	2e-93		Contig\363	P41351	Tubulin alpha chain	1e-94	Contig\874
Contig\364		CAG05689.1	unnamed protein product [Tetraodon nigroviridis]	3e-28		Contig\364	Q5ZIL9	Protein KIAA1279 homolog	9e-26	Contig\875
Contig\365		EAR85551.1	DnaJ domain containing protein [Tetrahymena thermophila SB210]	3e-44		Contig\365	P14906	Protein translocation protein SEC63 (Sec62/63 complex 73 kDa subunit) (Protein NPL1)	2e-18	Contig\876
Contig\366		AAO90173.1	proline dehydrogenase/delta-1-pyrroline-5-carboxylate dehydrogenase [Coxiella burnetii RSA 493] ref|NP_819659.1| proline dehydrogenase/delta-1-pyrroline-5-carboxylate dehydrogenase [Coxiella burnetii RSA 493]	2e-21		Contig\366	P09546	Bifunctional protein putA [Includes: Proline dehydrogenase (Proline oxidase); Delta-1-pyrroline-5-carboxylate dehydrogenase (P5C dehydrogenase)]	2e-17	Contig\88
Contig\367		EAR91101.1	Ubiquitin interaction motif family protein [Tetrahymena thermophila SB210]	5e-37						Contig\885
Contig\37		AAU27060.1	hypothetical protein lpg0974 [Legionella pneumophila subsp. pneumophila str. Philadelphia 1] ref|YP_095007.1| hypothetical protein lpg0974 [Legionella pneumophila subsp. pneumophila str. Philadelphia 1]	5e-13						Contig\887
Contig\370		EAR82031.1	hypothetical protein TTHERM_01345770 [Tetrahymena thermophila SB210]	3e-60		Contig\370	O67124	Probable DNA double-strand break repair rad50 ATPase	4e-08	Contig\894
Contig\371		EAR99172.1	hypothetical protein TTHERM_00390120 [Tetrahymena thermophila SB210]	1e-17						Contig\898
Contig\372		AAC38008.1	keratin	7e-88		Contig\372	P08779	Keratin, type I cytoskeletal 16 (Cytokeratin-16) (CK-16) (Keratin-16) (K16)	5e-69	Contig\902
Contig\373		EAR82940.1	hypothetical protein TTHERM_01054250 [Tetrahymena thermophila SB210]	9e-07						Contig\904
Contig\374		EAR88128.1	conserved hypothetical protein [Tetrahymena thermophila SB210]	3e-30		Contig\374	P30432	Furin-like protease 2 precursor (Furin-2)	2e-23	Contig\906
Contig\375		EAR98423.1	Leishmanolysin family protein [Tetrahymena thermophila SB210]	4e-55		Contig\375	Q06031	Leishmanolysin homolog precursor (Cell surface protease) (Major surface glycoprotein) (Protein gp63)	5e-08	Contig\909
Contig\376		EAR91160.1	Dynein heavy chain family protein [Tetrahymena thermophila SB210]	e-162		Contig\376	Q9SMH3	Dynein-1-alpha heavy chain, flagellar inner arm I1 complex (1-alpha DHC) (Dynein-1, subspecies f)	3e-30	Contig\913
Contig\377		EAR87202.1	AAA family ATPase, CDC48 subfamily protein [Tetrahymena thermophila SB210]	0		Contig\377	P54609	Cell division control protein 48 homolog A (AtCDC48a)	0	Contig\920
Contig\379		EAS04858.1	hypothetical protein TTHERM_00469070 [Tetrahymena thermophila SB210]	8e-24						Contig\923
Contig\38		AAP49009.1	transposase [Rana pipiens] tpg|DAA01561.1| TPA_exp: transposase [Rana pipiens]	2e-38		Contig\38	P35072	Transposable element Tcb1 transposase (Transposable element Barney transposase)	5e-34	Contig\924
Contig\380		ZP_01430613.1	Alcohol dehydrogenase GroES-like [Salinispora tropica CNB-440] gb|EAU22342.1| Alcohol dehydrogenase GroES-like [Salinispora tropica CNB-440]	2e-24		Contig\380	Q8H0M1	Chloroplastic quinone-oxidoreductase homolog (ceQORH)	2e-18	Contig\926
Contig\381		EAR96664.1	hypothetical protein TTHERM_00979770 [Tetrahymena thermophila SB210]	1e-16						Contig\927
Contig\383		AAF58365.1	CG6061-PA [Drosophila melanogaster] ref|NP_610879.1| Myb-interacting protein 120 CG6061-PA [Drosophila melanogaster]	8e-26		Contig\383	Q9Y4I5	Tesmin (Metallothionein-like 5, testis-specific) (Testis-specific metallothionein-like protein)	2e-21	Contig\93
Contig\384		ZP_00951047.1	hypothetical protein CA2559_11983 [Croceibacter atlanticus HTCC2559] gb|EAP86755.1| hypothetical protein CA2559_11983 [Croceibacter atlanticus HTCC2559]	2e-18						Contig\931
Contig\385		EAR91702.1	Cytochrome P450 family protein [Tetrahymena thermophila SB210]	6e-65		Contig\385	P98187	Cytochrome P450 4F8 (CYPIVF8)	5e-12	Contig\932
Contig\386		AAP49009.1	transposase [Rana pipiens] tpg|DAA01561.1| TPA_exp: transposase [Rana pipiens]	6e-57		Contig\386	P35072	Transposable element Tcb1 transposase (Transposable element Barney transposase)	8e-24	Contig\933
Contig\387		EAS02479.1	hypothetical protein TTHERM_00629910 [Tetrahymena thermophila SB210]	2e-22		Contig\387	Q04592	Proprotein convertase subtilisin/kexin type 5 precursor (Proprotein convertase PC5) (Subtilisin/kexin-like protease PC5) (PC6) (Subtilisin-like proprotein convertase 6) (SPC6)	6e-08	Contig\934
Contig\388		EAR82190.1	Dynein heavy chain family protein [Tetrahymena thermophila SB210]	5e-65						Contig\938
Contig\39		EAR96882.1	ribosomal protein S5 containing protein [Tetrahymena thermophila SB210]	e-115		Contig\39	P27685	40S ribosomal protein S2 (S4) (LLRep3 protein)	1e-73	Contig\941
Contig\390		EAR82670.1	hypothetical protein TTHERM_01099170 [Tetrahymena thermophila SB210]	6e-07						Contig\945
Contig\391		EAR93003.1	amine oxidase, flavin-containing family protein [Tetrahymena thermophila SB210]	2e-37						Contig\946
Contig\393		ABC75095.1	C-terminal crystallin fold containing protein 12p [Tetrahymena thermophila] gb|EAR92481.1| hypothetical protein TTHERM_00086780 [Tetrahymena thermophila SB210]	2e-13						Contig\947
Contig\394		EAS06690.1	dnaK protein [Tetrahymena thermophila SB210]	1e-92		Contig\394	Q96VB9	Heat shock protein homolog SSE1 (Chaperone protein MSI3)	5e-41	Contig\95
Contig\395		EAR99947.1	hypothetical protein TTHERM_00912230 [Tetrahymena thermophila SB210]	4e-30						Contig\950
Contig\396		EAR83898.1	Tubulin-tyrosine ligase family protein [Tetrahymena thermophila SB210]	4e-26		Contig\396	O95922	Tubulin--tyrosine ligase-like protein 1	7e-09	Contig\954
Contig\397		ZP_00340364.1	COG0184: Ribosomal protein S15P/S13E [Rickettsia akari str. Hartford]	2e-17		Contig\397	Q9ZD44	30S ribosomal protein S15	4e-18	Contig\969
Contig\398		EAS06878.1	glycosyl transferase, group 1 family protein [Tetrahymena thermophila SB210]	1e-83						Contig\97
Contig\399		EAR86580.1	hypothetical protein TTHERM_00038990 [Tetrahymena thermophila SB210]	7e-80		Contig\399	Q9VJE5	Restin homolog (Cytoplasmic linker protein 190) (Microtubule-binding protein 190) (d-CLIP-190)	3e-09	Contig\973
Contig\4		EAR99299.1	hypothetical protein TTHERM_00628580 [Tetrahymena thermophila SB210]	5e-29						AU_Ich_001A_B04
Contig\40		CAA38195.1	unnamed protein product [Penicillium chrysogenum] sp|P19787|ACVS1_PENCH N-(5-amino-5-carboxypentanoyl)-L-cysteinyl-D-valine synthase (Delta-(L-alpha-aminoadipyl)-L-cysteinyl-D-valine synthetase) (ACV synthetase) (ACVS)	1e-42		Contig\40	P19787	N-(5-amino-5-carboxypentanoyl)-L-cysteinyl-D-valine synthase (Delta-(L-alpha-aminoadipyl)-L-cysteinyl-D-valine synthetase) (ACV synthetase) (ACVS)	1e-43	AU_Ich_001A_B06
Contig\400		AAP49009.1	transposase [Rana pipiens] tpg|DAA01561.1| TPA_exp: transposase [Rana pipiens]	1e-11						AU_Ich_001A_B09
Contig\402		ABE05501.1	Succinyl-diaminopimelate desuccinylase [Rickettsia bellii RML369-C] ref|YP_538590.1| Succinyl-diaminopimelate desuccinylase [Rickettsia bellii RML369-C]	5e-47		Contig\402	P44514	Succinyl-diaminopimelate desuccinylase (SDAP)	2e-31	AU_Ich_001A_B11
Contig\404		EAS06690.1	dnaK protein [Tetrahymena thermophila SB210]	6e-34		Contig\404	Q66HA8	Heat-shock protein 105 kDa (Heat shock 110 kDa protein)	6e-16	AU_Ich_001A_C11
Contig\406		XP_694456.1	PREDICTED: similar to Haptoglobin precursor [Danio rerio]	2e-71		Contig\406	P19007	Haptoglobin precursor [Contains: Haptoglobin alpha chain; Haptoglobin beta chain]	5e-13	AU_Ich_001A_D01
Contig\407		EAR94633.1	hypothetical protein TTHERM_00047490 [Tetrahymena thermophila SB210]	2e-76		Contig\407	Q9SFB8	Phosphatidylinositol-4-phosphate 5-kinase 6 (AtPIP5K6) (1-phosphatidylinositol-4-phosphate kinase 6) (PtdIns(4)P-5-kinase 6) (Diphosphoinositide kinase 6)	4e-31	AU_Ich_001A_D02
Contig\408		EAR99730.1	hypothetical protein TTHERM_00591660 [Tetrahymena thermophila SB210]	9e-68		Contig\408	O95373	Importin-7 (Imp7) (Ran-binding protein 7) (RanBP7)	9e-18	AU_Ich_001A_D04
Contig\409		ZP_01107110.1	50S ribosomal protein L11 [Flavobacteriales bacterium HTCC2170] gb|EAR00643.1| 50S ribosomal protein L11 [Flavobacteriales bacterium HTCC2170]	2e-61		Contig\409	Q8A465	50S ribosomal protein L11	1e-57	AU_Ich_001A_D05
Contig\41		YP_235822.1	Pyridoxal-5'-phosphate-dependent enzyme, beta subunit:Ornithine cyclodeaminase/mu-crystallin [Pseudomonas syringae pv. syringae B728a] gb|AAY37784.1| Pyridoxal-5'-phosphate-dependent enzyme, beta subunit:Ornithine cyclodeaminase/mu-crystallin [Pseudomonas syringae pv. syringae B728a]	6e-29		Contig\41	P33728	Ornithine cyclodeaminase (OCD)	8e-08	AU_Ich_001A_D07
Contig\411		ZP_01348025.1	hypothetical protein RcanM_01001013 [Rickettsia canadensis str. McKiel]	2e-12						AU_Ich_001A_D08
Contig\412		EAR82449.1	hypothetical protein TTHERM_01142830 [Tetrahymena thermophila SB210]	7e-38						AU_Ich_001A_E09
Contig\413		ZP_00142342.1	aminopeptidase A [Rickettsia sibirica 246] gb|EAA25751.1| aminopeptidase A [Rickettsia sibirica 246]	1e-74		Contig\413	Q92J85	Probable cytosol aminopeptidase (Leucine aminopeptidase) (LAP) (Leucyl aminopeptidase)	9e-76	AU_Ich_001A_E10
Contig\414		EAR95211.1	Tubulin-tyrosine ligase family protein [Tetrahymena thermophila SB210]	e-110		Contig\414	Q9Y4R7	Tubulin--tyrosine ligase-like protein 3 (HOTTL)	3e-36	AU_Ich_001A_E12
Contig\416		EAS04385.1	Type III restriction enzyme, res subunit family protein [Tetrahymena thermophila SB210]	7e-62		Contig\416	O75643	U5 small nuclear ribonucleoprotein 200 kDa helicase (U5 snRNP-specific 200 kDa protein) (U5-200KD) (Activating signal cointegrator 1 complex subunit 3-like 1) (BRR2 homolog)	2e-32	AU_Ich_001A_F06
Contig\417		EAS04859.1	hypothetical protein TTHERM_00469080 [Tetrahymena thermophila SB210]	2e-30						AU_Ich_001A_F11
Contig\418		EAS01220.1	Cytidylyltransferase family protein [Tetrahymena thermophila SB210]	4e-73		Contig\418	P13259	Choline-phosphate cytidylyltransferase (Phosphorylcholine transferase) (CTP:phosphocholine cytidylyltransferase) (CT) (CCT)	2e-40	AU_Ich_001A_G11
Contig\419		EAS01786.1	cation diffusion facilitator family transporter containing protein [Tetrahymena thermophila SB210]	8e-41		Contig\419	P97441	Zinc transporter 3 (ZnT-3) (Solute carrier family 30 member 3)	1e-12	AU_Ich_001A_H07
Contig\42		EAR95679.1	hypothetical protein TTHERM_00267890 [Tetrahymena thermophila SB210]	e-100						AU_Ich_001B_A03
Contig\420		AAH45322.1	Thioredoxin-like 1 [Danio rerio] ref|NP_957432.1| thioredoxin-like 1 [Danio rerio]	9e-13		Contig\420	Q920J4	Thioredoxin-like protein 1 (Thioredoxin-related protein)	2e-11	AU_Ich_001B_A04
Contig\421		XP_827078.1	hypothetical protein Tb09.160.5290 [Trypanosoma brucei TREU927] gb|EAN76748.1| hypothetical protein, unlikely [Trypanosoma brucei]	5e-08						AU_Ich_001B_A08
Contig\423		EAR88378.1	SMC family, C-terminal domain containing protein [Tetrahymena thermophila SB210]	2e-68		Contig\423	O95347	Structural maintenance of chromosome 2-like 1 protein (Chromosome-associated protein E) (hCAP-E) (XCAP-E homolog)	3e-38	AU_Ich_001B_A09
Contig\424		EAR84643.1	ATP-dependent protease La family protein [Tetrahymena thermophila SB210]	6e-22						AU_Ich_001B_A10
Contig\425		AAH95169.1	Zgc:110064 [Danio rerio] ref|NP_001018401.1| hypothetical protein LOC553587 [Danio rerio]	4e-78		Contig\425	O42364	Apolipoprotein Eb precursor (Apo-Eb)	5e-48	AU_Ich_001B_C05
Contig\426		EAR99263.1	Myb-like DNA-binding domain containing protein [Tetrahymena thermophila SB210]	2e-53		Contig\426	P10242	Myb proto-oncogene protein (C-myb)	4e-37	AU_Ich_001B_C07
Contig\427		EAR97991.1	Kelch motif family protein [Tetrahymena thermophila SB210]	e-149		Contig\427	Q7M3S9	RING finger protein B (Protein rngB)	3e-20	AU_Ich_001B_C10
Contig\428		EAR91328.1	small GTP-binding protein domain containing protein [Tetrahymena thermophila SB210]	2e-69		Contig\428	P91924	ADP-ribosylation factor	5e-58	AU_Ich_001B_C11
Contig\429		EAS02055.1	Guanylate-binding protein, N-terminal domain containing protein [Tetrahymena thermophila SB210]	6e-88		Contig\429	Q96PP9	Guanylate-binding protein 4	3e-26	AU_Ich_001B_D05
Contig\430		EAR94413.1	hypothetical protein TTHERM_00046970 [Tetrahymena thermophila SB210]	1e-39		Contig\430	Q11118	Protein wos2 (p21)	1e-14	AU_Ich_001B_E04
Contig\431		EAR96475.1	Leucine Rich Repeat family protein [Tetrahymena thermophila SB210]	1e-52						AU_Ich_001B_E07
Contig\432		BAE06120.1	TNC variant protein [Homo sapiens]	1e-12		Contig\432	P24821	Tenascin precursor (TN) (Hexabrachion) (Cytotactin) (Neuronectin) (GMEM) (JI) (Miotendinous antigen) (Glioma-associated-extracellular matrix antigen) (GP 150-225) (Tenascin-C) (TN-C)	8e-14	AU_Ich_001B_E09
Contig\433		EAR96549.1	hypothetical protein TTHERM_00488190 [Tetrahymena thermophila SB210]	4e-53		Contig\433	Q14008	Cytoskeleton-associated protein 5 (Colonic and hepatic tumor over-expressed protein) (Ch-TOG protein)	1e-15	AU_Ich_001B_E10
Contig\434		ZP_01347868.1	hypothetical protein RcanM_01000835 [Rickettsia canadensis str. McKiel]	e-170		Contig\434	P0A3B0	Elongation factor Tu (EF-Tu) sp|P0A3A9|EFTU_RICRI Elongation factor Tu (EF-Tu)	e-171	AU_Ich_001B_F05
Contig\435		XP_420558.1	PREDICTED: hypothetical protein XP_420558 [Gallus gallus]	9e-49						AU_Ich_001B_G01
Contig\436		EAR87738.1	Protein kinase domain containing protein [Tetrahymena thermophila SB210]	2e-13		Contig\436	Q8IBS5	Calcium-dependent protein kinase 4	9e-13	AU_Ich_001B_G08
Contig\439		EAS03779.1	Guanylate-binding protein, N-terminal domain containing protein [Tetrahymena thermophila SB210]	2e-59		Contig\439	P32456	Interferon-induced guanylate-binding protein 2 (GTP-binding protein 2) (Guanine nucleotide-binding protein 2) (HuGBP-2)	6e-19	AU_Ich_001B_G09
Contig\44		EAS06522.1	DnaJ domain containing protein [Tetrahymena thermophila SB210]	e-138		Contig\44	P25491	Mitochondrial protein import protein MAS5 (Yeast dnaJ protein 1)	4e-61	AU_Ich_001B_H01
Contig\440		EAS07403.1	Malic enzyme, NAD binding domain containing protein [Tetrahymena thermophila SB210]	8e-78		Contig\440	P16468	NAD-dependent malic enzyme (NAD-ME)	2e-23	AU_Ich_001B_H02
Contig\441		EAR83961.1	hypothetical protein TTHERM_00773710 [Tetrahymena thermophila SB210]	2e-48		Contig\441	Q27182	Trichocyst matrix protein T4-A precursor (Secretory granule protein T4-A) (TMP 4-A) [Contains: Trichocyst matrix protein T4-A 1; Trichocyst matrix protein T4-A 2]	4e-25	AU_Ich_001B_H03
Contig\442		ZP_01105019.1	30S ribosomal protein S5 [Flavobacteriales bacterium HTCC2170] gb|EAR02104.1| 30S ribosomal protein S5 [Flavobacteriales bacterium HTCC2170]	2e-66		Contig\442	Q8A493	30S ribosomal protein S5	1e-60	AU_Ich_001B_H05
Contig\443		EAR92769.1	EGF-like domain containing protein [Tetrahymena thermophila SB210]	5e-16		Contig\443	P30432	Furin-like protease 2 precursor (Furin-2)	7e-10	AU_Ich_001B_H08
Contig\445		EAR91160.1	Dynein heavy chain family protein [Tetrahymena thermophila SB210]	6e-18						AU_Ich_001C_A03
Contig\446		EAS03136.1	hypothetical protein TTHERM_00446190 [Tetrahymena thermophila SB210]	3e-33		Contig\446	Q9NEW6	Probable splicing factor, arginine/serine-rich 3 (CeSF2) (CeSF2/ASF)	1e-14	AU_Ich_001C_A05
Contig\448		EAR87627.1	hypothetical protein TTHERM_00538470 [Tetrahymena thermophila SB210]	9e-48		Contig\448	Q8NEP3	Leucine-rich repeat-containing protein 50	3e-12	AU_Ich_001C_A08
Contig\449		EAR82190.1	Dynein heavy chain family protein [Tetrahymena thermophila SB210]	e-137		Contig\449	Q39575	Dynein gamma chain, flagellar outer arm	2e-57	AU_Ich_001C_B09
Contig\45		AAU04270.1	possible outer surface protein [Rickettsia typhi str. Wilmington] ref|YP_067752.1| possible outer surface protein [Rickettsia typhi str. Wilmington]	3e-19						AU_Ich_001C_B10
Contig\450		EAS07620.1	AT hook motif family protein [Tetrahymena thermophila SB210]	5e-69						AU_Ich_001C_B12
Contig\452		EAR98751.1	Guanylate-binding protein, N-terminal domain containing protein [Tetrahymena thermophila SB210]	6e-82		Contig\452	P32456	Interferon-induced guanylate-binding protein 2 (GTP-binding protein 2) (Guanine nucleotide-binding protein 2) (HuGBP-2)	4e-29	AU_Ich_001C_C03
Contig\454		EAR84349.1	UBX domain containing protein [Tetrahymena thermophila SB210]	1e-16						AU_Ich_001C_D03
Contig\455		EAS05517.1	hypothetical protein TTHERM_01220370 [Tetrahymena thermophila SB210]	5e-45		Contig\455	Q9DAM1	Leucine-rich repeat-containing protein 34	4e-07	AU_Ich_001C_D04
Contig\456		EAR82190.1	Dynein heavy chain family protein [Tetrahymena thermophila SB210]	8e-91		Contig\456	Q39575	Dynein gamma chain, flagellar outer arm	6e-32	AU_Ich_001C_D05
Contig\457		EAR85209.1	Dynein heavy chain family protein [Tetrahymena thermophila SB210]	e-152		Contig\457	P39057	Dynein beta chain, ciliary	3e-79	AU_Ich_001C_D09
Contig\459		AAL23858.1	protein PS 120 [Rickettsia sp. IRS 4]	9e-22		Contig\459	Q9AJ63	Antigenic heat-stable 120 kDa protein (PS120) (120 kDa antigen) (Protein PS 120)	1e-22	AU_Ich_001C_E01
Contig\46		AAI20008.1	Unknown (protein for MGC:140562) [Bos taurus]	6e-15		Contig\46	Q99LG4	Tetratricopeptide repeat protein 5 (TPR repeat protein 5)	2e-09	AU_Ich_001C_E03
Contig\460		EAS00426.1	Protein kinase domain containing protein [Tetrahymena thermophila SB210]	7e-65		Contig\460	Q7KZI7	Serine/threonine-protein kinase MARK2 (MAP/microtubule affinity-regulating kinase 2) (ELKL motif kinase) (EMK1) (PAR1 homolog)	6e-25	AU_Ich_001C_E10
Contig\461		ZP_00340622.1	COG0197: Ribosomal protein L16/L10E [Rickettsia akari str. Hartford]	2e-50		Contig\461	Q4UMS2	50S ribosomal protein L16	3e-51	AU_Ich_001C_E11
Contig\462		EAR82253.1	hypothetical protein TTHERM_01246700 [Tetrahymena thermophila SB210]	3e-44						AU_Ich_001C_E12
Contig\465		EAR94381.1	EF hand family protein [Tetrahymena thermophila SB210]	3e-38						AU_Ich_001C_F03
Contig\466		AAF09840.1	hypothetical protein DR_0254 [Deinococcus radiodurans R1]	2e-18						AU_Ich_001C_F06
Contig\469		ZP_01380598.1	hypothetical protein RbelO_01001405 [Rickettsia bellii OSU 85-389]	9e-65		Contig\469	P14611	Acetyl-CoA acetyltransferase (Acetoacetyl-CoA thiolase)	1e-54	AU_Ich_001C_F09
Contig\47		CAA15084.1	50S RIBOSOMAL PROTEIN L6 (rplF) [Rickettsia prowazekii] ref|NP_221008.1| 50S ribosomal protein L6 [Rickettsia prowazekii str. Madrid E] pir||B71670 ribosomal protein L6 - Rickettsia prowazekii sp|Q9ZCS0|RL6_RICPR 50S ribosomal protein L6	9e-44		Contig\47	Q9ZCS0	50S ribosomal protein L6	7e-45	AU_Ich_001C_H04
Contig\470		EAR86418.1	hypothetical protein TTHERM_00028570 [Tetrahymena thermophila SB210]	2e-16						AU_Ich_001C_H07
Contig\471		EAR88946.1	hypothetical protein TTHERM_00551040 [Tetrahymena thermophila SB210]	1e-29						AU_Ich_001C_H09
Contig\472		EAR88498.1	dnak protein BiP [Tetrahymena thermophila SB210]	0		Contig\472	Q03685	Luminal-binding protein 5 precursor (BiP 5) (78 kDa glucose-regulated protein homolog 5) (GRP 78-5)	0	AU_Ich_001C_H10
Contig\474		EAR82133.1	hypothetical protein TTHERM_01298560 [Tetrahymena thermophila SB210]	2e-43						AU_Ich_001D_A03
Contig\476		EAR85705.1	TPR Domain containing protein [Tetrahymena thermophila SB210]	e-113		Contig\476	Q9QYI3	DnaJ homolog subfamily C member 7 (Tetratricopeptide repeat protein 2) (TPR repeat protein 2) (MDj11)	5e-39	AU_Ich_001D_B02
Contig\477		CAG06979.1	unnamed protein product [Tetraodon nigroviridis]	2e-12						AU_Ich_001D_B07
Contig\478		EAR96888.1	Type III restriction enzyme, res subunit family protein [Tetrahymena thermophila SB210]	5e-32		Contig\478	Q96L73	Histone-lysine N-methyltransferase, H3 lysine-36 and H4 lysine-20 specific (H3-K36-HMTase) (H4-K20-HMTase) (Nuclear receptor-binding SET domain-containing protein 1) (NR-binding SET domain-containing protein) (Androgen receptor-associated coregulator 267)	5e-10	AU_Ich_001D_B09
Contig\479		EAS04385.1	Type III restriction enzyme, res subunit family protein [Tetrahymena thermophila SB210]	3e-88		Contig\479	O75643	U5 small nuclear ribonucleoprotein 200 kDa helicase (U5 snRNP-specific 200 kDa protein) (U5-200KD) (Activating signal cointegrator 1 complex subunit 3-like 1) (BRR2 homolog)	3e-50	AU_Ich_001D_C07
Contig\480		EAS04388.1	Leishmanolysin family protein [Tetrahymena thermophila SB210]	5e-68						AU_Ich_001D_D03
Contig\481		CAG68127.1	alanyl-tRNA synthetase [Acinetobacter sp. ADP1] ref|YP_045949.1| alanyl-tRNA synthetase [Acinetobacter sp. ADP1] sp|Q6FCT2|SYA_ACIAD Alanyl-tRNA synthetase (Alanine--tRNA ligase) (AlaRS)	3e-92		Contig\481	Q6FCT2	Alanyl-tRNA synthetase (Alanine--tRNA ligase) (AlaRS)	3e-93	AU_Ich_001D_D09
Contig\482		BAA03718.1	PP-CAT [Photobacterium damselae subsp. piscicida] ref|ZP_01174255.1| COG4845: Chloramphenicol O-acetyltransferase [Yersinia pestis biovar Orientalis str. IP275]	1e-26		Contig\482	P62577	Chloramphenicol acetyltransferase (CAT) sp|P62579|CAT_ACIBA Chloramphenicol acetyltransferase (CAT) sp|P62578|CAT_ACIAN Chloramphenicol acetyltransferase (CAT) sp|P62580|CAT_SALTI Chloramphenicol acetyltransferase (CAT)	7e-28	AU_Ich_001D_E07
Contig\483		EAR85481.1	EGF-like domain containing protein [Tetrahymena thermophila SB210]	6e-26		Contig\483	P30432	Furin-like protease 2 precursor (Furin-2)	2e-09	AU_Ich_001D_F02
Contig\484		YP_421636.1	Predicted transcriptional regulator [Magnetospirillum magneticum AMB-1] dbj|BAE51077.1| Predicted transcriptional regulator [Magnetospirillum magneticum AMB-1]	1e-16		Contig\484	Q52911	Putative HTH-type transcriptional regulator R00410	4e-15	AU_Ich_001D_G06
Contig\485		EAS07705.1	hypothetical protein TTHERM_00497590 [Tetrahymena thermophila SB210]	1e-13						AU_Ich_001D_H02
Contig\486		AAC26117.1	ciliary outer arm dynein beta heavy chain [Tetrahymena thermophila]	0		Contig\486	P39057	Dynein beta chain, ciliary	4e-87	AU_Ich_001D_H08
Contig\487		EAS00790.1	hypothetical protein TTHERM_00305630 [Tetrahymena thermophila SB210]	1e-65						AU_Ich_001D_H09
Contig\489		ABE04516.1	unknown [Rickettsia bellii RML369-C] ref|YP_537605.1| hypothetical protein RBE_0435 [Rickettsia bellii RML369-C] ref|ZP_01380284.1| hypothetical protein RbelO_01001082 [Rickettsia bellii OSU 85-389]	3e-13						AU_Ich_001D_H11
Contig\49		AAH83175.1	EH-domain containing 4 [Rattus norvegicus] gb|AAM09109.1| pincher [Rattus norvegicus] ref|NP_647540.1| EH-domain containing 4 [Rattus norvegicus]	8e-86		Contig\49	Q9EQP2	EH-domain-containing protein 4 (mPAST2)	7e-87	AU_Ich_002A_A06
Contig\491		ZP_00339816.1	COG0154: Asp-tRNAAsn/Glu-tRNAGln amidotransferase A subunit and related amidases [Rickettsia akari str. Hartford]	2e-30						AU_Ich_002A_A07
Contig\492		AAH97039.1	Ktn1 protein [Danio rerio]	1e-16		Contig\492	Q90631	Kinectin	9e-07	AU_Ich_002A_B11
Contig\495		ZP_01247748.1	Beta-Ig-H3/fasciclin [Flavobacterium johnsoniae UW101] gb|EAS57424.1| Beta-Ig-H3/fasciclin [Flavobacterium johnsoniae UW101]	6e-66		Contig\495	P74615	Hypothetical protein sll1483 precursor	4e-31	AU_Ich_002A_C04
Contig\496		EAR99953.1	Dynein heavy chain family protein [Tetrahymena thermophila SB210]	1e-86		Contig\496	Q9MBF8	Dynein-1-beta heavy chain, flagellar inner arm I1 complex (1-beta DHC) (Dynein-1, subspecies f)	2e-38	AU_Ich_002A_C08
Contig\497		AAH52361.1	RIKEN cDNA 9130023D20 gene [Mus musculus]	3e-12						AU_Ich_002A_C10
Contig\498		EAR86985.1	hypothetical protein TTHERM_00415670 [Tetrahymena thermophila SB210]	8e-06						AU_Ich_002A_D06
Contig\50		EAS02966.1	Sec23/Sec24 trunk domain containing protein [Tetrahymena thermophila SB210]	4e-63						AU_Ich_002A_D09
Contig\500		EAS05376.1	hypothetical protein TTHERM_00697090 [Tetrahymena thermophila SB210]	1e-16						AU_Ich_002A_E02
Contig\501		ABD65499.1	hypothetical protein [Ictalurus punctatus]	9e-07						AU_Ich_002A_E03
Contig\502		AAK06842.1	Ndc1 protein [Tetrahymena thermophila]	2e-34						AU_Ich_002A_E04
Contig\504		ZP_00881079.1	conserved hypothetical protein [Shewanella sp. MR-4]	8e-69						AU_Ich_002A_E05
Contig\505		EAR87283.1	SNF7 family protein [Tetrahymena thermophila SB210]	1e-54		Contig\505	Q6NY88	Charged multivesicular body protein 3 (Chromatin-modifying protein 3) (Vacuolar protein sorting 24)	2e-14	AU_Ich_002A_G03
Contig\506		XP_700195.1	PREDICTED: similar to pleckstrin homology domain containing, family M (with RUN domain) member 1 [Danio rerio]	4e-23						AU_Ich_002A_H03
Contig\508		EAS00014.1	Importin-beta N-terminal domain containing protein [Tetrahymena thermophila SB210]	1e-50		Contig\508	Q9PTU3	Importin-alpha re-exporter (Chromosome segregation 1-like protein) (Cellular apoptosis susceptibility protein)	6e-07	AU_Ich_002A_H05
Contig\509		EAS01309.1	ubiquitin-activating enzyme E1 family protein [Tetrahymena thermophila SB210]	3e-11						AU_Ich_002A_H06
Contig\51		NP_001025233.1	hypothetical protein LOC321166 [Danio rerio] emb|CAH68927.1| novel protein similar to vertebrate apolipoprotein B (including Ag(x) antigen) (APOB) [Danio rerio]	1e-61						AU_Ich_002B_A03
Contig\511		EAR85527.1	Protein kinase domain containing protein [Tetrahymena thermophila SB210]	4e-56		Contig\511	P07278	cAMP-dependent protein kinase regulatory subunit (PKA regulatory subunit)	2e-20	AU_Ich_002B_A12
Contig\512		EAR86446.1	KOW motif family protein [Tetrahymena thermophila SB210]	5e-28		Contig\512	Q21338	Transcription elongation factor SPT5 (DRB sensitivity-inducing factor large subunit) (DSIF large subunit)	2e-09	AU_Ich_002B_B02
Contig\513		EAR88246.1	hypothetical protein TTHERM_00024050 [Tetrahymena thermophila SB210]	4e-44						AU_Ich_002B_B03
Contig\515		AAH76347.1	Zgc:92891 [Danio rerio] ref|NP_001002468.1| hypothetical protein LOC436741 [Danio rerio]	e-101		Contig\515	Q06830	Peroxiredoxin-1 (Thioredoxin peroxidase 2) (Thioredoxin-dependent peroxide reductase 2) (Proliferation-associated protein PAG) (Natural killer cell-enhancing factor A) (NKEF-A)	2e-87	AU_Ich_002B_B08
Contig\517		CAI79415.1	putative outer membrane protein [Acinetobacter baumannii]	3e-29						AU_Ich_002B_B11
Contig\518		ABD65499.1	hypothetical protein [Ictalurus punctatus]	6e-06						AU_Ich_002B_C05
Contig\519		CAK04340.1	novel protein [Danio rerio]	3e-39		Contig\519	Q9D0E1	Heterogeneous nuclear ribonucleoprotein M (hnRNP M)	7e-16	AU_Ich_002B_C07
Contig\52		EAS01180.1	acyl carrier protein reductase [Tetrahymena thermophila SB210]	2e-83		Contig\52	P51660	Peroxisomal multifunctional enzyme type 2 (MFE-2) (D-bifunctional protein) (DBP) (17-beta-hydroxysteroid dehydrogenase 4) (17-beta-HSD 4) [Includes: D-3-hydroxyacyl-CoA dehydratase (3-alpha,7-alpha, 12-alpha-trihydroxy-5-beta-cholest-24-enoyl-CoA hydratase); 3-hydroxyacyl-CoA dehydrogenase ]	2e-63	AU_Ich_002B_D02
Contig\520		EAR98751.1	Guanylate-binding protein, N-terminal domain containing protein [Tetrahymena thermophila SB210]	7e-86		Contig\520	Q8VDD5	Myosin-9 (Myosin heavy chain, nonmuscle IIa) (Nonmuscle myosin heavy chain IIa) (NMMHC II-a) (NMMHC-IIA) (Cellular myosin heavy chain, type A) (Nonmuscle myosin heavy chain-A) (NMMHC-A)	3e-10	AU_Ich_002B_D09
Contig\522		EAS07613.1	hypothetical protein TTHERM_00919620 [Tetrahymena thermophila SB210]	1e-27						AU_Ich_002B_E01
Contig\524		XP_695374.1	PREDICTED: similar to cAMP-specific 3,5-cyclic phosphodiesterase 4D (DPDE3) (PDE43) [Danio rerio]	5e-18						AU_Ich_002B_E03
Contig\525		YP_423545.1	Predicted membrane GTPase involved in stress response [Magnetospirillum magneticum AMB-1] dbj|BAE52986.1| Predicted membrane GTPase involved in stress response [Magnetospirillum magneticum AMB-1]	2e-73		Contig\525	O07631	GTP-binding protein typA/bipA homolog	4e-50	AU_Ich_002B_E04
Contig\526		EAS02857.1	Protein kinase domain containing protein [Tetrahymena thermophila SB210]	2e-87		Contig\526	Q8VHF0	MAP/microtubule affinity-regulating kinase 3	5e-30	AU_Ich_002B_E05
Contig\527		EAR83569.1	hypothetical protein TTHERM_00895820 [Tetrahymena thermophila SB210]	1e-61						AU_Ich_002B_F10
Contig\528		AAH68393.1	Metap2 protein [Danio rerio]	3e-83		Contig\528	P50579	Methionine aminopeptidase 2 (MetAP 2) (Peptidase M 2) (Initiation factor 2-associated 67 kDa glycoprotein) (p67) (p67eIF2)	4e-82	AU_Ich_002B_F12
Contig\529		EAR93381.1	C2 domain containing protein [Tetrahymena thermophila SB210]	2e-32						AU_Ich_002B_G04
Contig\534		EAR92529.1	hypothetical protein TTHERM_00089240 [Tetrahymena thermophila SB210]	0		Contig\534	Q8K057	Intraflagellar transport 80 homolog (WD repeat protein 56)	2e-06	AU_Ich_002B_G05
Contig\535		EAR82256.1	hypothetical protein TTHERM_01246730 [Tetrahymena thermophila SB210]	7e-33						AU_Ich_002B_H05
Contig\54		EAS04155.1	ABC transporter family protein [Tetrahymena thermophila SB210]	e-129		Contig\54	Q99758	ATP-binding cassette sub-family A member 3 (ATP-binding cassette transporter 3) (ATP-binding cassette 3) (ABC-C transporter)	2e-66	AU_Ich_002B_H10
Contig\540		ZP_00153324.1	COG0188: Type IIA topoisomerase (DNA gyrase/topo II, topoisomerase IV), A subunit [Rickettsia rickettsii]	5e-52		Contig\540	Q92IZ6	DNA gyrase subunit A	1e-52	AU_Ich_002C_A05
Contig\541		ABE04502.1	Conjugal transfer protein TraA [Rickettsia bellii RML369-C] ref|YP_537591.1| Conjugal transfer protein TraA [Rickettsia bellii RML369-C] ref|ZP_01380299.1| hypothetical protein RbelO_01001097 [Rickettsia bellii OSU 85-389]	2e-44		Contig\541	Q44349	Conjugal transfer protein traA	2e-17	AU_Ich_002C_A07
Contig\542		EAS05376.1	hypothetical protein TTHERM_00697090 [Tetrahymena thermophila SB210]	5e-53						AU_Ich_002C_B02
Contig\543		XP_684311.1	PREDICTED: similar to splicing factor 3b, subunit 1 isoform 1 isoform 1 [Danio rerio]	9e-63		Contig\543	O75533	Splicing factor 3B subunit 1 (Spliceosome-associated protein 155) (SAP 155) (SF3b155) (Pre-mRNA-splicing factor SF3b 155 kDa subunit)	6e-63	AU_Ich_002C_B04
Contig\545		AAY61819.1	Guanosine polyphosphate pyrophosphohydrolases/synthetases homolog [Rickettsia felis URRWXCal2] ref|YP_246984.1| Guanosine polyphosphate pyrophosphohydrolase/synthetase homolog [Rickettsia felis URRWXCal2]	3e-29		Contig\545	O52177	GTP pyrophosphokinase (ATP:GTP 3'-pyrophosphotransferase) (ppGpp synthetase I) ((P)ppGpp synthetase)	2e-18	AU_Ich_002C_C07
Contig\549		EAS05908.1	hypothetical protein TTHERM_00790550 [Tetrahymena thermophila SB210]	6e-07						AU_Ich_002C_D01
Contig\55		ZP_00420807.1	hypothetical protein Bcep1808DRAFT_6805 [Burkholderia vietnamiensis G4] gb|EAM32809.1| hypothetical protein Bcep1808DRAFT_6805 [Burkholderia vietnamiensis G4]	1e-33						AU_Ich_002C_D04
Contig\550		EAR83729.1	hypothetical protein TTHERM_00825240 [Tetrahymena thermophila SB210]	9e-40		Contig\550	Q56YP2	Phosphatidylinositol-4-phosphate 5-kinase 1 (AtPIP5K1) (1-phosphatidylinositol-4-phosphate kinase 1) (PtdIns(4)P-5-kinase 1) (Diphosphoinositide kinase 1)	1e-20	AU_Ich_002C_D08
Contig\556		EAR96678.1	hypothetical protein TTHERM_00979910 [Tetrahymena thermophila SB210]	6e-17		Contig\556	Q04592	Proprotein convertase subtilisin/kexin type 5 precursor (Proprotein convertase PC5) (Subtilisin/kexin-like protease PC5) (PC6) (Subtilisin-like proprotein convertase 6) (SPC6)	7e-10	AU_Ich_002C_D10
Contig\557		XP_692488.1	PREDICTED: similar to inositol polyphosphate-4-phosphatase, type 1 isoform a [Danio rerio]	2e-30		Contig\557	Q96PE3	Type I inositol-3,4-bisphosphate 4-phosphatase (Inositol polyphosphate 4-phosphatase type I)	3e-24	AU_Ich_002C_E01
Contig\559		ABE04854.1	Polyribonucleotide nucleotidyltransferase [Rickettsia bellii RML369-C] ref|YP_537943.1| Polyribonucleotide nucleotidyltransferase [Rickettsia bellii RML369-C] ref|ZP_01380176.1| hypothetical protein RbelO_01000970 [Rickettsia bellii OSU 85-389]	1e-63		Contig\559	Q9ZD43	Polyribonucleotide nucleotidyltransferase (Polynucleotide phosphorylase) (PNPase)	4e-62	AU_Ich_002D_A02
Contig\561		ABE05009.1	unknown [Rickettsia bellii RML369-C] ref|YP_538098.1| hypothetical protein RBE_0928 [Rickettsia bellii RML369-C] ref|ZP_01379998.1| hypothetical protein RbelO_01000790 [Rickettsia bellii OSU 85-389]	1e-29						AU_Ich_002D_A12
Contig\564		EAR92895.1	rieske iron-sulfur protein, Ubiquinol-cytochrome c reductase iron-sulfur subunit [Tetrahymena thermophila SB210]	9e-97		Contig\564	Q09154	Ubiquinol-cytochrome c reductase iron-sulfur subunit, mitochondrial precursor (Rieske iron-sulfur protein) (RISP)	3e-15	AU_Ich_002D_B02
Contig\565		EAR85755.1	transducin-related [Tetrahymena thermophila SB210]	2e-46		Contig\565	Q58DT8	WD repeat protein 55	2e-20	AU_Ich_002D_B03
Contig\567		ZP_01380378.1	hypothetical protein RbelO_01001180 [Rickettsia bellii OSU 85-389]	2e-07						AU_Ich_002D_B05
Contig\568		ZP_01054117.1	30S ribosomal protein S8 [Tenacibaculum sp. MED152] gb|EAQ40866.1| 30S ribosomal protein S8 [Tenacibaculum sp. MED152]	1e-51		Contig\568	Q7MTM7	30S ribosomal protein S8	2e-47	AU_Ich_002D_B12
Contig\570		EAR84968.1	ATP synthase beta chain, mitochondrial precursor, putative [Tetrahymena thermophila SB210]	2e-95		Contig\570	Q25117	ATP synthase subunit beta, mitochondrial precursor	2e-88	AU_Ich_002D_C01
Contig\571		AAH95744.1	Zgc:112304 [Danio rerio] ref|NP_001019243.1| integrin, beta-like 1 [Danio rerio]	1e-07						AU_Ich_002D_C07
Contig\573		AAH92937.1	Zgc:110577 [Danio rerio] ref|NP_001017555.1| hypothetical protein LOC550127 [Danio rerio]	9e-73		Contig\573	Q66J77	Forkhead box protein N2	1e-51	AU_Ich_002D_C10
Contig\575		XP_418419.1	PREDICTED: similar to KIAA0870 protein [Gallus gallus]	7e-10						AU_Ich_002D_D04
Contig\576		EAR96334.1	Latrophilin/CL-1-like GPS domain containing protein [Tetrahymena thermophila SB210]	4e-33						AU_Ich_002D_D05
Contig\577		EAS00790.1	hypothetical protein TTHERM_00305630 [Tetrahymena thermophila SB210]	8e-25						AU_Ich_002D_D08
Contig\579		EAR98210.1	Neurohypophysial hormones, N-terminal Domain containing protein [Tetrahymena thermophila SB210]	2e-34		Contig\579	Q04592	Proprotein convertase subtilisin/kexin type 5 precursor (Proprotein convertase PC5) (Subtilisin/kexin-like protease PC5) (PC6) (Subtilisin-like proprotein convertase 6) (SPC6)	1e-24	AU_Ich_002D_D12
Contig\580		EAR94956.1	Na,H/K antiporter P-type ATPase, alpha subunit family protein [Tetrahymena thermophila SB210]	2e-77		Contig\580	P13637	Sodium/potassium-transporting ATPase alpha-3 chain (Sodium pump 3) (Na+/K+ ATPase 3) (Alpha(III))	4e-55	AU_Ich_002D_E02
Contig\581		EAR84420.1	hydroxymethylglutaryl-CoA reductase, degradative family protein [Tetrahymena thermophila SB210]	3e-46		Contig\581	O28538	3-hydroxy-3-methylglutaryl-coenzyme A reductase (HMG-CoA reductase)	3e-18	AU_Ich_002D_E04
Contig\582		EAR92593.1	MCM2/3/5 family protein [Tetrahymena thermophila SB210]	e-110		Contig\582	Q9FL33	DNA replication licensing factor MCM3 homolog (Minichromosome maintenance protein 3 homolog)	2e-81	AU_Ich_002D_F06
Contig\584		CAD51502.1	hypothetical protein [Plasmodium falciparum 3D7] ref|NP_703482.1| hypothetical protein [Plasmodium falciparum 3D7]	3e-13						AU_Ich_002D_F12
Contig\585		EAR83724.1	Protein kinase domain containing protein [Tetrahymena thermophila SB210]	e-113		Contig\585	P28178	Protein kinase 2	2e-44	AU_Ich_002D_H02
Contig\586		CAG13191.1	unnamed protein product [Tetraodon nigroviridis]	6e-08		Contig\586	Q91X17	Uromodulin precursor (Tamm-Horsfall urinary glycoprotein) (THP)	5e-06	AU_Ich_003A_A02
Contig\587		EAS06126.1	TCP-1/cpn60 chaperonin family protein [Tetrahymena thermophila SB210]	e-140		Contig\587	P80317	T-complex protein 1 subunit zeta (TCP-1-zeta) (CCT-zeta) (CCT-zeta-1)	1e-99	AU_Ich_003A_A06
Contig\588		EAS07768.1	hypothetical protein TTHERM_00498220 [Tetrahymena thermophila SB210]	2e-41						AU_Ich_003A_A12
Contig\589		EAR94337.1	Phosphoglucomutase/phosphomannomutase, C-terminal domain containing protein [Tetrahymena thermophila SB210]	3e-70		Contig\589	Q09770	Probable phosphoacetylglucosamine mutase 2 (PAGM) (Acetylglucosamine phosphomutase) (N-acetylglucosamine-phosphate mutase)	4e-19	AU_Ich_003A_B01
Contig\59		EAR95771.1	electron transfer flavoprotein, beta subunit containing protein [Tetrahymena thermophila SB210]	3e-16		Contig\59	P53575	Electron transfer flavoprotein subunit beta (Beta-ETF) (Electron transfer flavoprotein small subunit) (ETFSS)	9e-09	AU_Ich_003A_B03
Contig\590		EAK90720.1	hypothetical protein CaO19.63 [Candida albicans SC5314]	1e-34						AU_Ich_003A_B06
Contig\591		EAS07514.1	Myb-like DNA-binding domain containing protein [Tetrahymena thermophila SB210]	e-114		Contig\591	Q99459	Cell division cycle 5-like protein (Cdc5-like protein) (Pombe cdc5-related protein)	1e-78	AU_Ich_003A_B08
Contig\592		EAS03831.1	RNA binding protein [Tetrahymena thermophila SB210]	8e-25		Contig\592	Q13247	Splicing factor, arginine/serine-rich 6 (Pre-mRNA-splicing factor SRP55)	3e-06	AU_Ich_003A_B09
Contig\593		CAG70284.1	chaperone Hsp70 in DNA biosynthesis/cell division [Acinetobacter sp. ADP1] ref|YP_048106.1| chaperone Hsp70 in DNA biosynthesis/cell division [Acinetobacter sp. ADP1]	4e-91		Contig\593	Q9ZFC6	Chaperone protein dnaK (Heat shock protein 70) (Heat shock 70 kDa protein) (HSP70)	3e-76	AU_Ich_003A_C03
Contig\594		EAR85374.1	SNF7 family protein [Tetrahymena thermophila SB210]	8e-22						AU_Ich_003A_C04
Contig\595		EAR92922.1	hypothetical protein TTHERM_00295350 [Tetrahymena thermophila SB210]	1e-25						AU_Ich_003A_C05
Contig\597		EAR98008.1	hypothetical protein TTHERM_00283980 [Tetrahymena thermophila SB210]	7e-18						AU_Ich_003A_C06
Contig\598		EAR91937.1	DnaJ domain containing protein [Tetrahymena thermophila SB210]	1e-81		Contig\598	Q8WW22	DnaJ homolog subfamily A member 4	9e-35	AU_Ich_003A_C09
Contig\6		EAR85209.1	Dynein heavy chain family protein [Tetrahymena thermophila SB210]	0		Contig\6	Q39610	Dynein alpha chain, flagellar outer arm (DHC alpha)	3e-63	AU_Ich_003A_C12
Contig\60		EAR80523.1	hypothetical protein TTHERM_02641280 [Tetrahymena thermophila SB210]	7e-20						AU_Ich_003A_D02
Contig\600		BAE73006.1	hypothetical protein [Macaca fascicularis]	2e-10						AU_Ich_003A_D07
Contig\601		EAS00014.1	Importin-beta N-terminal domain containing protein [Tetrahymena thermophila SB210]	3e-22						AU_Ich_003A_D11
Contig\603		EAS06716.1	hypothetical protein TTHERM_00688560 [Tetrahymena thermophila SB210]	9e-26						AU_Ich_003A_E05
Contig\604		EAS06294.1	conserved hypothetical protein [Tetrahymena thermophila SB210]	2e-23						AU_Ich_003A_E06
Contig\606		YP_679375.1	sensor histidine kinase/response regulator fusion protein [Cytophaga hutchinsonii ATCC 33406] gb|ABG60033.1| sensor histidine kinase/response regulator fusion protein [Cytophaga hutchinsonii ATCC 33406] ref|ZP_00308775.1| COG0642: Signal transduction histidine kinase [Cytophaga hutchinsonii]	7e-12		Contig\606	Q9KLK7	Autoinducer 2 sensor kinase/phosphatase luxQ	5e-09	AU_Ich_003A_F12
Contig\607		EAR85980.1	hypothetical protein TTHERM_01013160 [Tetrahymena thermophila SB210]	1e-90		Contig\607	Q8WYA0	Intraflagellar transport 81 (Carnitine deficiency-associated protein expressed in ventricle 1) (CDV-1 protein)	4e-37	AU_Ich_003A_G11
Contig\608		EAR88798.1	hypothetical protein TTHERM_00261950 [Tetrahymena thermophila SB210]	3e-66		Contig\608	Q8BND3	WD repeat protein 35	5e-29	AU_Ich_003A_H02
Contig\609		ZP_01347411.1	hypothetical protein RcanM_01000318 [Rickettsia canadensis str. McKiel]	3e-78		Contig\609	Q9ZCT7	60 kDa chaperonin (Protein Cpn60) (groEL protein)	1e-78	AU_Ich_003A_H04
Contig\61		XP_519682.1	PREDICTED: similar to elongation protein 3 homolog [Pan troglodytes]	9e-07		Contig\61	Q02908	Elongator complex protein 3 (Gamma-toxin target 3)	5e-07	AU_Ich_003B_A10
Contig\610		EAR96888.1	Type III restriction enzyme, res subunit family protein [Tetrahymena thermophila SB210]	4e-51		Contig\610	Q9P2D1	Chromodomain-helicase-DNA-binding protein 7 (ATP-dependent helicase CHD7) (CHD-7)	1e-33	AU_Ich_003B_B02
Contig\612		EAS01156.1	Adenylate kinase family protein [Tetrahymena thermophila SB210]	2e-60		Contig\612	P25824	Adenylate kinase (ATP-AMP transphosphorylase) (AK)	3e-12	AU_Ich_003B_B04
Contig\613		EAS05926.1	Myb-like DNA-binding domain containing protein [Tetrahymena thermophila SB210]	1e-61		Contig\613	Q02336	Transcriptional adapter 2	4e-23	AU_Ich_003B_B06
Contig\614		EAR97127.1	Ribosomal protein L24e containing protein [Tetrahymena thermophila SB210]	3e-49		Contig\614	Q8JGR4	60S ribosomal protein L24	3e-20	AU_Ich_003B_B09
Contig\616		EAR85577.1	Dual specificity phosphatase, catalytic domain containing protein [Tetrahymena thermophila SB210]	3e-37						AU_Ich_003B_B12
Contig\617		EAR91652.1	hypothetical protein TTHERM_00393260 [Tetrahymena thermophila SB210]	1e-14						AU_Ich_003B_C11
Contig\618		ABE04195.1	3-oxoacyl-[acyl carrier protein] synthase II [Rickettsia bellii RML369-C] ref|YP_537284.1| 3-oxoacyl-[acyl carrier protein] synthase II [Rickettsia bellii RML369-C]	3e-82		Contig\618	P0AAI8	3-oxoacyl-[acyl-carrier-protein] synthase 2 (3-oxoacyl-[acyl-carrier-protein] synthase II) (Beta-ketoacyl-ACP synthase II) (KAS II) sp|P0AAI5|FABF_ECOLI 3-oxoacyl-[acyl-carrier-protein] synthase 2 (3-oxoacyl-[acyl-carrier-protein] synthase II) (Beta-ketoacyl-ACP synthase II) (KAS II) sp|P0AAI6|FABF_ECOL6 3-oxoacyl-[acyl-carrier-protein] synthase 2 (3-oxoacyl-[acyl-carrier-protein] synthase II) (B…	2e-62	AU_Ich_003B_D06
Contig\619		EAS03909.1	hypothetical protein TTHERM_00455480 [Tetrahymena thermophila SB210]	e-120						AU_Ich_003B_E02
Contig\62		XP_525925.1	PREDICTED: similar to rRNA intron-encoded homing endonuclease [Pan troglodytes]	4e-26						AU_Ich_003B_E09
Contig\620		EAS06690.1	dnaK protein [Tetrahymena thermophila SB210]	e-123		Contig\620	O59838	Heat shock protein homolog pss1	2e-35	AU_Ich_003B_F02
Contig\621		ZP_01054109.1	30S ribosomal protein S3 [Tenacibaculum sp. MED152] gb|EAQ40858.1| 30S ribosomal protein S3 [Tenacibaculum sp. MED152]	2e-57		Contig\621	Q64NL4	30S ribosomal protein S3 sp|Q5L8B5|RS3_BACFN 30S ribosomal protein S3	2e-53	AU_Ich_003B_F06
Contig\622		EAS06126.1	TCP-1/cpn60 chaperonin family protein [Tetrahymena thermophila SB210]	2e-47		Contig\622	O77622	T-complex protein 1 subunit zeta (TCP-1-zeta) (CCT-zeta)	3e-22	AU_Ich_003B_F09
Contig\623		AAK01661.1	immobilization antigen isoform [Ichthyophthirius multifiliis]	2e-50						AU_Ich_003B_G03
Contig\625		EAR87829.1	cyclic nucleotide-binding domain containing protein [Tetrahymena thermophila SB210]	8e-66		Contig\625	O59922	cAMP-dependent protein kinase regulatory subunit (PKA regulatory subunit)	3e-14	AU_Ich_003B_G09
Contig\627		EAS03136.1	hypothetical protein TTHERM_00446190 [Tetrahymena thermophila SB210]	4e-21		Contig\627	Q9NEW6	Probable splicing factor, arginine/serine-rich 3 (CeSF2) (CeSF2/ASF)	2e-13	AU_Ich_003C_A01
Contig\630		BAE46430.1	reverse transcriptase [Danio rerio] ref|NP_001032317.1| hypothetical protein LOC568735 [Danio rerio]	2e-27						AU_Ich_003C_A04
Contig\631		AAK30570.1	cytoplasmic dynein 1 [Tetrahymena thermophila]	4e-27		Contig\631	Q27171	Dynein heavy chain, cytosolic (DYHC) (DHC08)	1e-22	AU_Ich_003C_A10
Contig\632		CAF92685.1	unnamed protein product [Tetraodon nigroviridis]	9e-22		Contig\632	P21414	Pol polyprotein [Contains: Protease ; Reverse transcriptase/ribonuclease H (RT); Integrase (IN)]	8e-17	AU_Ich_003C_A12
Contig\634		EAS01815.1	Dynein heavy chain family protein [Tetrahymena thermophila SB210]	0						AU_Ich_003C_B10
Contig\635		AAZ29489.1	pcp4a [Danio rerio]	1e-07		Contig\635	P48539	Brain-specific polypeptide PEP-19 (Brain-specific antigen PCP-4) (Purkinje cell protein 4)	3e-07	AU_Ich_003C_C05
Contig\637		ZP_00950094.1	50S ribosomal protein L4 [Croceibacter atlanticus HTCC2559] gb|EAP88233.1| 50S ribosomal protein L4 [Croceibacter atlanticus HTCC2559]	6e-34		Contig\637	Q64NK9	50S ribosomal protein L4 sp|Q5L8B0|RL4_BACFN 50S ribosomal protein L4	4e-33	AU_Ich_003C_D02
Contig\638		EAS07645.1	hypothetical protein TTHERM_00495990 [Tetrahymena thermophila SB210]	1e-49						AU_Ich_003C_D05
Contig\639		EAR92727.1	hypothetical protein TTHERM_00321720 [Tetrahymena thermophila SB210]	3e-60						AU_Ich_003C_D08
Contig\64		CAD51431.1	hypothetical protein [Plasmodium falciparum 3D7] ref|NP_703411.1| hypothetical protein [Plasmodium falciparum 3D7]	6e-15		Contig\64	P36044	Protein MNN4	5e-09	AU_Ich_003C_D11
Contig\640		EAS05099.1	hypothetical protein TTHERM_00762860 [Tetrahymena thermophila SB210]	1e-30						AU_Ich_003C_D12
Contig\641		EAS01309.1	ubiquitin-activating enzyme E1 family protein [Tetrahymena thermophila SB210]	2e-39						AU_Ich_003C_E05
Contig\642		EAR84690.1	DNA polymerase family B containing protein [Tetrahymena thermophila SB210]	1e-75		Contig\642	Q9LRE6	DNA polymerase delta catalytic subunit	7e-27	AU_Ich_003C_E09
Contig\645		EAR86328.1	Ribonucleotide reductase, barrel domain containing protein [Tetrahymena thermophila SB210]	e-157		Contig\645	P50648	Ribonucleoside-diphosphate reductase large chain (Ribonucleotide reductase R1 subunit)	e-110	AU_Ich_003C_E10
Contig\646		EAR98741.1	hypothetical protein TTHERM_00583460 [Tetrahymena thermophila SB210]	1e-34						AU_Ich_003C_F01
Contig\647		EAS04229.1	hypothetical protein TTHERM_00298400 [Tetrahymena thermophila SB210]	4e-11						AU_Ich_003C_F03
Contig\649		ABE05158.1	Cold shock-like protein [Rickettsia bellii RML369-C] ref|YP_538247.1| Cold shock-like protein [Rickettsia bellii RML369-C] ref|ZP_01379608.1| hypothetical protein RbelO_01000384 [Rickettsia bellii OSU 85-389]	9e-19		Contig\649	Q9ZCP9	Cold shock-like protein cspA	2e-18	AU_Ich_003C_F10
Contig\65		EAR82255.1	hypothetical protein TTHERM_01246720 [Tetrahymena thermophila SB210]	2e-40						AU_Ich_003C_G04
Contig\650		EAR92179.1	Ser/Thr protein phosphatase family protein [Tetrahymena thermophila SB210]	8e-31		Contig\650	Q27889	Serine/threonine-protein phosphatase 2B catalytic subunit 2, (Calmodulin-dependent calcineurin A2 subunit)	2e-08	AU_Ich_003C_G07
Contig\652		AAY61161.1	Tetratricopeptide repeat domain containing protein [Rickettsia felis URRWXCal2] ref|YP_246326.1| Tetratricopeptide repeat domain containing protein [Rickettsia felis URRWXCal2]	3e-10		Contig\652	O18158	UDP-N-acetylglucosamine--peptide N-acetylglucosaminyltransferase (O-GlcNAc) (OGT)	4e-06	AU_Ich_003C_G09
Contig\653		EAR87851.1	Hydantoinase/oxoprolinase N-terminal region family protein [Tetrahymena thermophila SB210]	2e-56		Contig\653	Q75WB5	5-oxoprolinase (5-oxo-L-prolinase) (Pyroglutamase) (5-OPase)	6e-47	AU_Ich_003C_G12
Contig\654		EAR96534.1	hypothetical protein TTHERM_00192030 [Tetrahymena thermophila SB210]	2e-56						AU_Ich_003C_H01
Contig\655		CAD62618.1	unnamed protein product [Homo sapiens]	4e-07		Contig\655	Q9UBX5	Fibulin-5 precursor (FIBL-5) (Developmental arteries and neural crest EGF-like protein) (Dance) (Urine p50 protein) (UP50)	4e-08	AU_Ich_003C_H02
Contig\656		EAR87588.1	Protein kinase domain containing protein [Tetrahymena thermophila SB210]	2e-52		Contig\656	O59790	Serine/threonine-protein kinase ark1 (Aurora-related kinase 1)	3e-18	AU_Ich_003C_H03
Contig\657		EAR92854.1	conserved hypothetical protein [Tetrahymena thermophila SB210]	8e-14						AU_Ich_003D_A06
Contig\658		EAS20333.1	RplM, large ribosomal subunit protein L13 [Flavobacteria bacterium BBFL7] ref|ZP_01200915.1| RplM, large ribosomal subunit protein L13 [Flavobacteria bacterium BBFL7]	2e-52		Contig\658	Q00990	50S ribosomal protein L13	4e-34	AU_Ich_003D_A10
Contig\66		AAG12204.1	Orf122 [Chlorobium tepidum]	3e-14						AU_Ich_003D_B02
Contig\660		EAR85209.1	Dynein heavy chain family protein [Tetrahymena thermophila SB210]	2e-90		Contig\660	Q39610	Dynein alpha chain, flagellar outer arm (DHC alpha)	1e-32	AU_Ich_003D_B09
Contig\661		AAL79508.1	induced during granule regeneration 1 precursor [Tetrahymena thermophila] gb|EAS02153.1| hypothetical protein TTHERM_00558350 [Tetrahymena thermophila SB210]	3e-20						AU_Ich_003D_C05
Contig\662		EAR99108.1	MT-A70 family protein [Tetrahymena thermophila SB210]	1e-73		Contig\662	Q86U44	N6-adenosine-methyltransferase 70 kDa subunit (MT-A70) (Methyltransferase-like protein 3)	3e-12	AU_Ich_003D_C09
Contig\666		EAS03117.1	metallopeptidase family M24 containing protein [Tetrahymena thermophila SB210]	e-129		Contig\666	Q11136	Xaa-Pro dipeptidase (X-Pro dipeptidase) (Proline dipeptidase) (Prolidase) (Imidodipeptidase) (Peptidase 4)	8e-70	AU_Ich_003D_D03
Contig\668		NP_571203.1	apolipoprotein A-I [Danio rerio] emb|CAA74004.1| apolipoprotein A-I precursor protein [Danio rerio] sp|O42363|APOA1_BRARE Apolipoprotein A-I precursor (Apo-AI) (ApoA-I)	1e-76		Contig\668	O42363	Apolipoprotein A-I precursor (Apo-AI) (ApoA-I)	1e-77	AU_Ich_003D_D05
Contig\669		ABE04493.1	30S ribosomal protein S1 [Rickettsia bellii RML369-C] ref|YP_537582.1| 30S ribosomal protein S1 [Rickettsia bellii RML369-C]	e-113		Contig\669	Q9ZD28	30S ribosomal protein S1	e-112	AU_Ich_003D_D08
Contig\670		P24119	60S ribosomal protein L11 (L21) gb|AAB00917.1| ribosomal protein L21 gb|EAR93396.1| hypothetical protein TTHERM_00829380 [Tetrahymena thermophila SB210]	6e-75		Contig\670	P24119	60S ribosomal protein L11 (L21)	5e-76	AU_Ich_003D_D10
Contig\672		ABE05157.1	ATP-dependent RNA helicase RhlE [Rickettsia bellii RML369-C] ref|YP_538246.1| ATP-dependent RNA helicase RhlE [Rickettsia bellii RML369-C] ref|ZP_01379609.1| hypothetical protein RbelO_01000385 [Rickettsia bellii OSU 85-389]	1e-51		Contig\672	P21693	ATP-independent RNA helicase dbpA	9e-28	AU_Ich_003D_E10
Contig\673		AAY61580.1	Conserved hypothetical protein [Rickettsia felis URRWXCal2] ref|YP_246745.1| hypothetical protein RF_0729 [Rickettsia felis URRWXCal2]	8e-31		Contig\673	Q92HU9	UPF0124 protein RC0672	2e-31	AU_Ich_003D_E11
Contig\674		EAR97253.1	hypothetical protein TTHERM_00334300 [Tetrahymena thermophila SB210]	3e-66						AU_Ich_003D_F03
Contig\675		EAR85209.1	Dynein heavy chain family protein [Tetrahymena thermophila SB210]	e-137		Contig\675	Q39610	Dynein alpha chain, flagellar outer arm (DHC alpha)	1e-86	AU_Ich_003D_F05
Contig\677		EAR96924.1	Leucine Rich Repeat family protein [Tetrahymena thermophila SB210]	3e-39						AU_Ich_003D_F10
Contig\678		EAR99172.1	hypothetical protein TTHERM_00390120 [Tetrahymena thermophila SB210]	5e-92		Contig\678	Q02455	Protein MLP1 (Myosin-like protein 1)	9e-07	AU_Ich_003D_G06
Contig\68		ABH09756.2	cathepsin L cysteine protease ICP2 [Ichthyophthirius multifiliis]	6e-94		Contig\68	P25784	Digestive cysteine proteinase 3 precursor	2e-28	AU_Ich_003D_H07
Contig\680		EAS00676.1	glycine dehydrogenase family protein [Tetrahymena thermophila SB210]	2e-69		Contig\680	P49361	Glycine dehydrogenase [decarboxylating] A, mitochondrial precursor (Glycine decarboxylase A) (Glycine cleavage system P-protein A)	2e-39	AU_Ich_004A_B05
Contig\682		EAR94086.1	Protein similar to CwfJ C-terminus 2 containing protein [Tetrahymena thermophila SB210]	3e-07						AU_Ich_004A_B08
Contig\684		EAR96860.1	Dynein heavy chain family protein [Tetrahymena thermophila SB210]	2e-59		Contig\684	Q9MBF8	Dynein-1-beta heavy chain, flagellar inner arm I1 complex (1-beta DHC) (Dynein-1, subspecies f)	9e-06	AU_Ich_004A_C09
Contig\685		EAR98741.1	hypothetical protein TTHERM_00583460 [Tetrahymena thermophila SB210]	1e-50						AU_Ich_004A_E05
Contig\687		EAS04817.1	Ribosomal protein S24e containing protein [Tetrahymena thermophila SB210]	1e-11						AU_Ich_004A_F04
Contig\689		ABE04671.1	60 kD chaperonin [Rickettsia bellii RML369-C] ref|YP_537760.1| 60 kD chaperonin [Rickettsia bellii RML369-C] ref|ZP_01379873.1| hypothetical protein RbelO_01000660 [Rickettsia bellii OSU 85-389]	1e-84		Contig\689	Q9ZCT7	60 kDa chaperonin (Protein Cpn60) (groEL protein)	5e-85	AU_Ich_004A_F08
Contig\69		EAR89883.1	HELP domain containing protein [Tetrahymena thermophila SB210]	e-132		Contig\69	O95834	Echinoderm microtubule-associated protein-like 2 (EMAP-2) (HuEMAP-2)	5e-39	AU_Ich_004A_G06
Contig\691		EAR97940.1	Protein kinase domain containing protein [Tetrahymena thermophila SB210]	5e-51		Contig\691	Q91VJ4	Serine/threonine-protein kinase 38 (NDR1 protein kinase) (Nuclear Dbf2-related kinase 1)	5e-21	AU_Ich_004A_G08
Contig\692		EAS01156.1	Adenylate kinase family protein [Tetrahymena thermophila SB210]	3e-48						AU_Ich_004A_H09
Contig\694		EAR86074.1	peptidyl-prolyl cis-trans isomerase, cyclophilin-type family protein [Tetrahymena thermophila SB210]	4e-76		Contig\694	Q9VL78	FK506-binding protein 59 (Peptidyl-prolyl cis-trans isomerase) (PPIase) (Rotamase) (dFKBP59)	3e-32	AU_Ich_004A_H10
Contig\696		CAA84368.1	TCP1gamma protein [Tetrahymena pyriformis] sp|P54408|TCPG_TETPY T-complex protein 1 subunit gamma (TCP-1-gamma) (CCT-gamma)	0		Contig\696	P54408	T-complex protein 1 subunit gamma (TCP-1-gamma) (CCT-gamma)	0	AU_Ich_004B_A10
Contig\697		EAR92035.1	hypothetical protein TTHERM_00105300 [Tetrahymena thermophila SB210]	5e-29						AU_Ich_004B_A12
Contig\699		CAJ30046.1	hypothetical protein [Magnetospirillum gryphiswaldense]	7e-14						AU_Ich_004B_B01
Contig\7		BAB83841.1	ReO_6 [Oryzias latipes]	6e-17						AU_Ich_004B_B04
Contig\70		AAG00567.1	heat shock protein 90 [Tetrahymena pyriformis]	0		Contig\70	O44001	Heat shock protein 90	0	AU_Ich_004B_B06
Contig\700		XP_827078.1	hypothetical protein Tb09.160.5290 [Trypanosoma brucei TREU927] gb|EAN76748.1| hypothetical protein, unlikely [Trypanosoma brucei]	4e-27						AU_Ich_004B_B10
Contig\701		EAR96831.1	pyruvate dehydrogenase E1 component [Tetrahymena thermophila SB210]	e-104		Contig\701	P52899	Probable pyruvate dehydrogenase E1 component alpha subunit, mitochondrial precursor (PDHE1-A)	5e-65	AU_Ich_004B_C07
Contig\702		AAL79508.1	induced during granule regeneration 1 precursor [Tetrahymena thermophila] gb|EAS02153.1| hypothetical protein TTHERM_00558350 [Tetrahymena thermophila SB210]	2e-08						AU_Ich_004B_D04
Contig\703		CAH00122.1	unnamed protein product [Kluyveromyces lactis NRRL Y-1140] ref|XP_455035.1| unnamed protein product [Kluyveromyces lactis] sp|Q6CM04|RS6_KLULA 40S ribosomal protein S6	8e-58		Contig\703	Q6CM04	40S ribosomal protein S6	7e-59	AU_Ich_004B_D07
Contig\704		EAR83041.1	Dynein heavy chain family protein [Tetrahymena thermophila SB210]	7e-65		Contig\704	Q9MBF8	Dynein-1-beta heavy chain, flagellar inner arm I1 complex (1-beta DHC) (Dynein-1, subspecies f)	4e-19	AU_Ich_004B_D10
Contig\705		AAK31303.1	PS 120 kDa [Rickettsia typhi]	4e-10		Contig\705	Q9AJ63	Antigenic heat-stable 120 kDa protein (PS120) (120 kDa antigen) (Protein PS 120)	5e-11	AU_Ich_004B_E08
Contig\706		EAR86471.1	hypothetical protein TTHERM_00030520 [Tetrahymena thermophila SB210]	2e-08						AU_Ich_004B_E11
Contig\708		NP_906149.1	bifunctional methionine sulfoxide reductase A/B protein [Porphyromonas gingivalis W83] gb|AAQ67048.1| peptide methionine sulfoxide reductase [Porphyromonas gingivalis W83]	7e-22		Contig\708	Q9JWM8	Peptide methionine sulfoxide reductase msrA/msrB [Includes: Thioredoxin; Peptide methionine sulfoxide reductase msrA (Protein-methionine-S-oxide reductase) (Peptide Met(O) reductase); Peptide methionine sulfoxide reductase msrB]	2e-15	AU_Ich_004B_F01
Contig\709		NP_042981.1	U88 [Human herpesvirus 6] emb|CAA58337.1| U88 [Human herpesvirus 6]	7e-18						AU_Ich_004B_F06
Contig\71		AAC26117.1	ciliary outer arm dynein beta heavy chain [Tetrahymena thermophila]	e-159		Contig\71	Q39565	Dynein beta chain, flagellar outer arm	1e-32	AU_Ich_004B_G03
Contig\710		EAR89988.1	C2 domain containing protein [Tetrahymena thermophila SB210]	1e-73						AU_Ich_004B_G10
Contig\711		EAS02724.1	hypothetical protein TTHERM_00348140 [Tetrahymena thermophila SB210]	4e-59						AU_Ich_004B_H05
Contig\712		EAS01943.1	Dynein heavy chain family protein [Tetrahymena thermophila SB210]	e-130		Contig\712	Q39565	Dynein beta chain, flagellar outer arm	9e-60	AU_Ich_004B_H09
Contig\713		EAR83863.1	Dynein heavy chain family protein [Tetrahymena thermophila SB210]	1e-65		Contig\713	Q9SMH3	Dynein-1-alpha heavy chain, flagellar inner arm I1 complex (1-alpha DHC) (Dynein-1, subspecies f)	3e-34	AU_Ich_004C_A09
Contig\714		CAB51372.1	transposase [Pleuronectes platessa]	1e-29		Contig\714	P35072	Transposable element Tcb1 transposase (Transposable element Barney transposase)	4e-21	AU_Ich_004C_B03
Contig\715		ZP_00676199.1	Peptidase M48, Ste24p [Pelobacter propionicus DSM 2379] gb|EAO38409.1| Peptidase M48, Ste24p [Pelobacter propionicus DSM 2379]	5e-71		Contig\715	P36163	Mitochondrial metalloendopeptidase OMA1	4e-21	AU_Ich_004C_B07
Contig\716		EAR90087.1	hypothetical protein TTHERM_01005120 [Tetrahymena thermophila SB210]	1e-75		Contig\716	Q9UM11	Fizzy-related protein homolog (Fzr) (Cdh1/Hct1 homolog) (hCDH1) (CDC20-like protein 1)	1e-61	AU_Ich_004C_B10
Contig\717		CAA10068.1	ribosomal protein L3 [Tetrahymena thermophila] gb|EAS07734.1| ribosomal protein L3 containing protein [Tetrahymena thermophila SB210]	e-162		Contig\717	P22738	60S ribosomal protein L3-2	e-129	AU_Ich_004C_C01
Contig\718		ZP_00373323.1	transposase [Wolbachia endosymbiont of Drosophila ananassae] gb|EAL59155.1| transposase [Wolbachia endosymbiont of Drosophila ananassae]	1e-08		Contig\718	P35072	Transposable element Tcb1 transposase (Transposable element Barney transposase)	1e-07	AU_Ich_004C_C02
Contig\719		EAR84318.1	Ribosomal Proteins L2, C-terminal domain containing protein [Tetrahymena thermophila SB210]	e-102		Contig\719	P29766	60S ribosomal protein L8 (L2) (Ribosomal protein TL2)	3e-90	AU_Ich_004C_C06
Contig\720		AAS92630.1	cleavage stimulation factor, 3' pre-RNA, subunit 3, 77kDa [Danio rerio] ref|NP_999884.1| cleavage stimulation factor, 3' pre-RNA, subunit 3 isoform 2 [Danio rerio]	5e-12		Contig\720	Q12996	Cleavage stimulation factor 77 kDa subunit (CSTF 77 kDa subunit) (CF-1 77 kDa subunit) (CstF-77)	6e-13	AU_Ich_004C_C09
Contig\721		EAR94633.1	hypothetical protein TTHERM_00047490 [Tetrahymena thermophila SB210]	e-104		Contig\721	Q9SLG9	Phosphatidylinositol-4-phosphate 5-kinase 5 (AtPIP5K5) (1-phosphatidylinositol-4-phosphate kinase 5) (PtdIns(4)P-5-kinase 5) (Diphosphoinositide kinase 5)	8e-32	AU_Ich_004C_D04
Contig\722		AAN34802.1	transposase [Oncorhynchus mykiss]	1e-14						AU_Ich_004C_D05
Contig\723		EAR95199.1	hypothetical protein TTHERM_00378630 [Tetrahymena thermophila SB210]	1e-62						AU_Ich_004C_D08
Contig\724		EAS02421.1	conserved hypothetical protein [Tetrahymena thermophila SB210]	1e-62						AU_Ich_004C_D10
Contig\725		EAR95721.1	TPR Domain containing protein [Tetrahymena thermophila SB210]	1e-64						AU_Ich_004C_E03
Contig\727		EAR97810.1	Zinc finger, C2H2 type family protein [Tetrahymena thermophila SB210]	3e-81						AU_Ich_004C_E05
Contig\729		CAG11580.1	unnamed protein product [Tetraodon nigroviridis]	9e-10		Contig\729	Q684M2	Cysteine protease ATG4D (Autophagy-related protein 4 homolog D)	2e-09	AU_Ich_004C_E07
Contig\73		EAR86885.1	ABC transporter family protein [Tetrahymena thermophila SB210]	e-168		Contig\73	P41234	ATP-binding cassette sub-family A member 2 (ATP-binding cassette transporter 2) (ATP-binding cassette 2)	5e-88	AU_Ich_004C_E10
Contig\730		AAL03520.1	DNA-directed RNA polymerase alpha chain [EC:2.7.7.6] [Rickettsia conorii str. Malish 7] ref|NP_360619.1| DNA-directed RNA polymerase alpha subunit [Rickettsia conorii str. Malish 7] sp|Q92GZ0|RPOA_RICCN DNA-directed RNA polymerase alpha chain (RNAP alpha subunit) (Transcriptase alpha chain) (RNA polymerase subunit alpha)	3e-65		Contig\730	Q92GZ0	DNA-directed RNA polymerase alpha chain (RNAP alpha subunit) (Transcriptase alpha chain) (RNA polymerase subunit alpha)	3e-66	AU_Ich_004C_E12
Contig\731		EAR85878.1	hypothetical protein TTHERM_00313600 [Tetrahymena thermophila SB210]	5e-22						AU_Ich_004C_F04
Contig\732		EAS06707.1	Dynein heavy chain family protein [Tetrahymena thermophila SB210]	e-149		Contig\732	Q9SMH3	Dynein-1-alpha heavy chain, flagellar inner arm I1 complex (1-alpha DHC) (Dynein-1, subspecies f)	3e-90	AU_Ich_004C_F08
Contig\734		EAR90515.1	pyruvate kinase family protein [Tetrahymena thermophila SB210]	5e-57		Contig\734	O44006	Pyruvate kinase (PK)	1e-40	AU_Ich_004C_F12
Contig\735		EAR86207.1	Na,H/K antiporter P-type ATPase, alpha subunit family protein [Tetrahymena thermophila SB210]	1e-09						AU_Ich_004C_G02
Contig\736		EAR95431.1	hypothetical protein TTHERM_00077350 [Tetrahymena thermophila SB210]	e-155		Contig\736	Q56YP2	Phosphatidylinositol-4-phosphate 5-kinase 1 (AtPIP5K1) (1-phosphatidylinositol-4-phosphate kinase 1) (PtdIns(4)P-5-kinase 1) (Diphosphoinositide kinase 1)	2e-36	AU_Ich_004C_G04
Contig\737		EAS01265.1	Adenylate kinase family protein [Tetrahymena thermophila SB210]	5e-76						AU_Ich_004C_G06
Contig\739		EAR99953.1	Dynein heavy chain family protein [Tetrahymena thermophila SB210]	1e-88		Contig\739	Q9MBF8	Dynein-1-beta heavy chain, flagellar inner arm I1 complex (1-beta DHC) (Dynein-1, subspecies f)	8e-42	AU_Ich_004C_G09
Contig\740		EAR81921.1	ABC transporter family protein [Tetrahymena thermophila SB210]	4e-43		Contig\740	Q8R420	ATP-binding cassette sub-family A member 3	7e-07	AU_Ich_004C_G11
Contig\742		EAS05699.1	hypothetical protein TTHERM_01113100 [Tetrahymena thermophila SB210]	4e-90		Contig\742	Q93134	Guanine nucleotide-binding protein subunit beta 2-like 1 (Receptor of activated protein kinase C) (RACK)	6e-41	AU_Ich_004C_H05
Contig\743		CAA27050.1	cysteine proteinase 2 [Dictyostelium discoideum] ref|XP_641494.1| cysteine protease [Dictyostelium discoideum AX4] gb|EAL67513.1| cysteine protease [Dictyostelium discoideum AX4] sp|P04989|CYSP2_DICDI Cysteine proteinase 2 precursor (Prestalk cathepsin) gb|AAA33240.1| pst-cathepsin prf||1304284A cathepsin,prestalk	4e-23		Contig\743	P04989	Cysteine proteinase 2 precursor (Prestalk cathepsin)	3e-24	AU_Ich_004C_H08
Contig\745		EAR99953.1	Dynein heavy chain family protein [Tetrahymena thermophila SB210]	0		Contig\745	Q9MBF8	Dynein-1-beta heavy chain, flagellar inner arm I1 complex (1-beta DHC) (Dynein-1, subspecies f)	e-120	AU_Ich_004C_H12
Contig\746		EAR88597.1	hypothetical protein TTHERM_00185710 [Tetrahymena thermophila SB210]	3e-15						AU_Ich_004D_A07
Contig\747		EAR96933.1	SNF7 family protein [Tetrahymena thermophila SB210]	1e-54		Contig\747	Q7ZW25	Charged multivesicular body protein 2a (Chromatin-modifying protein 2a) (CHMP2a)	2e-12	AU_Ich_004D_B10
Contig\748		EAR88378.1	SMC family, C-terminal domain containing protein [Tetrahymena thermophila SB210]	e-146		Contig\748	O95347	Structural maintenance of chromosome 2-like 1 protein (Chromosome-associated protein E) (hCAP-E) (XCAP-E homolog)	1e-38	AU_Ich_004D_C04
Contig\749		EAR95092.1	hypothetical protein TTHERM_00641200 [Tetrahymena thermophila SB210]	1e-82						AU_Ich_004D_C12
Contig\750		AAH75920.1	Zgc:92185 [Danio rerio] ref|NP_001002343.1| hypothetical protein LOC436615 [Danio rerio]	6e-46		Contig\750	Q96PP9	Guanylate-binding protein 4	9e-26	AU_Ich_004D_D02
Contig\751		AAY62213.1	NAD(P) transhydrogenase subunit alpha [Rickettsia felis URRWXCal2] ref|YP_247378.1| NAD(P) transhydrogenase subunit alpha [Rickettsia felis URRWXCal2]	9e-59		Contig\751	P41077	NAD(P) transhydrogenase subunit alpha part 1 (Pyridine nucleotide transhydrogenase subunit alpha 1) (Nicotinamide nucleotide transhydrogenase subunit alpha 1)	2e-58	AU_Ich_004D_D04
Contig\753		EAS01943.1	Dynein heavy chain family protein [Tetrahymena thermophila SB210]	e-108		Contig\753	Q96DT5	Ciliary dynein heavy chain 11 (Axonemal beta dynein heavy chain 11)	3e-41	AU_Ich_004D_D07
Contig\754		EAR91338.1	Inorganic H+ pyrophosphatase [Tetrahymena thermophila SB210]	e-129		Contig\754	Q06572	Pyrophosphate-energized vacuolar membrane proton pump (Pyrophosphate-energized inorganic pyrophosphatase) (H(+)-PPase)	3e-97	AU_Ich_004D_D08
Contig\755		EAR97732.1	amine oxidase, flavin-containing family protein [Tetrahymena thermophila SB210]	2e-41		Contig\755	Q8CIG3	Flavin-containing amine oxidase domain-containing protein 1	1e-06	AU_Ich_004D_D11
Contig\756		ZP_01245468.1	Ribosomal protein S4:RNA-binding S4 [Flavobacterium johnsoniae UW101] gb|EAS59917.1| Ribosomal protein S4:RNA-binding S4 [Flavobacterium johnsoniae UW101]	4e-44		Contig\756	Q64NN5	DNA-directed RNA polymerase alpha chain (RNAP alpha subunit) (Transcriptase alpha chain) (RNA polymerase alpha subunit) sp|Q5L8D6|RPOA_BACFN DNA-directed RNA polymerase alpha chain (RNAP alpha subunit) (Transcriptase alpha chain) (RNA polymerase alpha subunit)	5e-32	AU_Ich_004D_E07
Contig\757		ZP_01050525.1	hypothetical protein MED134_02975 [Cellulophaga sp. MED134] gb|EAQ38924.1| hypothetical protein MED134_02975 [Cellulophaga sp. MED134]	1e-60		Contig\757	Q5FPX6	2,3,4,5-tetrahydropyridine-2,6-dicarboxylate N-succinyltransferase (Tetrahydrodipicolinate N-succinyltransferase) (THP succinyltransferase) (Tetrahydropicolinate succinylase)	5e-32	AU_Ich_004D_E09
Contig\758		ZP_00208599.1	COG0776: Bacterial nucleoid DNA-binding protein [Magnetospirillum magnetotacticum MS-1]	1e-19		Contig\758	Q9KQS9	DNA-binding protein HU-beta	4e-19	AU_Ich_004D_E11
Contig\759		AAX30342.1	SJCHGC03036 protein [Schistosoma japonicum]	3e-09						AU_Ich_004D_F03
Contig\76		P40625	High mobility group protein (Nonhistone chromosomal protein) prf||1506384A chromosomal protein HMG	1e-18		Contig\76	P40625	High mobility group protein (Nonhistone chromosomal protein)	1e-19	AU_Ich_004D_H05
Contig\760		EAR93649.1	Elongation factor Tu GTP binding domain containing protein [Tetrahymena thermophila SB210]	7e-51		Contig\760	Q10251	Eukaryotic translation initiation factor 5B (eIF-5B) (Translation initiation factor IF-2)	5e-25	AU_Ich_005A_A07
Contig\761		ZP_01246270.1	Cytochrome c, class I [Flavobacterium johnsoniae UW101] gb|EAS59187.1| Cytochrome c, class I [Flavobacterium johnsoniae UW101]	9e-10						AU_Ich_005A_B01
Contig\762		EAR96463.1	EGF-like domain containing protein [Tetrahymena thermophila SB210]	6e-09						AU_Ich_005A_B08
Contig\763		ABE05474.1	ATP-dependent metalloprotease FtsH [Rickettsia bellii RML369-C] ref|YP_538563.1| ATP-dependent metalloprotease FtsH [Rickettsia bellii RML369-C]	1e-14		Contig\763	Q9ZEA2	Cell division protein ftsH homolog	1e-13	AU_Ich_005A_B11
Contig\764		EAR92728.1	hypothetical protein TTHERM_00321730 [Tetrahymena thermophila SB210]	6e-22		Contig\764	Q27181	Trichocyst matrix protein T2-C precursor (Secretory granule protein T2-C) (TMP 2-C) [Contains: Trichocyst matrix protein T2-C 1; Trichocyst matrix protein T2-C 2]	3e-07	AU_Ich_005A_C01
Contig\765		ZP_01255806.1	ATP synthase subunit A [Psychroflexus torquis ATCC 700755] gb|EAS69388.1| ATP synthase subunit A [Psychroflexus torquis ATCC 700755]	e-100		Contig\765	Q92G86	ATP synthase alpha chain (ATP synthase F1 sector alpha subunit)	e-100	AU_Ich_005A_D01
Contig\766		AAZ94627.1	granule tip protein 1 [Tetrahymena thermophila]	8e-79						AU_Ich_005A_D02
Contig\767		EAR82190.1	Dynein heavy chain family protein [Tetrahymena thermophila SB210]	0		Contig\767	Q8VHE6	Ciliary dynein heavy chain 5 (Axonemal beta dynein heavy chain 5) (Mdnah5)	6e-94	AU_Ich_005A_D03
Contig\768		EAR99953.1	Dynein heavy chain family protein [Tetrahymena thermophila SB210]	e-119		Contig\768	Q9MBF8	Dynein-1-beta heavy chain, flagellar inner arm I1 complex (1-beta DHC) (Dynein-1, subspecies f)	6e-43	AU_Ich_005A_D05
Contig\77		EAR85326.1	dnaK protein [Tetrahymena thermophila SB210]	2e-52		Contig\77	Q9Y4L1	150 kDa oxygen-regulated protein precursor (Orp150) (Hypoxia up-regulated 1)	1e-10	AU_Ich_005A_E12
Contig\770		CAG14486.1	unnamed protein product [Tetraodon nigroviridis]	3e-54		Contig\770	Q8JFQ6	Keratin, type I cytoskeletal 13 (Cytokeratin-13) (CK-13) (Keratin-13) (K13)	2e-53	AU_Ich_005A_F06
Contig\771		EAS02930.1	Dynein heavy chain family protein [Tetrahymena thermophila SB210]	e-107		Contig\771	Q9MBF8	Dynein-1-beta heavy chain, flagellar inner arm I1 complex (1-beta DHC) (Dynein-1, subspecies f)	3e-42	AU_Ich_005A_G06
Contig\773		P02273	Histone H2A.1 prf||0906228A histone H2A(1)	6e-42		Contig\773	P02273	Histone H2A.1	6e-43	AU_Ich_005A_H12
Contig\774		EAS03034.1	hypothetical protein TTHERM_00444170 [Tetrahymena thermophila SB210]	4e-43						AU_Ich_005B_A04
Contig\775		EAR95127.1	hypothetical protein TTHERM_00643530 [Tetrahymena thermophila SB210]	4e-24						AU_Ich_005B_A06
Contig\777		AAX77977.1	unknown protein [synthetic construct]	7e-75		Contig\777	Q19013	Putative glutaminase DH11.1 (GLS) (L-glutamine amidohydrolase)	4e-60	AU_Ich_005B_A08
Contig\78		EAR86074.1	peptidyl-prolyl cis-trans isomerase, cyclophilin-type family protein [Tetrahymena thermophila SB210]	1e-56		Contig\78	Q5B4E7	Peptidyl-prolyl cis-trans isomerase D (PPIase D) (Rotamase D)	6e-16	AU_Ich_005B_B05
Contig\780		EAR84501.1	EF hand family protein [Tetrahymena thermophila SB210]	2e-09						AU_Ich_005B_B06
Contig\781		EAR96872.1	2-oxoglutarate dehydrogenase, E1 component family protein [Tetrahymena thermophila SB210]	8e-73		Contig\781	P20967	2-oxoglutarate dehydrogenase E1 component, mitochondrial precursor (Alpha-ketoglutarate dehydrogenase)	9e-37	AU_Ich_005B_C05
Contig\783		EAR82255.1	hypothetical protein TTHERM_01246720 [Tetrahymena thermophila SB210]	1e-27						AU_Ich_005B_D01
Contig\784		EAS06707.1	Dynein heavy chain family protein [Tetrahymena thermophila SB210]	0		Contig\784	Q9SMH3	Dynein-1-alpha heavy chain, flagellar inner arm I1 complex (1-alpha DHC) (Dynein-1, subspecies f)	1e-85	AU_Ich_005B_D04
Contig\785		NP_612131.1	cytochrome c oxidase subunit III [Ictalurus punctatus] gb|AAL93228.1| cytochrome c oxidase subunit 3 [Ictalurus punctatus]	1e-96		Contig\785	Q96133	Cytochrome c oxidase subunit 3 (Cytochrome c oxidase polypeptide III)	1e-96	AU_Ich_005B_D06
Contig\786		XP_853963.1	PREDICTED: similar to germinal histone H4 gene [Canis familiaris]	6e-06						AU_Ich_005B_D09
Contig\787		EAS03095.1	C2 domain containing protein [Tetrahymena thermophila SB210]	2e-92						AU_Ich_005B_E06
Contig\788		AAU28902.1	hypothetical protein lpg2854 [Legionella pneumophila subsp. pneumophila str. Philadelphia 1] ref|YP_096849.1| hypothetical protein lpg2854 [Legionella pneumophila subsp. pneumophila str. Philadelphia 1]	8e-12		Contig\788	Q8SX83	Protein split ends	8e-08	AU_Ich_005B_E10
Contig\789		EAR90405.1	Transketolase, pyridine binding domain containing protein [Tetrahymena thermophila SB210]	e-106		Contig\789	P29401	Transketolase (TK)	8e-84	AU_Ich_005B_F01
Contig\790		EAR92351.1	Papain family cysteine protease containing protein [Tetrahymena thermophila SB210]	e-109		Contig\790	P07858	Cathepsin B precursor (Cathepsin B1) (APP secretase) (APPS) [Contains: Cathepsin B light chain; Cathepsin B heavy chain]	5e-67	AU_Ich_005B_G02
Contig\793		EAR98547.1	hypothetical protein TTHERM_00462940 [Tetrahymena thermophila SB210]	6e-26		Contig\793	Q10245	Putative oxidoreductase C4G9.15	3e-15	AU_Ich_005B_G08
Contig\794		EAR99953.1	Dynein heavy chain family protein [Tetrahymena thermophila SB210]	e-117		Contig\794	Q9MBF8	Dynein-1-beta heavy chain, flagellar inner arm I1 complex (1-beta DHC) (Dynein-1, subspecies f)	6e-58	AU_Ich_005B_G11
Contig\795		ABE04205.1	Acyl-CoA desaturase 1 [Rickettsia bellii RML369-C] ref|YP_537294.1| Acyl-CoA desaturase 1 [Rickettsia bellii RML369-C]	5e-55		Contig\795	O44390	Acyl-CoA delta-11 desaturase (Delta(11)-desaturase)	2e-13	AU_Ich_005B_H09
Contig\797		EAR89632.1	hypothetical protein TTHERM_00161500 [Tetrahymena thermophila SB210]	4e-09						AU_Ich_005B_H10
Contig\798		CAA29903.1	hv1 histone (AA 8-145) [Tetrahymena thermophila]	7e-52		Contig\798	P08992	Histone H2A.Z	6e-53	AU_Ich_005B_H11
Contig\799		EAR83581.1	Adenosine/AMP deaminase family protein [Tetrahymena thermophila SB210]	4e-52		Contig\799	P15287	Atrial gland-specific antigen precursor (AGSA) (Mollusk-derived growth factor) (MDGF)	5e-13	AU_Ich_005C_A08
Contig\8		NP_612126.1	NADH dehydrogenase subunit 2 [Ictalurus punctatus] gb|AAL93223.1| NADH dehydrogenase subunit 2 [Ictalurus punctatus]	3e-51		Contig\8	P34187	NADH-ubiquinone oxidoreductase chain 2 (NADH dehydrogenase subunit 2)	7e-39	AU_Ich_005C_A09
Contig\80		EAR91160.1	Dynein heavy chain family protein [Tetrahymena thermophila SB210]	1e-52		Contig\80	Q8TE73	Ciliary dynein heavy chain 5 (Axonemal beta dynein heavy chain 5) (HL1)	7e-20	AU_Ich_005C_B01
Contig\800		XP_684942.1	PREDICTED: similar to Integrin alpha-8 precursor [Danio rerio]	4e-12		Contig\800	P35072	Transposable element Tcb1 transposase (Transposable element Barney transposase)	6e-07	AU_Ich_005C_B07
Contig\803		CAC28060.1	putative transposase [Pleuronectes platessa]	2e-07						AU_Ich_005C_B09
Contig\804		EAS01158.1	Zinc carboxypeptidase family protein [Tetrahymena thermophila SB210]	2e-23		Contig\804	Q7TPZ8	Carboxypeptidase A1 precursor	3e-09	AU_Ich_005C_C04
Contig\806		EAR94225.1	HELP domain containing protein [Tetrahymena thermophila SB210]	3e-64		Contig\806	Q9HC35	Echinoderm microtubule-associated protein-like 4 (EMAP-4) (Restrictedly overexpressed proliferation-associated protein) (Ropp 120)	2e-28	AU_Ich_005C_C10
Contig\808		EAS06328.1	hypothetical protein TTHERM_00331070 [Tetrahymena thermophila SB210]	1e-29						AU_Ich_005C_D01
Contig\809		ZP_00737723.1	COG2823: Predicted periplasmic or secreted lipoprotein [Escherichia coli 53638]	1e-14		Contig\809	P0AFH8	Osmotically-inducible protein Y precursor sp|P0AFH9|OSMY_ECOL6 Osmotically inducible protein Y precursor	2e-15	AU_Ich_005C_D04
Contig\811		EAS01320.1	Ribosomal family S4e containing protein [Tetrahymena thermophila SB210]	2e-92		Contig\811	Q642H9	40S ribosomal protein S4, X isoform	2e-60	AU_Ich_005C_D06
Contig\812		EAR96678.1	hypothetical protein TTHERM_00979910 [Tetrahymena thermophila SB210]	1e-18		Contig\812	Q92824	Proprotein convertase subtilisin/kexin type 5 precursor (Proprotein convertase PC5) (Subtilisin/kexin-like protease PC5) (PC6) (hPC6)	3e-08	AU_Ich_005C_F01
Contig\814		EAR82190.1	Dynein heavy chain family protein [Tetrahymena thermophila SB210]	e-130		Contig\814	Q39575	Dynein gamma chain, flagellar outer arm	8e-53	AU_Ich_005C_F10
Contig\815		EAR95431.1	hypothetical protein TTHERM_00077350 [Tetrahymena thermophila SB210]	e-131		Contig\815	Q9SFB8	Phosphatidylinositol-4-phosphate 5-kinase 6 (AtPIP5K6) (1-phosphatidylinositol-4-phosphate kinase 6) (PtdIns(4)P-5-kinase 6) (Diphosphoinositide kinase 6)	1e-36	AU_Ich_005C_G03
Contig\816		NP_149375.1	NADH dehydrogenase subunit 7 [Tetrahymena thermophila] gb|AAK77572.1| NADH dehydrogenase subunit 7 [Tetrahymena thermophila]	4e-96		Contig\816	P15689	NADH-ubiquinone oxidoreductase 49 kDa subunit (NADH dehydrogenase subunit 7)	2e-74	AU_Ich_005C_G06
Contig\819		CAF99147.1	unnamed protein product [Tetraodon nigroviridis]	8e-11						AU_Ich_005C_G09
Contig\82		EAR85013.1	hypothetical protein TTHERM_00529650 [Tetrahymena thermophila SB210]	9e-51						AU_Ich_005C_G10
Contig\820		EAS07118.1	hydrolase, alpha/beta fold family protein [Tetrahymena thermophila SB210]	2e-53		Contig\820	Q12385	Putative serine protease ICT1 (Increased copper tolerance protein 1)	3e-13	AU_Ich_005C_G11
Contig\821		EAR84699.1	Viral A-type inclusion protein repeat containing protein [Tetrahymena thermophila SB210]	5e-28		Contig\821	O33600	DNA double-strand break repair rad50 ATPase	4e-09	AU_Ich_005C_H09
Contig\823		EAR83041.1	Dynein heavy chain family protein [Tetrahymena thermophila SB210]	7e-45		Contig\823	Q9MBF8	Dynein-1-beta heavy chain, flagellar inner arm I1 complex (1-beta DHC) (Dynein-1, subspecies f)	4e-25	AU_Ich_005C_H10
Contig\824		XP_698429.1	PREDICTED: similar to microfibrillar-associated protein 4 [Danio rerio]	4e-97		Contig\824	P55918	Microfibril-associated glycoprotein 4 precursor (36 kDa microfibril-associated glycoprotein) (36 kDa MAP)	1e-55	AU_Ich_005D_B02
Contig\825		EAR82386.1	hypothetical protein TTHERM_01164060 [Tetrahymena thermophila SB210]	e-145		Contig\825	Q9UL16	Coiled-coil domain-containing protein 19 (Nasopharyngeal epithelium-specific protein 1)	1e-31	AU_Ich_005D_B06
Contig\826		EAR84649.1	hypothetical protein TTHERM_00649180 [Tetrahymena thermophila SB210]	5e-31		Contig\826	P43047	Hypothetical protein MCAP_0864 precursor (ORF R8)	1e-06	AU_Ich_005D_B09
Contig\827		EAR83195.1	oxidoreductase, aldo/keto reductase family protein [Tetrahymena thermophila SB210]	1e-42		Contig\827	Q40648	Probable voltage-gated potassium channel subunit beta (K(+) channel subunit beta)	4e-15	AU_Ich_005D_C04
Contig\829		AAP49009.1	transposase [Rana pipiens] tpg|DAA01561.1| TPA_exp: transposase [Rana pipiens]	4e-58		Contig\829	P35072	Transposable element Tcb1 transposase (Transposable element Barney transposase)	2e-25	AU_Ich_005D_C05
Contig\83		EAS02955.1	Zinc finger, ZZ type family protein [Tetrahymena thermophila SB210]	3e-22		Contig\83	O08623	Sequestosome-1 (Ubiquitin-binding protein p62) (Protein kinase C-zeta-interacting protein) (PKC-zeta-interacting protein)	2e-10	AU_Ich_005D_C07
Contig\830		EAS02915.1	hypothetical protein TTHERM_00492680 [Tetrahymena thermophila SB210]	e-108		Contig\830	P25386	Intracellular protein transport protein USO1 (Int-1)	2e-09	AU_Ich_005D_C10
Contig\831		ZP_01051161.1	30S ribosomal protein S11 [Cellulophaga sp. MED134] gb|EAQ37995.1| 30S ribosomal protein S11 [Cellulophaga sp. MED134]	8e-52		Contig\831	Q8A4A0	30S ribosomal protein S11 sp|Q5L8D4|RS11_BACFN 30S ribosomal protein S11 sp|Q64NN3|RS11_BACFR 30S ribosomal protein S11	3e-47	AU_Ich_005D_D03
Contig\832		EAR94196.1	ribosomal protein S2 containing protein [Tetrahymena thermophila SB210]	4e-55		Contig\832	Q01661	40S ribosomal protein S0 (Extracellular matrix receptor protein)	5e-43	AU_Ich_005D_D08
Contig\833		AAV44205.1	unknow protein [Oryza sativa (japonica cultivar-group)]	3e-36						AU_Ich_005D_F03
Contig\835		ZP_01059689.1	50S ribosomal protein L2 [Flavobacterium sp. MED217] gb|EAQ50157.1| 50S ribosomal protein L2 [Leeuwenhoekiella blandensis MED217]	1e-79		Contig\835	Q8A479	50S ribosomal protein L2	7e-71	AU_Ich_005D_G08
Contig\836		EAS00763.1	Insect antifreeze protein [Tetrahymena thermophila SB210]	8e-35		Contig\836	Q04592	Proprotein convertase subtilisin/kexin type 5 precursor (Proprotein convertase PC5) (Subtilisin/kexin-like protease PC5) (PC6) (Subtilisin-like proprotein convertase 6) (SPC6)	8e-27	AU_Ich_005D_G10
Contig\837		EAR84776.1	hypothetical protein TTHERM_00637780 [Tetrahymena thermophila SB210]	4e-20						AU_Ich_005D_H04
Contig\838		AAU03605.1	30S ribosomal protein S12 [Rickettsia typhi str. Wilmington] ref|YP_067087.1| 30S ribosomal protein S12 [Rickettsia typhi str. Wilmington] sp|Q68XN7|RS12_RICTY 30S ribosomal protein S12	5e-47		Contig\838	Q68XN7	30S ribosomal protein S12	4e-48	AU_Ich_005D_H05
Contig\84		BAE20148.1	high density lipoprotein-binding protein vigilin [Anguilla japonica]	5e-18		Contig\84	Q9Z1A6	Vigilin (High density lipoprotein-binding protein) (HDL-binding protein)	3e-15	AU_Ich_006A_B06
Contig\840		EAR93008.1	Kinesin motor domain containing protein [Tetrahymena thermophila SB210]	8e-74		Contig\840	P46871	Kinesin-II 95 kDa subunit (KRP-85/95 95 kDa subunit)	2e-59	AU_Ich_006A_B07
Contig\841		XP_725416.1	arginase [Plasmodium yoelii yoelii str. 17XNL] ref|XP_731449.1| arginase [Plasmodium yoelii yoelii str. 17XNL] gb|EAA23017.1| arginase [Plasmodium yoelii yoelii] gb|EAA16981.1| arginase [Plasmodium yoelii yoelii]	8e-49		Contig\841	P53608	Arginase	1e-41	AU_Ich_006A_C08
Contig\843		BAA01856.1	elongation factor 1 alpha [Tetrahymena pyriformis] sp|Q04634|EF1A_TETPY Elongation factor 1-alpha (EF-1-alpha) (14-nm filament-associated protein)	e-118		Contig\843	Q04634	Elongation factor 1-alpha (EF-1-alpha) (14-nm filament-associated protein)	e-119	AU_Ich_006A_D04
Contig\844		EAR97944.1	metallopeptidase family M24 containing protein [Tetrahymena thermophila SB210]	4e-18						AU_Ich_006A_D06
Contig\846		EAR94609.1	hypothetical protein TTHERM_00044960 [Tetrahymena thermophila SB210]	2e-13						AU_Ich_006A_G05
Contig\848		EAS01309.1	ubiquitin-activating enzyme E1 family protein [Tetrahymena thermophila SB210]	4e-35						AU_Ich_006A_H08
Contig\849		EAS01943.1	Dynein heavy chain family protein [Tetrahymena thermophila SB210]	2e-81		Contig\849	Q96DT5	Ciliary dynein heavy chain 11 (Axonemal beta dynein heavy chain 11)	1e-23	AU_Ich_006B_A09
Contig\85		AAF19169.2	OmpB [Rickettsia felis]	1e-42		Contig\85	Q53020	Outer membrane protein B precursor (168 kDa surface-layer protein) (Surface protein antigen) (Cell surface antigen 5) (Sca5) (rOmpB) (rOmp B) [Contains: 120 kDa surface-exposed protein (Surface protein antigen) (120 kDa outer membrane protein ompB) (p120); 32 kDa beta peptide]	1e-43	AU_Ich_006B_A11
Contig\850		EAS01309.1	ubiquitin-activating enzyme E1 family protein [Tetrahymena thermophila SB210]	6e-64						AU_Ich_006B_B08
Contig\852		AAY62119.1	ATP synthase alpha chain [Rickettsia felis URRWXCal2] ref|YP_247284.1| ATP synthase subunit A [Rickettsia felis URRWXCal2]	6e-42		Contig\852	Q92G86	ATP synthase alpha chain (ATP synthase F1 sector alpha subunit)	4e-42	AU_Ich_006B_B12
Contig\853		AAP49009.1	transposase [Rana pipiens] tpg|DAA01561.1| TPA_exp: transposase [Rana pipiens]	4e-11						AU_Ich_006B_C03
Contig\855		CAJ30045.1	conserved hypothetical protein [Magnetospirillum gryphiswaldense]	3e-44						AU_Ich_006B_C12
Contig\856		NP_973946.1	nucleic acid binding [Arabidopsis thaliana] ref|NP_174442.2| nucleic acid binding [Arabidopsis thaliana] gb|AAM91659.1| unknown protein [Arabidopsis thaliana] gb|AAM13854.1| unknown protein [Arabidopsis thaliana]	1e-22						AU_Ich_006B_E11
Contig\859		EAR88107.1	hypothetical protein TTHERM_00013730 [Tetrahymena thermophila SB210]	2e-07						AU_Ich_006B_E12
Contig\86		EAR96415.1	P68-like protein, putative [Tetrahymena thermophila SB210]	6e-67		Contig\86	Q5B0J9	ATP-dependent RNA helicase dbp2	4e-65	AU_Ich_006B_F03
Contig\860		EAS04388.1	Leishmanolysin family protein [Tetrahymena thermophila SB210]	5e-68		Contig\860	P23223	Leishmanolysin precursor (Cell surface protease) (Major surface glycoprotein) (Protein gp63) (Promastigote surface endopeptidase) (Major surface protease)	3e-18	AU_Ich_006B_F10
Contig\861		EAR82415.1	Dynein heavy chain family protein [Tetrahymena thermophila SB210]	7e-58						AU_Ich_006B_F11
Contig\862		AAD38183.1	dynein heavy chain [Tetrahymena thermophila]	6e-74		Contig\862	Q9MBF8	Dynein-1-beta heavy chain, flagellar inner arm I1 complex (1-beta DHC) (Dynein-1, subspecies f)	1e-31	AU_Ich_006B_H05
Contig\863		EAS06707.1	Dynein heavy chain family protein [Tetrahymena thermophila SB210]	5e-85		Contig\863	Q9SMH3	Dynein-1-alpha heavy chain, flagellar inner arm I1 complex (1-alpha DHC) (Dynein-1, subspecies f)	2e-54	AU_Ich_006B_H10
Contig\865		NP_149367.1	ribosomal protein S13 [Tetrahymena thermophila] gb|AAK77564.1| ribosomal protein S13 [Tetrahymena thermophila]	7e-30		Contig\865	P15609	Hypothetical 28.6 kDa protein (ORF8)	3e-11	AU_Ich_006C_A05
Contig\866		EAS02002.1	hypothetical protein TTHERM_00500880 [Tetrahymena thermophila SB210]	1e-26						AU_Ich_006C_A10
Contig\869		EAR88638.1	hypothetical protein TTHERM_00187170 [Tetrahymena thermophila SB210]	3e-76						AU_Ich_006C_B06
Contig\87		ABB13591.1	Chc1p [Tetrahymena thermophila]	5e-96		Contig\87	P53675	Clathrin heavy chain 2 (CLH-22)	1e-65	AU_Ich_006C_B09
Contig\870		XP_765181.1	hypothetical protein TP02_0615 [Theileria parva strain Muguga] gb|EAN32898.1| hypothetical protein TP02_0615 [Theileria parva]	6e-10						AU_Ich_006C_D02
Contig\872		EAS05954.1	hypothetical protein TTHERM_00780430 [Tetrahymena thermophila SB210]	1e-90						AU_Ich_006C_D06
Contig\873		XP_657246.1	cyst wall-specific glycoprotein Jacob-related [Entamoeba histolytica HM-1:IMSS] gb|EAL51860.1| cyst wall-specific glycoprotein Jacob-related [Entamoeba histolytica HM-1:IMSS]	3e-06						AU_Ich_006C_D10
Contig\877		EAR93348.1	hypothetical protein TTHERM_00884620 [Tetrahymena thermophila SB210]	e-121		Contig\877	P36044	Protein MNN4	9e-06	AU_Ich_006C_D11
Contig\878		YP_206640.1	transporter [Vibrio fischeri ES114] gb|AAW87752.1| transporter [Vibrio fischeri ES114]	8e-08						AU_Ich_006C_E04
Contig\879		EAS03720.1	hypothetical protein TTHERM_00474830 [Tetrahymena thermophila SB210]	3e-81		Contig\879	Q8NB25	Protein C6orf60	2e-09	AU_Ich_006C_E10
Contig\880		AAL91555.2	cytochrome c oxidase subunit 1 [Ictalurus furcatus]	0		Contig\880	P48170	Cytochrome c oxidase subunit 1 (Cytochrome c oxidase polypeptide I)	0	AU_Ich_006C_F05
Contig\881		EAR95984.1	Kinesin motor domain containing protein [Tetrahymena thermophila SB210]	7e-26						AU_Ich_006C_F08
Contig\882		EAR96860.1	Dynein heavy chain family protein [Tetrahymena thermophila SB210]	7e-98		Contig\882	Q9NYC9	Ciliary dynein heavy chain 9 (Axonemal beta dynein heavy chain 9)	9e-20	AU_Ich_006C_F12
Contig\883		EAR85980.1	hypothetical protein TTHERM_01013160 [Tetrahymena thermophila SB210]	2e-80		Contig\883	Q8WYA0	Intraflagellar transport 81 (Carnitine deficiency-associated protein expressed in ventricle 1) (CDV-1 protein)	1e-32	AU_Ich_006C_G03
Contig\884		EAR97144.1	TIP49 C-terminus family protein [Tetrahymena thermophila SB210]	e-112		Contig\884	P60123	RuvB-like 1 (49 kDa TATA box-binding protein-interacting protein) (49 kDa TBP-interacting protein) (TIP49a) (Pontin 52) (DNA helicase p50) sp|P60122|RUVB1_MOUSE RuvB-like 1 (49 kDa TATA box-binding protein-interacting protein) (49 kDa TBP-interacting protein) (TIP49a) (Pontin 52) (DNA helicase p50)	2e-96	AU_Ich_006C_H01
Contig\886		AAC26117.1	ciliary outer arm dynein beta heavy chain [Tetrahymena thermophila]	0		Contig\886	P23098	Dynein beta chain, ciliary	1e-86	AU_Ich_006D_B03
Contig\888		ABE04766.1	DNA helicase II [Rickettsia bellii RML369-C] ref|YP_537855.1| DNA helicase II [Rickettsia bellii RML369-C]	9e-77		Contig\888	Q9ZD95	Probable DNA helicase II homolog	1e-74	AU_Ich_006D_C05
Contig\889		EAR99172.1	hypothetical protein TTHERM_00390120 [Tetrahymena thermophila SB210]	6e-29						AU_Ich_006D_C06
Contig\89		EAR95050.1	Myo-inositol-1-phosphate synthase family protein [Tetrahymena thermophila SB210]	1e-54		Contig\89	Q9S7U0	Inositol-3-phosphate synthase (Myo-inositol-1-phosphate synthase) (MI-1-P synthase) (IPS)	8e-36	AU_Ich_006D_D12
Contig\890		EAR97156.1	hypothetical protein TTHERM_00476940 [Tetrahymena thermophila SB210]	3e-23						AU_Ich_006D_F02
Contig\891		EAR86450.1	ABC transporter family protein [Tetrahymena thermophila SB210]	1e-48		Contig\891	Q9SZR9	Probable white-brown complex homolog protein 9	5e-22	AU_Ich_006D_F11
Contig\892		EAS03255.1	HECT domain and RCC1-like domain protein 3 [Tetrahymena thermophila SB210]	2e-26						AU_Ich_006D_G06
Contig\893		EAS02451.1	Protein kinase domain containing protein [Tetrahymena thermophila SB210]	6e-35		Contig\893	P53355	Death-associated protein kinase 1 (DAP kinase 1)	3e-16	AU_Ich_006D_G10
Contig\895		BAA95355.1	Mtx2 [Danio rerio] ref|NP_571634.1| mix-type homeobox gene 2 [Danio rerio]	4e-25						AU_Ich_006D_H04
Contig\896		EAS06707.1	Dynein heavy chain family protein [Tetrahymena thermophila SB210]	2e-89		Contig\896	Q9SMH3	Dynein-1-alpha heavy chain, flagellar inner arm I1 complex (1-alpha DHC) (Dynein-1, subspecies f)	3e-30	AU_Ich_006D_H11
Contig\897		EAR84359.1	hypothetical protein TTHERM_00703510 [Tetrahymena thermophila SB210]	3e-28		Contig\897	Q49419	Hypothetical protein MG328	7e-07	AU_Ich_006D_H12
Contig\899		ZP_01202211.1	mce (mammalian cell entry) family protein [Flavobacteria bacterium BBFL7] gb|EAS19505.1| mce (mammalian cell entry) family protein [Flavobacteria bacterium BBFL7]	5e-14						AU_Ich_007A_A03
Contig\9		EAS01406.1	TLD family protein [Tetrahymena thermophila SB210]	3e-25						AU_Ich_007A_A11
Contig\90		EAS02608.1	Viral A-type inclusion protein repeat containing protein [Tetrahymena thermophila SB210]	3e-29		Contig\90	Q9UL16	Coiled-coil domain-containing protein 19 (Nasopharyngeal epithelium-specific protein 1)	1e-06	AU_Ich_007A_B03
Contig\900		EAR87187.1	Mitochondrial carrier protein [Tetrahymena thermophila SB210]	3e-37		Contig\900	P32007	ADP/ATP translocase 3 (Adenine nucleotide translocator 2) (ANT 3) (ADP,ATP carrier protein 3) (Solute carrier family 25 member 6) (ADP,ATP carrier protein, isoform T2) (ANT 2)	2e-21	AU_Ich_007A_C02
Contig\901		EAR95467.1	hypothetical protein TTHERM_00077710 [Tetrahymena thermophila SB210]	2e-61						AU_Ich_007A_C03
Contig\903		ABE04671.1	60 kD chaperonin [Rickettsia bellii RML369-C] ref|YP_537760.1| 60 kD chaperonin [Rickettsia bellii RML369-C] ref|ZP_01379873.1| hypothetical protein RbelO_01000660 [Rickettsia bellii OSU 85-389]	8e-89		Contig\903	Q92H04	60 kDa chaperonin (Protein Cpn60) (groEL protein)	2e-89	AU_Ich_007A_C05
Contig\905		NP_565876.2	binding [Arabidopsis thaliana]	6e-21						AU_Ich_007A_C12
Contig\907		AAL79508.1	induced during granule regeneration 1 precursor [Tetrahymena thermophila] gb|EAS02153.1| hypothetical protein TTHERM_00558350 [Tetrahymena thermophila SB210]	2e-22						AU_Ich_007A_D10
Contig\908		EAR91160.1	Dynein heavy chain family protein [Tetrahymena thermophila SB210]	e-171		Contig\908	Q9MBF8	Dynein-1-beta heavy chain, flagellar inner arm I1 complex (1-beta DHC) (Dynein-1, subspecies f)	2e-67	AU_Ich_007A_D12
Contig\91		EAS04155.1	ABC transporter family protein [Tetrahymena thermophila SB210]	8e-43						AU_Ich_007A_E01
Contig\910		EAR95037.1	hypothetical protein TTHERM_00518690 [Tetrahymena thermophila SB210]	2e-16						AU_Ich_007A_E02
Contig\911		EAS04901.1	hypothetical protein TTHERM_00684450 [Tetrahymena thermophila SB210]	3e-79		Contig\911	Q4WT34	Pre-mRNA-splicing factor prp46 (Pre-mRNA-processing protein 46)	2e-57	AU_Ich_007A_E08
Contig\912		EAR92764.1	ABC transporter family protein [Tetrahymena thermophila SB210]	7e-62		Contig\912	O35600	Retinal-specific ATP-binding cassette transporter (ATP-binding cassette sub-family A member 4) (RIM ABC transporter) (RIM protein) (RmP)	3e-22	AU_Ich_007A_F12
Contig\914		EAR83749.1	DNA gyrase/topoisomerase IV, A subunit family protein [Tetrahymena thermophila SB210]	e-139		Contig\914	O24308	DNA topoisomerase 2 (DNA topoisomerase II) (PsTopII)	4e-90	AU_Ich_007A_G04
Contig\915		EAR89488.1	FHA domain containing protein [Tetrahymena thermophila SB210]	3e-37		Contig\915	Q9BWU0	Kanadaptin (Kidney anion exchanger adapter protein) (Solute carrier family 4 anion exchanger member 1 adapter protein) (Lung cancer oncogene 3 protein)	4e-13	AU_Ich_007A_G11
Contig\916		EAR98430.1	Leishmanolysin family protein [Tetrahymena thermophila SB210]	2e-43		Contig\916	Q00689	Leishmanolysin precursor (Cell surface protease) (Major surface glycoprotein) (Protein gp63) (Promastigote surface endopeptidase) (Major surface protease)	3e-09	AU_Ich_007B_B09
Contig\917		EAR83086.1	Protein kinase domain containing protein [Tetrahymena thermophila SB210]	5e-49		Contig\917	P62343	Calcium-dependent protein kinase 1 (PfCPK) (PfCDPK1) sp|P62344|CDPK1_PLAF7 Calcium-dependent protein kinase 1	1e-32	AU_Ich_007B_C06
Contig\918		EAS06282.1	hypothetical protein TTHERM_00328630 [Tetrahymena thermophila SB210]	e-123						AU_Ich_007B_C07
Contig\919		AAX25877.2	SJCHGC09533 protein [Schistosoma japonicum]	4e-19		Contig\919	P35072	Transposable element Tcb1 transposase (Transposable element Barney transposase)	6e-13	AU_Ich_007B_C09
Contig\92		XP_692902.1	PREDICTED: similar to ciliary rootlet coiled-coil, rootletin [Danio rerio]	2e-08						AU_Ich_007B_D01
Contig\921		AAH95744.1	Zgc:112304 [Danio rerio] ref|NP_001019243.1| integrin, beta-like 1 [Danio rerio]	2e-22						AU_Ich_007B_D07
Contig\922		EAR92473.1	hypothetical protein TTHERM_00086700 [Tetrahymena thermophila SB210]	3e-55		Contig\922	Q9SFB8	Phosphatidylinositol-4-phosphate 5-kinase 6 (AtPIP5K6) (1-phosphatidylinositol-4-phosphate kinase 6) (PtdIns(4)P-5-kinase 6) (Diphosphoinositide kinase 6)	5e-18	AU_Ich_007B_E04
Contig\925		EAR97332.1	Trichohyalin.-related [Tetrahymena thermophila SB210]	1e-33						AU_Ich_007B_E05
Contig\928		CAG08207.1	unnamed protein product [Tetraodon nigroviridis]	8e-15		Contig\928	O60229	Huntingtin-associated protein-interacting protein (Protein Duo)	2e-14	AU_Ich_007B_F01
Contig\929		ZP_00142338.1	hypothetical protein [Rickettsia sibirica 246] gb|EAA25747.1| unknown [Rickettsia sibirica 246]	9e-10		Contig\929	Q92J81	Hypothetical protein RC0188	1e-09	AU_Ich_007B_F06
Contig\930		CAI11683.1	novel protein similar to vertebrate ryanodine receptor 3 (RYR3) [Danio rerio]	1e-34		Contig\930	Q15413	Ryanodine receptor 3 (Brain-type ryanodine receptor) (RyR3) (RYR-3) (Brain ryanodine receptor-calcium release channel)	1e-29	AU_Ich_007B_F08
Contig\935		EAS01943.1	Dynein heavy chain family protein [Tetrahymena thermophila SB210]	1e-96		Contig\935	Q39565	Dynein beta chain, flagellar outer arm	2e-46	AU_Ich_007B_G02
Contig\936		EAR82141.1	hypothetical protein TTHERM_01289020 [Tetrahymena thermophila SB210]	1e-09						AU_Ich_007B_G08
Contig\937		EAS02260.1	hypothetical protein TTHERM_00622800 [Tetrahymena thermophila SB210]	2e-09						AU_Ich_007B_H05
Contig\939		EAR99953.1	Dynein heavy chain family protein [Tetrahymena thermophila SB210]	0		Contig\939	Q9MBF8	Dynein-1-beta heavy chain, flagellar inner arm I1 complex (1-beta DHC) (Dynein-1, subspecies f)	6e-40	AU_Ich_007B_H08
Contig\94		EAS00426.1	Protein kinase domain containing protein [Tetrahymena thermophila SB210]	3e-88		Contig\94	Q9JLM8	Serine/threonine-protein kinase DCAMKL1 (Doublecortin-like and CAM kinase-like 1)	6e-09	AU_Ich_007B_H09
Contig\940		EAS04382.1	hypothetical protein TTHERM_00302030 [Tetrahymena thermophila SB210]	2e-33						AU_Ich_007C_A07
Contig\942		BAA01391.1	calmodulin [Tetrahymena pyriformis] sp|P02598|CALM_TETPY Calmodulin (CaM) pir||S28954 calmodulin - Tetrahymena thermophila gb|EAS02530.1| EF hand family protein [Tetrahymena thermophila SB210]	2e-64		Contig\942	P02598	Calmodulin (CaM)	2e-65	AU_Ich_007C_A10
Contig\943		AAY60920.1	30S ribosomal protein S2 [Rickettsia felis URRWXCal2] ref|YP_246085.1| 30S ribosomal protein S2 [Rickettsia felis URRWXCal2]	1e-96		Contig\943	Q92JF5	30S ribosomal protein S2	9e-97	AU_Ich_007C_B10
Contig\944		EAS03008.1	TPR Domain containing protein [Tetrahymena thermophila SB210]	2e-57		Contig\944	Q9H892	Tetratricopeptide repeat protein 12 (TPR repeat protein 12)	3e-11	AU_Ich_007C_B11
Contig\948		ZP_01347612.1	hypothetical protein RcanM_01000553 [Rickettsia canadensis str. McKiel]	4e-19		Contig\948	Q9AJ63	Antigenic heat-stable 120 kDa protein (PS120) (120 kDa antigen) (Protein PS 120)	5e-19	AU_Ich_007C_C01
Contig\949		AAL79508.1	induced during granule regeneration 1 precursor [Tetrahymena thermophila] gb|EAS02153.1| hypothetical protein TTHERM_00558350 [Tetrahymena thermophila SB210]	3e-17						AU_Ich_007C_C07
Contig\951		EAR89883.1	HELP domain containing protein [Tetrahymena thermophila SB210]	3e-69		Contig\951	Q9HC35	Echinoderm microtubule-associated protein-like 4 (EMAP-4) (Restrictedly overexpressed proliferation-associated protein) (Ropp 120)	4e-26	AU_Ich_007C_C10
Contig\952		EAR98799.1	myb-like DNA-binding domain, SHAQKYF class family protein [Tetrahymena thermophila SB210]	2e-20						AU_Ich_007C_D06
Contig\953		EAR85326.1	dnaK protein [Tetrahymena thermophila SB210]	4e-59		Contig\953	Q60446	Heat-shock protein 105 kDa (Heat shock 110 kDa protein)	6e-12	AU_Ich_007C_D07
Contig\955		EAS07403.1	Malic enzyme, NAD binding domain containing protein [Tetrahymena thermophila SB210]	6e-55		Contig\955	O34962	Probable NAD-dependent malic enzyme 4 (NAD-ME 4)	3e-34	AU_Ich_007C_E06
Contig\956		EAR95519.1	hypothetical protein TTHERM_00079230 [Tetrahymena thermophila SB210]	0		Contig\956	P27766	Dynein, 70 kDa intermediate chain, flagellar outer arm (IC69) (IC70)	3e-88	AU_Ich_007C_F05
Contig\957		EAS00364.1	Adaptin N terminal region family protein [Tetrahymena thermophila SB210]	7e-82		Contig\957	P63010	AP-2 complex subunit beta-1 (Adapter-related protein complex 2 beta-1 subunit) (Beta-adaptin) (Plasma membrane adaptor HA2/AP2 adaptin beta subunit) (Clathrin assembly protein complex 2 beta large chain) (AP105B) sp|P62944|AP2B1_RAT AP-2 complex subunit beta-1 (Adapter-related protein complex 2 beta-1 subunit) (Beta-adaptin) (Plasma membrane adaptor HA2/AP2 adaptin beta subunit) (Clathrin assembl…	1e-36	AU_Ich_007C_F06
Contig\958		EAR92923.1	hypothetical protein TTHERM_00295360 [Tetrahymena thermophila SB210]	8e-09						AU_Ich_007C_G02
Contig\959		AAZ94627.1	granule tip protein 1 [Tetrahymena thermophila]	e-112						AU_Ich_007C_G03
Contig\96		EAR97298.1	hypothetical protein TTHERM_00335750 [Tetrahymena thermophila SB210]	7e-16						AU_Ich_007C_G04
Contig\960		EAR85209.1	Dynein heavy chain family protein [Tetrahymena thermophila SB210]	0		Contig\960	Q39610	Dynein alpha chain, flagellar outer arm (DHC alpha)	e-100	AU_Ich_007C_H06
Contig\961		EAR97400.1	ribosomal protein L22 containing protein [Tetrahymena thermophila SB210]	3e-46		Contig\961	Q3T025	60S ribosomal protein L17 sp|P24049|RL17_RAT 60S ribosomal protein L17 (L23) (Amino acid starvation-induced protein) (ASI)	2e-35	AU_Ich_007C_H09
Contig\962		EAR86368.1	RNA polymerase Rpb1, domain 2 family protein [Tetrahymena thermophila SB210]	e-108		Contig\962	O94666	DNA-directed RNA polymerase III largest subunit	3e-38	AU_Ich_007C_H12
Contig\963		XP_685123.1	PREDICTED: similar to suppressor of variegation 4-20 homolog 1 [Danio rerio]	8e-43						AU_Ich_007D_A02
Contig\964		ZP_01246016.1	conserved hypothetical protein [Flavobacterium johnsoniae UW101] gb|EAS58933.1| conserved hypothetical protein [Flavobacterium johnsoniae UW101]	2e-26						AU_Ich_007D_A05
Contig\965		XP_642162.1	EGF-like domain-containing protein [Dictyostelium discoideum AX4] gb|EAL68479.1| EGF-like domain-containing protein [Dictyostelium discoideum AX4]	4e-14		Contig\965	O00339	Matrilin-2 precursor	2e-13	AU_Ich_007D_B01
Contig\966		EAR97188.1	Kinesin motor domain containing protein [Tetrahymena thermophila SB210]	5e-91		Contig\966	P28741	Kinesin-like protein KIF3A (Microtubule plus end-directed kinesin motor 3A)	9e-22	AU_Ich_007D_B03
Contig\967		ZP_01380174.1	hypothetical protein RbelO_01000968 [Rickettsia bellii OSU 85-389]	3e-15		Contig\967	Q9ZD44	30S ribosomal protein S15	8e-16	AU_Ich_007D_B04
Contig\968		AAS14314.1	glycosyl transferase, group 1 family protein / moaA/nifB/pqqE family protein [Wolbachia endosymbiont of Drosophila melanogaster] ref|NP_966380.1| glycosyl transferase, group 1 family protein / moaA/nifB/pqqE family protein [Wolbachia endosymbiont of Drosophila melanogaster]	4e-95						AU_Ich_007D_B07
Contig\970		AAD50280.1	putative intermediate compartment protein [Tetrahymena thermophila] gb|EAR97888.1| Ras family protein [Tetrahymena thermophila SB210]	5e-75		Contig\970	P51153	Ras-related protein Rab-13	2e-51	AU_Ich_007D_C02
Contig\971		XP_425819.1	PREDICTED: similar to serine/threonine kinase 38; serine threonine protein kinase; nuclear Dbf2-related 1 [Gallus gallus]	6e-18		Contig\971	Q9Y2H1	Serine/threonine-protein kinase 38-like (NDR2 protein kinase) (Nuclear Dbf2-related kinase 2)	6e-10	AU_Ich_007D_C06
Contig\972		EAS02608.1	Viral A-type inclusion protein repeat containing protein [Tetrahymena thermophila SB210]	2e-17		Contig\972	P30622	Restin (Cytoplasmic linker protein 170 alpha-2) (CLIP-170) (Reed-Sternberg intermediate filament-associated protein) (Cytoplasmic linker protein 1)	3e-09	AU_Ich_007D_C10
Contig\974		AAP49009.1	transposase [Rana pipiens] tpg|DAA01561.1| TPA_exp: transposase [Rana pipiens]	2e-38		Contig\974	P35072	Transposable element Tcb1 transposase (Transposable element Barney transposase)	3e-09	AU_Ich_007D_D10
Contig\975		EAR91865.1	hypothetical protein TTHERM_00095610 [Tetrahymena thermophila SB210]	4e-17						AU_Ich_007D_E02
Contig\976		JC1348	hypothetical 18K protein - goldfish mitochondrion	6e-33						AU_Ich_007D_E05
Contig\98		EAS07769.1	hypothetical protein TTHERM_00498230 [Tetrahymena thermophila SB210]	5e-08						AU_Ich_007D_E09
Contig\99		EAR87520.1	Protein kinase domain containing protein [Tetrahymena thermophila SB210]	2e-24		Contig\99	O74777	Ribosomal RNA assembly protein mis3	2e-19	AU_Ich_007D_E12
AU_Ich_001A_A06	EG966179	EAS03340.1	hypothetical protein TTHERM_00693200 [Tetrahymena thermophila SB210]	2e-09						AU_Ich_007D_F06
AU_Ich_001A_A07	EG957858	EAR96860.1	Dynein heavy chain family protein [Tetrahymena thermophila SB210]	1e-22						AU_Ich_007D_G11
AU_Ich_001A_A09	EG957969	EAR99695.1	peptidase, insulinase family [Tetrahymena thermophila SB210]	4e-06						AU_Ich_007D_G12
AU_Ich_001A_A11	EG958191	EAR94338.1	hypothetical protein TTHERM_00047600 [Tetrahymena thermophila SB210]	1e-57						AU_Ich_007D_H10
AU_Ich_001A_B02	EG958413	XP_687696.1	PREDICTED: similar to AHNAK nucleoprotein isoform 1 [Danio rerio]	2e-69		AU_Ich_001A_B02	Q09666_2	[Segment 2 of 2] Neuroblast differentiation-associated protein AHNAK (Desmoyokin)	6e-60	AU_Ich_008A_A01
AU_Ich_001A_B05	EG958635	EAS00516.1	cation channel family protein [Tetrahymena thermophila SB210]	8e-37						AU_Ich_008A_B02
AU_Ich_001A_C01	EG959301	NP_571006.1	solute carrier family 39 (zinc transporter), member 7 [Danio rerio] gb|AAP83181.1| zinc transporter [Danio rerio]	3e-39		AU_Ich_001A_C01	Q9PUB8	Zinc transporter Slc39a7 (Solute carrier family 39 member 7) (Histidine-rich membrane protein Ke4)	2e-40	AU_Ich_008A_C08
AU_Ich_001A_C03	EG959523	XP_696565.1	PREDICTED: similar to AT rich interactive domain 1A (Swi1 like) [Danio rerio]	5e-88		AU_Ich_001A_C03	O14497	AT-rich interactive domain-containing protein 1A (ARID domain-containing protein 1A) (SWI/SNF-related, matrix-associated, actin-dependent regulator of chromatin subfamily F member 1) (SWI-SNF complex protein p270) (B120) (SWI-like protein) (Osa homolog 1) (hOSA1) (hELD) (BRG1-associated factor 250) (BAF250) (BRG1-associated factor 250a) (BAF250A)	6e-84	AU_Ich_008A_C10
AU_Ich_001A_C08	EG960078	EAR94678.1	ADP , ATP carrier protein 1, mitochondrial precursor [Tetrahymena thermophila SB210]	2e-22		AU_Ich_001A_C08	Q09188	ADP,ATP carrier protein (ADP/ATP translocase) (Adenine nucleotide translocator) (ANT)	7e-19	AU_Ich_008A_D07
AU_Ich_001A_D10	EG961300	BAE46429.1	ORF2-encoded protein [Danio rerio]	7e-58						AU_Ich_008A_E04
AU_Ich_001A_D12	EG961522	XP_698993.1	PREDICTED: similar to RIKEN cDNA 2310001H13, partial [Danio rerio]	6e-07						AU_Ich_008A_E08
AU_Ich_001A_E02	EG961633	EAS05200.1	hypothetical protein TTHERM_01092380 [Tetrahymena thermophila SB210]	6e-38						AU_Ich_008A_E11
AU_Ich_001A_E05	EG961855	ZP_01244641.1	RelA/SpoT protein [Flavobacterium johnsoniae UW101] gb|EAS60810.1| RelA/SpoT protein [Flavobacterium johnsoniae UW101]	5e-73		AU_Ich_001A_E05	P74007	Probable guanosine-3',5'-bis(diphosphate) 3'-pyrophosphohydrolase ((ppGpp)ase) (Penta-phosphate guanosine-3'-pyrophosphohydrolase)	4e-26	AU_Ich_008A_E12
AU_Ich_001A_E08	EG961966	EAS00563.1	hypothetical protein TTHERM_00410150 [Tetrahymena thermophila SB210]	6e-30						AU_Ich_008A_F05
AU_Ich_001A_G06	EG963522	AAC27990.1	granule lattice protein 7 precursor; Grl7p [Tetrahymena thermophila]	2e-15						AU_Ich_008A_F06
AU_Ich_001A_H08	EG964744	AAH65596.1	Zgc:65782 [Danio rerio]	2e-45						AU_Ich_008A_F07
AU_Ich_001A_H10	EG964855	BAA77221.1	MAPK-related kinase [Tetrahymena pyriformis]	3e-74		AU_Ich_001A_H10	P42525	Extracellular signal-regulated kinase 1 (ERK1) (MAP kinase 1)	2e-36	AU_Ich_008A_G08
AU_Ich_001B_A01	EG964966	EAR85262.1	hypothetical protein TTHERM_00487130 [Tetrahymena thermophila SB210]	3e-29						AU_Ich_008A_G09
AU_Ich_001B_A02	EG965077	ZP_01347177.1	hypothetical protein RcanM_01000063 [Rickettsia canadensis str. McKiel]	1e-33		AU_Ich_001B_A02	Q1RGY1	Arginyl-tRNA synthetase (Arginine--tRNA ligase) (ArgRS)	4e-34	AU_Ich_008A_H06
AU_Ich_001B_A06	EG965410	EAR82870.1	RIH domain containing protein [Tetrahymena thermophila SB210]	1e-19						AU_Ich_008B_A04
AU_Ich_001B_B11	EG966191	ZP_01244645.1	hypothetical protein FjohDRAFT_3530 [Flavobacterium johnsoniae UW101] gb|EAS60814.1| hypothetical protein FjohDRAFT_3530 [Flavobacterium johnsoniae UW101]	4e-43						AU_Ich_008B_A05
AU_Ich_001B_C03	EG966224	EAS01815.1	Dynein heavy chain family protein [Tetrahymena thermophila SB210]	5e-66		AU_Ich_001B_C03	Q9MBF8	Dynein-1-beta heavy chain, flagellar inner arm I1 complex (1-beta DHC) (Dynein-1, subspecies f)	5e-11	AU_Ich_008B_B03
AU_Ich_001B_C04	EG966235	EAR91560.1	DnaJ domain containing protein [Tetrahymena thermophila SB210]	9e-37		AU_Ich_001B_C04	P42824	DnaJ protein homolog 2	6e-19	AU_Ich_008B_C05
AU_Ich_001B_D03	EG957903	EAR88946.1	hypothetical protein TTHERM_00551040 [Tetrahymena thermophila SB210]	4e-66						AU_Ich_008B_D06
AU_Ich_001B_D08	EG957958	EAR99487.1	fimbrin-like 71 K protein [Tetrahymena thermophila SB210]	2e-23		AU_Ich_001B_D08	Q61233	Plastin-2 (L-plastin) (Lymphocyte cytosolic protein 1) (LCP-1) (65 kDa macrophage protein) (pp65)	3e-15	AU_Ich_008B_D09
AU_Ich_001B_D12	EG957992	EAS05277.1	Tesmin/TSO1-like CXC domain containing protein [Tetrahymena thermophila SB210]	4e-10						AU_Ich_008B_D11
AU_Ich_001B_E01	EG958003	EAR84260.1	phospholipid-translocating P-type ATPase, flippase family protein [Tetrahymena thermophila SB210]	4e-39		AU_Ich_001B_E01	P39524	Probable phospholipid-transporting ATPase DRS2	1e-23	AU_Ich_008B_E06
AU_Ich_001B_E06	EG958058	EAR92880.1	hypothetical protein TTHERM_00294930 [Tetrahymena thermophila SB210]	3e-23						AU_Ich_008B_E11
AU_Ich_001B_E08	EG958081	ABE05241.1	Elongation factor EF-G [Rickettsia bellii RML369-C] ref|YP_538330.1| Elongation factor EF-G [Rickettsia bellii RML369-C]	6e-47		AU_Ich_001B_E08	Q8KTB0	Elongation factor G (EF-G)	3e-48	AU_Ich_008B_G06
AU_Ich_001B_E12	EG958125	EAS01480.1	hypothetical protein TTHERM_00151940 [Tetrahymena thermophila SB210]	1e-23						AU_Ich_008B_G07
AU_Ich_001B_F03	EG958147	ZP_00142847.1	elongation factor EF-Tu [Rickettsia sibirica 246] ref|ZP_00153987.2| COG0050: GTPases - translation elongation factors [Rickettsia rickettsii] gb|EAA26256.1| elongation factor EF-Tu [Rickettsia sibirica 246]	2e-65		AU_Ich_001B_F03	Q92GW4	Elongation factor Tu (EF-Tu)	2e-66	AU_Ich_008B_G10
AU_Ich_001B_F04	EG958158	EAS02639.1	Tryparedoxin.-related [Tetrahymena thermophila SB210]	9e-45		AU_Ich_001B_F04	O77404	Tryparedoxin	4e-13	AU_Ich_008B_G12
AU_Ich_001B_G03	EG958269	EAR99051.1	Zinc finger, C2H2 type family protein [Tetrahymena thermophila SB210]	3e-38		AU_Ich_001B_G03	Q90Y35	Zinc finger protein 622 (Zn-finger protein C47)	2e-16	AU_Ich_008B_H08
AU_Ich_001B_G04	EG958280	EAS02181.1	Dynein heavy chain family protein [Tetrahymena thermophila SB210]	7e-82		AU_Ich_001B_G04	Q9MBF8	Dynein-1-beta heavy chain, flagellar inner arm I1 complex (1-beta DHC) (Dynein-1, subspecies f)	3e-30	AU_Ich_008C_A07
AU_Ich_001B_G06	EG958303	YP_677988.1	NADH dehydrogenase I chain G [Cytophaga hutchinsonii ATCC 33406] gb|ABG58648.1| NADH dehydrogenase I chain G [Cytophaga hutchinsonii ATCC 33406] ref|ZP_00309193.1| COG1034: NADH dehydrogenase/NADH:ubiquinone oxidoreductase 75 kD subunit (chain G) [Cytophaga hutchinsonii]	9e-44		AU_Ich_001B_G06	Q94511	NADH-ubiquinone oxidoreductase 75 kDa subunit, mitochondrial precursor (Complex I-75Kd) (CI-75Kd)	3e-16	AU_Ich_008C_B02
AU_Ich_001B_H10	EG958436	ZP_01051058.1	hypothetical protein MED134_10945 [Cellulophaga sp. MED134] gb|EAQ38209.1| hypothetical protein MED134_10945 [Cellulophaga sp. MED134]	5e-69		AU_Ich_001B_H10	Q8A0X7	tRNA (guanine-N(7)-)-methyltransferase (tRNA(m7G46)-methyltransferase)	2e-52	AU_Ich_008C_B03
AU_Ich_001B_H12	EG958458	EAS01653.1	aldehyde dehydrogenase (NAD) family protein [Tetrahymena thermophila SB210]	3e-31		AU_Ich_001B_H12	P39616	Probable aldehyde dehydrogenase ywdH	1e-20	AU_Ich_008C_B11
AU_Ich_001C_A04	EG958502	EAR85648.1	hypothetical protein TTHERM_00420560 [Tetrahymena thermophila SB210]	7e-08						AU_Ich_008C_C01
AU_Ich_001C_A11	EG958580	ZP_01105011.1	30S ribosomal protein S4 [Flavobacteriales bacterium HTCC2170] gb|EAR02096.1| 30S ribosomal protein S4 [Flavobacteriales bacterium HTCC2170]	3e-20		AU_Ich_001C_A11	Q8A4A1	30S ribosomal protein S4	5e-14	AU_Ich_008C_D09
AU_Ich_001C_B05	EG958647	EAR92830.1	Zinc finger motif, C2HC5-type family protein [Tetrahymena thermophila SB210]	1e-18						AU_Ich_008C_D10
AU_Ich_001C_C02	EG958747	EAR97726.1	SacI homology domain containing protein [Tetrahymena thermophila SB210]	1e-37						AU_Ich_008C_E05
AU_Ich_001C_C12	EG958813	NP_173949.1	structural constituent of cell wall [Arabidopsis thaliana] gb|AAG50682.1| unknown protein [Arabidopsis thaliana]	6e-07						AU_Ich_008C_E10
AU_Ich_001C_D08	EG958902	ABE04872.1	Tetratricopeptide repeat-containing protein [Rickettsia bellii RML369-C] ref|YP_537961.1| Tetratricopeptide repeat-containing protein [Rickettsia bellii RML369-C]	4e-09						AU_Ich_008C_F01
AU_Ich_001C_D10	EG958924	CAC45059.1	type I keratin S8 [Oncorhynchus mykiss]	2e-11		AU_Ich_001C_D10	Q6PVZ1	Keratin, type I cytoskeletal 14 (Cytokeratin-14) (CK-14) (Keratin-14) (K14)	1e-07	AU_Ich_008C_F03
AU_Ich_001C_D11	EG958935	BAE46429.1	ORF2-encoded protein [Danio rerio]	1e-20						AU_Ich_008C_F05
						AU_Ich_001C_E03	Q9FS16	Extensin-3 precursor (AtExt3) (AtExt5)	7e-06	AU_Ich_008C_F10
AU_Ich_001C_E06	EG959002	EAS07012.1	Myb-like DNA-binding domain containing protein [Tetrahymena thermophila SB210]	2e-72		AU_Ich_001C_E06	Q08759	Myb protein	9e-56	AU_Ich_008C_G10
AU_Ich_001C_F04	EG959102	EAR97589.1	hypothetical protein TTHERM_00439370 [Tetrahymena thermophila SB210]	9e-10						AU_Ich_008C_G12
AU_Ich_001C_G05	EG959224	EAS07605.1	Dynein heavy chain family protein [Tetrahymena thermophila SB210]	1e-75		AU_Ich_001C_G05	Q39610	Dynein alpha chain, flagellar outer arm (DHC alpha)	9e-32	AU_Ich_008C_H02
AU_Ich_001C_G09	EG959268	EAR98962.1	inorganic pyrophosphatase family protein [Tetrahymena thermophila SB210]	8e-28		AU_Ich_001C_G09	Q8EZ21	Inorganic pyrophosphatase (Pyrophosphate phospho-hydrolase) (PPase) sp|Q72MG4|IPYR_LEPIC Inorganic pyrophosphatase (Pyrophosphate phospho-hydrolase) (PPase)	2e-20	AU_Ich_008C_H03
AU_Ich_001C_H06	EG959346	AAH65341.1	Programmed cell death 4b [Danio rerio] gb|AAH45513.1| Programmed cell death 4b [Danio rerio] ref|NP_945329.1| programmed cell death 4 [Danio rerio]	2e-11						AU_Ich_008C_H05
AU_Ich_001D_C02	EG959490	EAR97012.1	hypothetical protein TTHERM_00196030 [Tetrahymena thermophila SB210]	2e-14						AU_Ich_008C_H07
AU_Ich_001D_C04	EG959501	EAR91022.1	Kelch motif family protein [Tetrahymena thermophila SB210]	1e-47		AU_Ich_001D_C04	Q9P2K6	Kelch domain-containing protein 5	1e-08	AU_Ich_008C_H08
AU_Ich_001D_C10	EG959535	EAS02276.1	CHY zinc finger family protein [Tetrahymena thermophila SB210]	6e-44		AU_Ich_001D_C10	Q96PM5	RING finger and CHY zinc finger domain-containing protein 1 (Zinc finger protein 363) (CH-rich-interacting match with PLAG1) (Androgen receptor N-terminal-interacting protein)	8e-28	AU_Ich_008C_H09
AU_Ich_001D_D08	EG959590	XP_743798.1	hypothetical protein PC000603.01.0 [Plasmodium chabaudi chabaudi] emb|CAH76610.1| hypothetical protein PC000603.01.0 [Plasmodium chabaudi]	7e-07						AU_Ich_008C_H10
AU_Ich_001D_E04	EG959635	ABE04671.1	60 kD chaperonin [Rickettsia bellii RML369-C] ref|YP_537760.1| 60 kD chaperonin [Rickettsia bellii RML369-C] ref|ZP_01379873.1| hypothetical protein RbelO_01000660 [Rickettsia bellii OSU 85-389]	5e-40		AU_Ich_001D_E04	Q9ZCT7	60 kDa chaperonin (Protein Cpn60) (groEL protein)	4e-40	AU_Ich_008D_A02
AU_Ich_001D_E05	EG959646	EAR82430.1	predicted protein [Tetrahymena thermophila SB210]	2e-57		AU_Ich_001D_E05	Q4N3P0	40S ribosomal protein S8	6e-43	AU_Ich_008D_A05
AU_Ich_001D_F10	EG959801	EAR90091.1	protein disulfide-isomerase domain containing protein [Tetrahymena thermophila SB210]	1e-13		AU_Ich_001D_F10	Q922R8	Protein disulfide-isomerase A6 precursor (Thioredoxin domain-containing protein 7)	2e-06	AU_Ich_008D_A06
AU_Ich_001D_G04	EG959834	EAR92749.1	hypothetical protein TTHERM_00322930 [Tetrahymena thermophila SB210]	7e-51						AU_Ich_008D_B04
AU_Ich_001D_H05	EG959923	EAR98331.1	NAC domain containing protein [Tetrahymena thermophila SB210]	6e-20		AU_Ich_001D_H05	Q9SZY1	Nascent polypeptide-associated complex subunit alpha-like protein 4 (NAC-alpha-like protein 4) (Alpha-NAC-like protein 4)	1e-07	AU_Ich_008D_D07
AU_Ich_002A_A01	EG959990	EAR83220.1	hypothetical protein TTHERM_01002850 [Tetrahymena thermophila SB210]	1e-10						AU_Ich_008D_D12
AU_Ich_002A_B01	EG960090	ABE04423.1	Na+/proline symporter and signal transduction histidine kinase [Rickettsia bellii RML369-C] ref|YP_537512.1| Na+/proline symporter and signal transduction histidine kinase [Rickettsia bellii RML369-C]	2e-47		AU_Ich_002A_B01	Q87GU5	Autoinducer 2 sensor kinase/phosphatase luxQ	1e-14	AU_Ich_008D_E04
AU_Ich_002A_B05	EG960123	XP_695192.1	PREDICTED: similar to protocadherin 1 gamma a 2 [Danio rerio]	4e-78		AU_Ich_002A_B05	Q5DRA4	Protocadherin gamma C3 precursor (PCDH-gamma-C3)	4e-47	AU_Ich_008D_F02
AU_Ich_002A_B12	EG960201	EAS04238.1	hypothetical protein TTHERM_00298490 [Tetrahymena thermophila SB210]	3e-11						AU_Ich_008D_F08
AU_Ich_002A_C06	EG960256	EAS07591.1	hypothetical protein TTHERM_00678570 [Tetrahymena thermophila SB210]	7e-08						AU_Ich_008D_G01
AU_Ich_002A_C09	EG960289	ZP_01243754.1	Polyribonucleotide nucleotidyltransferase [Flavobacterium johnsoniae UW101] gb|EAS61101.1| Polyribonucleotide nucleotidyltransferase [Flavobacterium johnsoniae UW101]	2e-39		AU_Ich_002A_C09	P57454	Polyribonucleotide nucleotidyltransferase (Polynucleotide phosphorylase) (PNPase)	6e-29	AU_Ich_008D_G09
AU_Ich_002A_D01	EG960323	EAR88878.1	hypothetical protein TTHERM_00264730 [Tetrahymena thermophila SB210]	9e-46						AU_Ich_008D_H02
AU_Ich_002A_D08	EG960389	EAS06136.1	hypothetical protein TTHERM_00670600 [Tetrahymena thermophila SB210]	2e-60						AU_Ich_008D_H06
AU_Ich_002A_D11	EG960423	EAR83600.1	hypothetical protein TTHERM_00835000 [Tetrahymena thermophila SB210]	2e-29		AU_Ich_002A_D11	Q9SCW4	Heat shock factor protein 6 (HSF 6) (Heat shock transcription factor 6) (HSTF 6)	8e-20	AU_Ich_008D_H08
AU_Ich_002A_E09	EG960511	AAU94929.1	guanine nucleotide exchange factor [Tetrahymena thermophila]	8e-23						AU_Ich_009A_A02
AU_Ich_002A_E10	EG960523	EAR96736.1	hypothetical protein TTHERM_00758980 [Tetrahymena thermophila SB210]	9e-31						AU_Ich_009A_A06
AU_Ich_002A_E12	EG960545	EAR84696.1	zinc finger protein [Tetrahymena thermophila SB210]	1e-15						AU_Ich_009A_A09
AU_Ich_002A_F01	EG960556	EAS05776.1	DEAD/DEAH box helicase family protein [Tetrahymena thermophila SB210]	7e-10		AU_Ich_002A_F01	Q6BRE4	ATP-dependent RNA helicase DBP5	1e-06	AU_Ich_009A_A10
AU_Ich_002A_F04	EG960589	EAR88063.1	UBA/TS-N domain containing protein [Tetrahymena thermophila SB210]	1e-09						AU_Ich_009A_B04
AU_Ich_002A_F09	EG960634	EAR99873.1	aminotransferase, classes I and II family protein [Tetrahymena thermophila SB210]	6e-56		AU_Ich_002A_F09	P77806	Aminotransferase ybdL	1e-16	AU_Ich_009A_B05
AU_Ich_002A_F10	EG960645	YP_677988.1	NADH dehydrogenase I chain G [Cytophaga hutchinsonii ATCC 33406] gb|ABG58648.1| NADH dehydrogenase I chain G [Cytophaga hutchinsonii ATCC 33406] ref|ZP_00309193.1| COG1034: NADH dehydrogenase/NADH:ubiquinone oxidoreductase 75 kD subunit (chain G) [Cytophaga hutchinsonii]	7e-61		AU_Ich_002A_F10	Q92G92	NADH-quinone oxidoreductase chain G (NADH dehydrogenase I, chain G) (NDH-1, chain G)	3e-25	AU_Ich_009A_B07
AU_Ich_002A_G02	EG960678	XP_687661.1	PREDICTED: similar to Tubulin tyrosine ligase-like protein 4 [Danio rerio]	6e-18						AU_Ich_009A_B12
AU_Ich_002A_G04	EG960700	EAR97422.1	hypothetical protein TTHERM_00340030 [Tetrahymena thermophila SB210]	8e-17						AU_Ich_009A_C04
AU_Ich_002A_G09	EG960745	CAG87179.1	unnamed protein product [Debaryomyces hansenii CBS767] ref|XP_459011.1| hypothetical protein DEHA0D13662g [Debaryomyces hansenii CBS767]	1e-09		AU_Ich_002A_G09	Q07878	Vacuolar protein sorting-associated protein VPS13 (Suppression of the onset of impotence protein 1)	9e-11	AU_Ich_009A_C12
AU_Ich_002A_G10	EG960756	EAR94189.1	diacylglycerol kinase, putative [Tetrahymena thermophila SB210]	3e-45						AU_Ich_009A_D04
AU_Ich_002A_G11	EG960767	EAS07503.1	Kinesin motor domain containing protein [Tetrahymena thermophila SB210]	2e-38		AU_Ich_002A_G11	P48467	Kinesin heavy chain	4e-30	AU_Ich_009A_D06
AU_Ich_002A_H02	EG960789	CAG07577.1	unnamed protein product [Tetraodon nigroviridis]	2e-09						AU_Ich_009A_D09
AU_Ich_002A_H08	EG960844	EAR89420.1	hypothetical protein TTHERM_00155370 [Tetrahymena thermophila SB210]	2e-10						AU_Ich_009A_E04
AU_Ich_002B_A04	EG960911	EAL27417.1	GA19372-PA [Drosophila pseudoobscura]	3e-06						AU_Ich_009A_E06
AU_Ich_002B_A05	EG960922	AAH55581.1	Lectin, galactoside-binding, soluble, 1 (galectin 1)-like 3 [Danio rerio] ref|NP_956808.1| lectin, galactoside-binding, soluble, 1 (galectin 1)-like 3 [Danio rerio]	6e-57		AU_Ich_002B_A05	P08520	Beta-galactoside-binding lectin (14 kDa lectin) (Electrolectin)	7e-27	AU_Ich_009A_F01
AU_Ich_002B_A09	EG960967	EAR89648.1	hypothetical protein TTHERM_00161660 [Tetrahymena thermophila SB210]	2e-40						AU_Ich_009A_F06
AU_Ich_002B_B05	EG961044	EAS05347.1	hypothetical protein TTHERM_00695810 [Tetrahymena thermophila SB210]	8e-24						AU_Ich_009A_H02
AU_Ich_002B_B07	EG961066	EAR95362.1	hypothetical protein TTHERM_00075670 [Tetrahymena thermophila SB210]	1e-12		AU_Ich_002B_B07	O96184	60S ribosomal protein L37a	7e-09	AU_Ich_009A_H08
AU_Ich_002B_C02	EG961144	CAI39318.1	rab_B65 [Paramecium tetraurelia]	1e-50		AU_Ich_002B_C02	P17609	GTP-binding protein ypt2 (SEC4 homolog)	4e-42	AU_Ich_009A_H11
AU_Ich_002B_C06	EG961190	EAR99472.1	26S proteasome subunit P45 family protein [Tetrahymena thermophila SB210]	5e-80		AU_Ich_002B_C06	P17980	26S protease regulatory subunit 6A (TAT-binding protein 1) (TBP-1) (Proteasome subunit P50)	9e-60	AU_Ich_009A_H12
AU_Ich_002B_C09	EG961223	AAH76334.1	Splicing factor 3b, subunit 5 [Danio rerio] gb|AAT68089.1| splicing factor 3B subunit 10 [Danio rerio] ref|NP_001002478.1| splicing factor 3b, subunit 5 [Danio rerio] emb|CAE51064.1| splicing factor 3b, subunit 5 [Danio rerio]	2e-44		AU_Ich_002B_C09	Q56K13	Splicing factor 3B subunit 5 (SF3b5) (Pre-mRNA-splicing factor SF3b 10 kDa subunit) sp|Q9BWJ5|SF3B5_HUMAN Splicing factor 3B subunit 5 (SF3b5) (Pre-mRNA-splicing factor SF3b 10 kDa subunit)	8e-45	AU_Ich_009B_A04
AU_Ich_002B_C11	EG961245	EAR93839.1	hypothetical protein TTHERM_00402110 [Tetrahymena thermophila SB210]	1e-31						AU_Ich_009B_A08
AU_Ich_002B_C12	EG961256	YP_205818.1	vitamin B12 receptor [Vibrio fischeri ES114] gb|AAW86930.1| vitamin B12 receptor [Vibrio fischeri ES114]	7e-07						AU_Ich_009B_B09
AU_Ich_002B_D01	EG961267	EAR84820.1	E1-E2 ATPase family protein [Tetrahymena thermophila SB210]	4e-32		AU_Ich_002B_D01	Q21286	Probable cation-transporting ATPase K07E3.7 in chromosome X	3e-17	AU_Ich_009B_C11
AU_Ich_002B_D03	EG961289	ZP_01247156.1	Metallophosphoesterase [Flavobacterium johnsoniae UW101] gb|EAS57941.1| Metallophosphoesterase [Flavobacterium johnsoniae UW101]	3e-25						AU_Ich_009B_D01
AU_Ich_002B_D04	EG961301	CAG05013.1	unnamed protein product [Tetraodon nigroviridis]	6e-27		AU_Ich_002B_D04	Q7Z7G8	Vacuolar protein sorting 13B (Cohen syndrome protein 1)	6e-27	AU_Ich_009B_D04
AU_Ich_002B_D12	EG961367	EAS01815.1	Dynein heavy chain family protein [Tetrahymena thermophila SB210]	5e-63						AU_Ich_009B_D09
AU_Ich_002B_E07	EG961434	ZP_01122519.1	hypothetical protein RB2501_01820 [Robiginitalea biformata HTCC2501] gb|EAR14124.1| hypothetical protein RB2501_01820 [Robiginitalea biformata HTCC2501]	2e-07						AU_Ich_009B_D10
AU_Ich_002B_E08	EG961445	EAR90391.1	hypothetical protein TTHERM_00112410 [Tetrahymena thermophila SB210]	2e-62						AU_Ich_009B_E08
AU_Ich_002B_E11	EG961478	AAY61450.1	GTP cyclohydrolase I [Rickettsia felis URRWXCal2] ref|YP_246615.1| GTP cyclohydrolase I [Rickettsia felis URRWXCal2]	2e-24		AU_Ich_002B_E11	Q92I93	GTP cyclohydrolase I (GTP-CH-I)	2e-24	AU_Ich_009B_E10
AU_Ich_002B_E12	EG961489	EAR87710.1	IQ calmodulin-binding motif family protein [Tetrahymena thermophila SB210]	5e-57		AU_Ich_002B_E12	Q8L796	Phosphatidylinositol-4-phosphate 5-kinase 2 (AtPIP5K2) (1-phosphatidylinositol-4-phosphate kinase 2) (PtdIns(4)P-5-kinase 2) (Diphosphoinositide kinase 2)	6e-31	AU_Ich_009B_F02
AU_Ich_002B_F03	EG961511	EAS00864.1	PHD-finger family protein [Tetrahymena thermophila SB210]	1e-08						AU_Ich_009B_F05
AU_Ich_002B_F04	EG961523	EAR92529.1	hypothetical protein TTHERM_00089240 [Tetrahymena thermophila SB210]	5e-84						AU_Ich_009B_G01
AU_Ich_002B_F06	EG961545	EAR93964.1	Adaptin N terminal region family protein [Tetrahymena thermophila SB210]	3e-47		AU_Ich_002B_F06	P63010	AP-2 complex subunit beta-1 (Adapter-related protein complex 2 beta-1 subunit) (Beta-adaptin) (Plasma membrane adaptor HA2/AP2 adaptin beta subunit) (Clathrin assembly protein complex 2 beta large chain) (AP105B) sp|P62944|AP2B1_RAT AP-2 complex subunit beta-1 (Adapter-related protein complex 2 beta-1 subunit) (Beta-adaptin) (Plasma membrane adaptor HA2/AP2 adaptin beta subunit) (Clathrin assembl…	9e-14	AU_Ich_009B_G07
AU_Ich_002B_F07	EG961556	EAS01913.1	hypothetical protein TTHERM_00787190 [Tetrahymena thermophila SB210]	3e-30						AU_Ich_009B_G09
AU_Ich_002B_G09	EG961711	AAH76265.1	Zgc:92791 [Danio rerio] ref|NP_001002543.1| hypothetical protein LOC436816 [Danio rerio]	9e-13		AU_Ich_002B_G09	Q99436	Proteasome subunit beta type 7 precursor (Proteasome subunit Z) (Macropain chain Z) (Multicatalytic endopeptidase complex chain Z)	1e-07	AU_Ich_009B_H03
AU_Ich_002B_G10	EG961722	XP_697912.1	PREDICTED: similar to Zinc finger protein 184 (Kruppel-like) [Danio rerio]	9e-09						AU_Ich_009B_H07
AU_Ich_002B_G12	EG961733	CAA14987.1	unknown [Rickettsia prowazekii] ref|NP_220911.1| hypothetical protein RP538 [Rickettsia prowazekii str. Madrid E] pir||A71658 hypothetical protein RP538 - Rickettsia prowazekii sp|Q9ZD12|Y538_RICPR Hypothetical protein RP538	2e-11		AU_Ich_002B_G12	Q9ZD12	Hypothetical protein RP538	2e-12	AU_Ich_009B_H11
AU_Ich_002B_H03	EG961767	EAS00436.1	TPR Domain containing protein [Tetrahymena thermophila SB210]	1e-28						AU_Ich_009C_A03
AU_Ich_002B_H04	EG961778	EAR96472.1	hypothetical protein TTHERM_00191400 [Tetrahymena thermophila SB210]	2e-13						AU_Ich_009C_A10
AU_Ich_002C_A01	EG961856	CAF90779.1	unnamed protein product [Tetraodon nigroviridis]	5e-16		AU_Ich_002C_A01	Q9R1V7	ADAM 23 precursor (A disintegrin and metalloproteinase domain 23) (Metalloproteinase-like, disintegrin-like, and cysteine-rich protein 3) (MDC-3)	5e-13	AU_Ich_009C_B07
AU_Ich_002C_A06	EG961900	EAR85471.1	Proteasome/cyclosome repeat family protein [Tetrahymena thermophila SB210]	6e-72		AU_Ich_002C_A06	O88761	26S proteasome non-ATPase regulatory subunit 1 (26S proteasome regulatory subunit RPN2) (26S proteasome regulatory subunit S1) (26S proteasome subunit p112)	2e-33	AU_Ich_009C_C03
AU_Ich_002C_A09	EG961933	EAR96358.1	lipin, putative [Tetrahymena thermophila SB210]	3e-07						AU_Ich_009C_C08
AU_Ich_002C_B06	EG962011	EAS00961.1	hypothetical protein TTHERM_00924250 [Tetrahymena thermophila SB210]	4e-36						AU_Ich_009C_C10
AU_Ich_002C_B08	EG962033	AAS90120.1	DNA topoisomerase type 2 [Tetrahymena thermophila]	2e-33		AU_Ich_002C_B08	P87078	DNA topoisomerase 2 (DNA topoisomerase II)	1e-17	AU_Ich_009C_D07
AU_Ich_002C_D05	EG962211	EAR97243.1	ribosomal protein L4/L1 family protein [Tetrahymena thermophila SB210]	1e-61		AU_Ich_002C_D05	Q9SF40	60S ribosomal protein L4-1 (L1)	2e-42	AU_Ich_009C_E09
AU_Ich_002C_E05	EG962323	EAR96474.1	Protein kinase domain containing protein [Tetrahymena thermophila SB210]	1e-29		AU_Ich_002C_E05	P42169	Putative casein kinase I C03C10.2 in chromosome III	2e-06	AU_Ich_009C_E10
AU_Ich_002D_A06	EG962389	EAR93502.1	DNA polymerase catalytic subunit [Tetrahymena thermophila SB210]	1e-49		AU_Ich_002D_A06	Q94636	DNA polymerase alpha catalytic subunit	7e-17	AU_Ich_009C_F02
AU_Ich_002D_B06	EG962511	EAR95963.1	hypothetical protein TTHERM_00125290 [Tetrahymena thermophila SB210]	3e-45						AU_Ich_009C_H09
AU_Ich_002D_B07	EG962523	EAR95523.1	electron transfer flavoprotein, alpha subunit containing protein [Tetrahymena thermophila SB210]	3e-53		AU_Ich_002D_B07	P38974	Electron transfer flavoprotein subunit alpha (Alpha-ETF) (Electron transfer flavoprotein large subunit) (ETFLS)	2e-44	AU_Ich_009D_A03
AU_Ich_002D_B09	EG962545	AAH65467.1	Transmembrane protein 45B [Danio rerio] ref|NP_991240.1| transmembrane protein 45B [Danio rerio]	6e-71		AU_Ich_002D_B09	Q9NWC5	Transmembrane protein 45a (Dermal papilla-derived protein 7) (DNA polymerase-transactivated protein 4)	1e-40	AU_Ich_009D_A07
AU_Ich_002D_B10	EG962556	EAR94225.1	HELP domain containing protein [Tetrahymena thermophila SB210]	9e-33						AU_Ich_009D_A10
AU_Ich_002D_C02	EG962600	CAF95906.1	unnamed protein product [Tetraodon nigroviridis]	7e-23		AU_Ich_002D_C02	Q9DGN1	Cohesin subunit SA-1 (xSA-1) (Stromal antigen 1 homolog) (SCC3 homolog 1)	2e-22	AU_Ich_009D_A12
AU_Ich_002D_C03	EG962611	EAR87396.1	hypothetical protein TTHERM_00059090 [Tetrahymena thermophila SB210]	7e-24						AU_Ich_009D_B01
AU_Ich_002D_D01	EG962700	EAR82415.1	Dynein heavy chain family protein [Tetrahymena thermophila SB210]	4e-12						AU_Ich_009D_B03
AU_Ich_002D_D03	EG962711	AAL79508.1	induced during granule regeneration 1 precursor [Tetrahymena thermophila] gb|EAS02153.1| hypothetical protein TTHERM_00558350 [Tetrahymena thermophila SB210]	4e-17						AU_Ich_009D_B05
AU_Ich_002D_D11	EG962800	EAR84054.1	FF domain containing protein [Tetrahymena thermophila SB210]	4e-51		AU_Ich_002D_D11	O14776	Transcription elongation regulator 1 (TATA box-binding protein-associated factor 2S) (Transcription factor CA150)	2e-11	AU_Ich_009D_B08
AU_Ich_002D_E01	EG962822	AAH45294.1	Zgc:55291 [Danio rerio] ref|NP_998459.1| hypothetical protein LOC406855 [Danio rerio]	3e-29		AU_Ich_002D_E01	Q53H80	Protein C6orf166	4e-26	AU_Ich_009D_B09
AU_Ich_002D_F07	EG962978	CAD59122.1	SI:dZ182N13.2 (last exon of novel protein ) [Danio rerio]	2e-16		AU_Ich_002D_F07	Q14142	Tripartite motif-containing protein 14	4e-08	AU_Ich_009D_C06
AU_Ich_002D_F09	EG963000	XP_692854.1	PREDICTED: similar to coxsackie virus and adenovirus receptor precursor [Danio rerio]	4e-50		AU_Ich_002D_F09	Q90Y50	Coxsackievirus and adenovirus receptor homolog precursor	2e-22	AU_Ich_009D_C09
AU_Ich_002D_G03	EG963044	EAS04155.1	ABC transporter family protein [Tetrahymena thermophila SB210]	1e-10						AU_Ich_009D_D04
AU_Ich_002D_G11	EG963111	EAR99498.1	SNF2 family N-terminal domain containing protein [Tetrahymena thermophila SB210]	9e-70		AU_Ich_002D_G11	Q7G8Y3	Probable chromatin remodelling complex ATPase chain (ISW2-like) (Sucrose nonfermenting protein 2 homolog)	2e-48	AU_Ich_009D_D12
AU_Ich_002D_H05	EG963155	EAR99822.1	CCT motif family protein [Tetrahymena thermophila SB210]	1e-07		AU_Ich_002D_H06	Q96PY6	Serine/threonine-protein kinase Nek1 (NimA-related protein kinase 1) (NY-REN-55 antigen)	4e-58	AU_Ich_009D_E12
AU_Ich_002D_H06	EG963166	EAR99166.1	Protein kinase domain containing protein [Tetrahymena thermophila SB210]	3e-90						AU_Ich_009D_F08
AU_Ich_002D_H08	EG963189	EAS03158.1	SMC family, C-terminal domain containing protein [Tetrahymena thermophila SB210]	5e-36		AU_Ich_002D_H08	P41004	Structural maintenance of chromosome 4 (Chromosome segregation protein cut3) (Cell untimely torn protein 3)	8e-14	AU_Ich_009D_G08
AU_Ich_002D_H12	EG963222	XP_692739.1	PREDICTED: similar to family with sequence similarity 20, member A [Danio rerio]	1e-29		AU_Ich_002D_H12	Q8CID3	Protein FAM20A precursor	1e-24	AU_Ich_009D_G10
AU_Ich_003A_A04	EG963266	AAL03862.1	unknown [Rickettsia conorii str. Malish 7] ref|NP_360961.1| hypothetical protein RC1324 [Rickettsia conorii str. Malish 7]	7e-22		AU_Ich_003A_A04	Q9ZCA7	Hypothetical protein RP853	3e-20	AU_Ich_009D_H01
AU_Ich_003A_A07	EG963300	EAR87882.1	Poly glycohydrolase.-related [Tetrahymena thermophila SB210]	1e-14						AU_Ich_010A_B06
AU_Ich_003A_A09	EG963311	AAR17677.1	citrate synthase [Rickettsia bellii]	5e-51		AU_Ich_003A_A09	Q59734	Citrate synthase	3e-52	AU_Ich_010A_C05
AU_Ich_003A_B02	EG963366	EAR98751.1	Guanylate-binding protein, N-terminal domain containing protein [Tetrahymena thermophila SB210]	8e-28						AU_Ich_010A_C06
AU_Ich_003A_B04	EG963388	CAI40163.1	RP11-321N4.2 [Homo sapiens] emb|CAI20445.1| RP11-321N4.2 [Homo sapiens]	4e-08		AU_Ich_003A_B04	Q9Y5W7	Sorting nexin-14	4e-09	AU_Ich_010A_D03
AU_Ich_003A_B12	EG963456	EAR85077.1	CPSF A subunit region family protein [Tetrahymena thermophila SB210]	1e-56		AU_Ich_003A_B12	Q15393	Splicing factor 3B subunit 3 (Spliceosome-associated protein 130) (SAP 130) (SF3b130) (Pre-mRNA-splicing factor SF3b 130 kDa subunit) (STAF130)	4e-19	AU_Ich_010A_E04
AU_Ich_003A_C01	EG963467	EAR94410.1	Ubiquitin carboxyl-terminal hydrolase family protein [Tetrahymena thermophila SB210]	4e-11						AU_Ich_010A_G05
AU_Ich_003A_C07	EG963534	BAA26140.1	pheromone receptor [Takifugu rubripes]	7e-13						AU_Ich_010A_H02
AU_Ich_003A_C10	EG963567	EAR98006.1	Bowman-Birk serine protease inhibitor family protein [Tetrahymena thermophila SB210]	9e-21		AU_Ich_003A_C10	Q9NJ15	Proprotein convertase subtilisin/kexin type 5 precursor (Proprotein convertase PC6-like) (aPC6)	4e-11	AU_Ich_010A_H03
AU_Ich_003A_D06	EG963656	EAS05719.1	SEC-C motif family protein [Tetrahymena thermophila SB210]	4e-40						AU_Ich_010A_H05
AU_Ich_003A_D10	EG963689	EAS02076.1	CRAL/TRIO domain containing protein [Tetrahymena thermophila SB210]	2e-62						AU_Ich_010A_H07
AU_Ich_003A_E07	EG963778	ZP_01348059.1	hypothetical protein RcanM_01001049 [Rickettsia canadensis str. McKiel]	3e-29		AU_Ich_003A_E07	P33451	RNA polymerase sigma factor rpoD (Sigma-70)	2e-29	AU_Ich_010B_A01
AU_Ich_003A_E09	EG963800	EAR92427.1	hypothetical protein TTHERM_00085250 [Tetrahymena thermophila SB210]	2e-21		AU_Ich_003A_E09	O43159	Cerebral protein 1	4e-09	AU_Ich_010B_A10
AU_Ich_003A_E11	EG963822	EAR94200.1	hypothetical protein TTHERM_00522670 [Tetrahymena thermophila SB210]	5e-20						AU_Ich_010B_B09
AU_Ich_003A_F09	EG963900	AAS14315.1	hypothetical protein WD_0614 [Wolbachia endosymbiont of Drosophila melanogaster] ref|NP_966381.1| hypothetical protein WD0614 [Wolbachia endosymbiont of Drosophila melanogaster]	1e-44						AU_Ich_010B_B11
AU_Ich_003A_F10	EG963911	EAR90929.1	Protein kinase domain containing protein [Tetrahymena thermophila SB210]	1e-44		AU_Ich_003A_F10	Q9BYT3	Serine/threonine-protein kinase 33	2e-24	AU_Ich_010B_C04
AU_Ich_003A_G02	EG963944	NP_001014826.1	v-erb-b2 erythroblastic leukemia viral oncogene homolog 3b [Danio rerio] gb|AAW57896.1| Erbb3 [Danio rerio]	5e-15						AU_Ich_010B_C05
AU_Ich_003A_G05	EG963955	EAR92896.1	Protein kinase domain containing protein [Tetrahymena thermophila SB210]	2e-16		AU_Ich_003A_G05	P43565	Serine/threonine-protein kinase RIM15	5e-07	AU_Ich_010B_C08
AU_Ich_003A_G08	EG963989	EAR85787.1	hypothetical protein TTHERM_00312690 [Tetrahymena thermophila SB210]	2e-21						AU_Ich_010B_C09
AU_Ich_003A_G10	EG964011	EAR92529.1	hypothetical protein TTHERM_00089240 [Tetrahymena thermophila SB210]	2e-30						AU_Ich_010B_C11
AU_Ich_003A_G12	EG964033	AAH66611.1	Farsla protein [Danio rerio]	8e-09		AU_Ich_003A_G12	Q9Y285	Phenylalanyl-tRNA synthetase alpha chain (Phenylalanine--tRNA ligase alpha chain) (PheRS) (CML33)	1e-06	AU_Ich_010B_C12
AU_Ich_003A_H06	EG964078	ZP_01243998.1	hypothetical protein FjohDRAFT_4742 [Flavobacterium johnsoniae UW101] gb|EAS61345.1| hypothetical protein FjohDRAFT_4742 [Flavobacterium johnsoniae UW101]	2e-06						AU_Ich_010B_D03
AU_Ich_003A_H08	EG964089	EAR98751.1	Guanylate-binding protein, N-terminal domain containing protein [Tetrahymena thermophila SB210]	1e-43		AU_Ich_003A_H08	P32455	Interferon-induced guanylate-binding protein 1 (GTP-binding protein 1) (Guanine nucleotide-binding protein 1) (HuGBP-1)	2e-12	AU_Ich_010B_D05
AU_Ich_003B_A09	EG964177	NP_001006792.1	matrin 3 [Xenopus tropicalis] gb|AAH76655.1| Matrin 3 [Xenopus tropicalis]	2e-09		AU_Ich_003B_A09	Q14966	Zinc finger protein 638 (Nuclear protein 220) (Zinc-finger matrin-like protein) (Cutaneous T-cell lymphoma-associated antigen se33-1) (CTCL tumor antigen se33-1)	3e-10	AU_Ich_010B_D12
AU_Ich_003B_B03	EG964233	XP_697523.1	PREDICTED: similar to cisplatin resistance associated (CRA), partial [Danio rerio]	3e-13						AU_Ich_010B_E02
AU_Ich_003B_B07	EG964277	EAR92514.1	hypothetical protein TTHERM_00088100 [Tetrahymena thermophila SB210]	3e-47		AU_Ich_003B_B07	O75665	Oral-facial-digital syndrome 1 protein (Protein 71-7A)	3e-11	AU_Ich_010B_E05
AU_Ich_003B_B11	EG964322	EAS01683.1	hypothetical protein TTHERM_00857860 [Tetrahymena thermophila SB210]	9e-40		AU_Ich_003B_B11	Q8WYR4	Testis-specific gene A2 protein (Male meiotic metaphase chromosome-associated acidic protein) (Meichroacidin)	2e-07	AU_Ich_010B_E09
AU_Ich_003B_D07	EG964523	EAR93013.1	MCM2/3/5 family protein [Tetrahymena thermophila SB210]	3e-24		AU_Ich_003B_D07	P34647	DNA replication licensing factor mcm-6	2e-13	AU_Ich_010B_E12
AU_Ich_003B_D08	EG964534	AAN44146.1	orf, partial conserved hypothetical protein [Shigella flexneri 2a str. 301] ref|NP_708439.1| hypothetical protein SF2650 [Shigella flexneri 2a str. 301]	3e-12						AU_Ich_010B_F06
AU_Ich_003B_D10	EG964556	CAB51372.1	transposase [Pleuronectes platessa]	1e-33		AU_Ich_003B_D10	P03934	Transposable element Tc1 transposase	2e-18	AU_Ich_010B_G01
AU_Ich_003B_E03	EG964600	XP_695268.1	PREDICTED: similar to Myeloid/lymphoid or mixed-lineage leukemia protein 4 (Trithorax homolog 2) [Danio rerio]	1e-09		AU_Ich_003B_E03	Q9UMN6	Myeloid/lymphoid or mixed-lineage leukemia protein 4 (Trithorax homolog 2)	5e-07	AU_Ich_010B_G03
AU_Ich_003B_E04	EG964611	XP_682744.1	PREDICTED: similar to desmoplakin isoform I, partial [Danio rerio]	2e-40		AU_Ich_003B_E04	P15924	Desmoplakin (DP) (250/210 kDa paraneoplastic pemphigus antigen)	2e-12	AU_Ich_010B_G06
AU_Ich_003B_E06	EG964622	AAI15322.1	Zgc:136902 [Danio rerio] ref|NP_001035449.1| hypothetical protein LOC678611 [Danio rerio]	9e-30		AU_Ich_003B_E06	P19001	Keratin, type I cytoskeletal 19 (Cytokeratin-19) (CK-19) (Keratin-19) (K19)	1e-22	AU_Ich_010B_G07
AU_Ich_003B_E07	EG964634	AAL03491.1	isoleucyl-tRNA synthetase [EC:6.1.1.5] [Rickettsia conorii str. Malish 7] ref|NP_360590.1| isoleucyl-tRNA synthetase [Rickettsia conorii str. Malish 7]	4e-67		AU_Ich_003B_E07	Q92H19	Isoleucyl-tRNA synthetase (Isoleucine--tRNA ligase) (IleRS)	2e-68	AU_Ich_010B_H09
AU_Ich_003B_E12	EG964678	XP_691013.1	PREDICTED: similar to DEAD (Asp-Glu-Ala-Asp) box polypeptide 21, partial [Danio rerio]	6e-18		AU_Ich_003B_E12	Q9JIK5	Nucleolar RNA helicase 2 (Nucleolar RNA helicase II) (Nucleolar RNA helicase Gu) (RH II/Gu) (Gu-alpha) (DEAD box protein 21)	1e-16	AU_Ich_010B_H10
AU_Ich_003B_F04	EG964711	XP_629809.1	calponin homology (CH) domain-containing protein [Dictyostelium discoideum AX4] gb|EAL61390.1| calponin homology (CH) domain-containing protein [Dictyostelium discoideum AX4]	4e-06		AU_Ich_003B_F04	Q10411	Sporulation-specific protein 15	8e-06	AU_Ich_010B_H11
AU_Ich_003B_F10	EG964767	AAL79508.1	induced during granule regeneration 1 precursor [Tetrahymena thermophila] gb|EAS02153.1| hypothetical protein TTHERM_00558350 [Tetrahymena thermophila SB210]	2e-14						AU_Ich_010B_H12
AU_Ich_003B_G04	EG964833	EAR84643.1	ATP-dependent protease La family protein [Tetrahymena thermophila SB210]	1e-20		AU_Ich_003B_G04	P57549	ATP-dependent protease La	1e-06	AU_Ich_010C_A01
AU_Ich_003B_G11	EG964889	EAR95005.1	hypothetical protein TTHERM_00516390 [Tetrahymena thermophila SB210]	8e-08						AU_Ich_010C_A07
AU_Ich_003B_H08	EG964955	CAF91750.1	unnamed protein product [Tetraodon nigroviridis]	2e-09		AU_Ich_003B_H08	P56959	RNA-binding protein FUS (Pigpen protein)	5e-10	AU_Ich_010C_A09
AU_Ich_003C_A06	EG965033	EAS04587.1	PWWP domain containing protein [Tetrahymena thermophila SB210]	4e-09						AU_Ich_010C_A12
AU_Ich_003C_B04	EG965122	EAR98501.1	hypothetical protein TTHERM_00460500 [Tetrahymena thermophila SB210]	4e-35						AU_Ich_010C_C02
AU_Ich_003C_C06	EG965244	EAR87506.1	succinyl-CoA synthetase, alpha subunit family protein [Tetrahymena thermophila SB210]	1e-50		AU_Ich_003C_C06	Q6ZL94	Probable succinyl-CoA ligase [GDP-forming] subunit alpha, mitochondrial precursor (Succinyl-CoA synthetase subunit alpha) (SCS-alpha)	9e-49	AU_Ich_010C_C05
AU_Ich_003C_C07	EG965255	EAR96108.1	Protein kinase domain containing protein [Tetrahymena thermophila SB210]	2e-22		AU_Ich_003C_C07	O15530	3-phosphoinositide-dependent protein kinase 1 (hPDK1)	3e-15	AU_Ich_010C_C09
AU_Ich_003C_D06	EG965355	EAR97382.1	hypothetical protein TTHERM_00339630 [Tetrahymena thermophila SB210]	8e-08						AU_Ich_010C_C11
AU_Ich_003C_D07	EG965366	AAH47797.1	LIM domain and actin binding 1 [Danio rerio]	2e-08		AU_Ich_003C_D07	Q9ERG0	LIM domain and actin-binding protein 1 (Epithelial protein lost in neoplasm) (mEPLIN)	4e-06	AU_Ich_010C_D03
AU_Ich_003C_E03	EG965455	EAR85413.1	Ubiquitin carboxyl-terminal hydrolase family protein [Tetrahymena thermophila SB210]	5e-54		AU_Ich_003C_E03	Q92353	Ubiquitin carboxyl-terminal hydrolase 6 (Ubiquitin thiolesterase 6) (Ubiquitin-specific-processing protease 6) (Deubiquitinating enzyme 6)	2e-12	AU_Ich_010C_D05
AU_Ich_003C_E07	EG965488	EAR90884.1	hypothetical protein TTHERM_00144890 [Tetrahymena thermophila SB210]	9e-49						AU_Ich_010C_D11
AU_Ich_003C_F02	EG965555	ABF38947.1	dynein light chain p28A [Tetrahymena thermophila] gb|EAS06995.1| hypothetical protein TTHERM_00841210 [Tetrahymena thermophila SB210]	2e-53		AU_Ich_003C_F02	Q26630	33 kDa inner dynein arm light chain, axonemal (p33)	4e-51	AU_Ich_010C_D12
AU_Ich_003C_F05	EG965588	CAG00823.1	unnamed protein product [Tetraodon nigroviridis]	6e-56		AU_Ich_003C_F05	Q96RL7	Vacuolar protein sorting 13A (Chorein) (Chorea-acanthocytosis protein)	2e-44	AU_Ich_010C_E04
AU_Ich_003C_F12	EG965645	EAR91954.1	ATP-dependent protease La [Tetrahymena thermophila SB210]	5e-64		AU_Ich_003C_F12	Q89A99	ATP-dependent protease La	2e-22	AU_Ich_010C_E07
AU_Ich_003C_G01	EG965656	EAS03440.1	TBC domain containing protein [Tetrahymena thermophila SB210]	5e-38						AU_Ich_010C_F01
AU_Ich_003C_H04	EG965811	ZP_01379830.1	hypothetical protein RbelO_01000617 [Rickettsia bellii OSU 85-389]	2e-21		AU_Ich_003C_H04	O67012	Guanosine-3',5'-bis(diphosphate) 3'-pyrophosphohydrolase ((ppGpp)ase) (Penta-phosphate guanosine-3'-pyrophosphohydrolase)	7e-06	AU_Ich_010C_F02
AU_Ich_003C_H05	EG965822	EAR99959.1	E1-E2 ATPase family protein [Tetrahymena thermophila SB210]	5e-69		AU_Ich_003C_H05	Q9H7F0	Probable cation-transporting ATPase 13A3 (ATPase family homolog up-regulated in senescence cells 1)	3e-29	AU_Ich_010C_F04
AU_Ich_003C_H07	EG965844	EAR85326.1	dnaK protein [Tetrahymena thermophila SB210]	3e-30						AU_Ich_010C_F06
AU_Ich_003C_H11	EG965889	EAR94376.1	asparagine synthase [Tetrahymena thermophila SB210]	1e-94		AU_Ich_003C_H11	P49093	Asparagine synthetase [glutamine-hydrolyzing] 2 (Glutamine-dependent asparagine synthetase 2)	7e-60	AU_Ich_010C_F10
AU_Ich_003D_A04	EG965922	EAR92909.1	Zinc finger, C2H2 type family protein [Tetrahymena thermophila SB210]	2e-17						AU_Ich_010C_G02
AU_Ich_003D_A11	EG965989	EAS07044.1	ubiquitin-transferase, HECT-domain [Tetrahymena thermophila SB210]	3e-34						AU_Ich_010C_G03
AU_Ich_003D_B04	EG966044	EAS07645.1	hypothetical protein TTHERM_00495990 [Tetrahymena thermophila SB210]	7e-62						AU_Ich_010C_G07
AU_Ich_003D_B12	EG966100	EAS05229.1	Protein phosphatase 2C containing protein [Tetrahymena thermophila SB210]	2e-15						AU_Ich_010C_G08
AU_Ich_003D_C03	EG966118	EAR91338.1	Inorganic H+ pyrophosphatase [Tetrahymena thermophila SB210]	2e-46		AU_Ich_003D_C03	P21616	Pyrophosphate-energized vacuolar membrane proton pump (Pyrophosphate-energized inorganic pyrophosphatase) (H(+)-PPase) (Vacuolar H(+)-pyrophosphatase)	7e-27	AU_Ich_010C_H01
AU_Ich_003D_C10	EG966123	EAS03782.1	arginyl-tRNA synthetase family protein [Tetrahymena thermophila SB210]	8e-52		AU_Ich_003D_C10	Q9VXN4	Probable arginyl-tRNA synthetase (Arginine--tRNA ligase) (ArgRS)	6e-32	AU_Ich_010C_H04
AU_Ich_003D_D02	EG966127	EAR97756.1	Protein kinase domain containing protein [Tetrahymena thermophila SB210]	4e-50		AU_Ich_003D_D02	Q64702	Serine/threonine-protein kinase PLK4 (Polo-like kinase 4) (PLK-4) (Serine/threonine-protein kinase Sak) (Serine/threonine-protein kinase 18)	3e-26	AU_Ich_010C_H07
AU_Ich_003D_D09	EG966133	EAR83073.1	IQ calmodulin-binding motif family protein [Tetrahymena thermophila SB210]	4e-10						AU_Ich_010C_H10
AU_Ich_003D_D12	EG966137	XP_690169.1	PREDICTED: similar to G protein-coupled receptor 75 [Danio rerio]	1e-20		AU_Ich_003D_D12	O95800	Probable G-protein coupled receptor 75	2e-13	AU_Ich_010D_A08
AU_Ich_003D_E01	EG966138	EAR92909.1	Zinc finger, C2H2 type family protein [Tetrahymena thermophila SB210]	3e-13						AU_Ich_010D_B03
AU_Ich_003D_E05	EG966141	ABE04297.1	Ribonuclease E [Rickettsia bellii RML369-C] ref|YP_537386.1| Ribonuclease E [Rickettsia bellii RML369-C]	2e-23						AU_Ich_010D_B05
AU_Ich_003D_F07	EG966154	EAR84678.1	AN1-like Zinc finger family protein [Tetrahymena thermophila SB210]	8e-09						AU_Ich_010D_D08
AU_Ich_003D_F08	EG966155	NP_773398.1	transaldolase [Bradyrhizobium japonicum USDA 110] dbj|BAC52023.1| blr6758 [Bradyrhizobium japonicum USDA 110]	5e-12		AU_Ich_003D_F08	Q3AFH3	Glucose-6-phosphate isomerase (GPI) (Phosphoglucose isomerase) (PGI) (Phosphohexose isomerase) (PHI)	4e-11	AU_Ich_010D_E04
AU_Ich_003D_H04	EG966173	EAR82415.1	Dynein heavy chain family protein [Tetrahymena thermophila SB210]	9e-83		AU_Ich_003D_H04	Q9MBF8	Dynein-1-beta heavy chain, flagellar inner arm I1 complex (1-beta DHC) (Dynein-1, subspecies f)	9e-31	AU_Ich_010D_E09
AU_Ich_003D_H05	EG966174	CAA72453.1	serine hydroxymethyltransferase [Rickettsia prowazekii] emb|CAA15171.1| SERINE HYDROXYMETHYLTRANSFERASE (glyA) [Rickettsia prowazekii] ref|NP_221095.1| serine hydroxymethyltransferase [Rickettsia prowazekii str. Madrid E] sp|O08370|GLYA_RICPR Serine hydroxymethyltransferase (Serine methylase) (SHMT)	2e-80		AU_Ich_003D_H05	O08370	Serine hydroxymethyltransferase (Serine methylase) (SHMT)	2e-81	AU_Ich_010D_G03
AU_Ich_003D_H06	EG966175	EAS06387.1	hypothetical protein TTHERM_00945250 [Tetrahymena thermophila SB210]	6e-10						AU_Ich_010D_G05
AU_Ich_003D_H08	EG966177	EAR82651.1	Insect antifreeze protein [Tetrahymena thermophila SB210]	6e-07						AU_Ich_010D_G10
AU_Ich_003D_H11	EG966182	EAR94996.1	hypothetical protein TTHERM_00516300 [Tetrahymena thermophila SB210]	6e-31						AU_Ich_010D_H03
AU_Ich_004A_A04	EG966184	EAR91702.1	Cytochrome P450 family protein [Tetrahymena thermophila SB210]	4e-08						AU_Ich_010D_H05
AU_Ich_004A_B06	EG966186	EAR95488.1	Sodium/hydrogen exchanger family protein [Tetrahymena thermophila SB210]	6e-09						AU_Ich_011A_A03
AU_Ich_004A_B09	EG966188	EAR97017.1	hypothetical protein TTHERM_00196080 [Tetrahymena thermophila SB210]	7e-27		AU_Ich_004A_B09	O48709	Phosphatidylinositol-4-phosphate 5-kinase 3 (AtPIP5K3) (1-phosphatidylinositol-4-phosphate kinase 3) (PtdIns(4)P-5-kinase 3) (Diphosphoinositide kinase 3)	1e-11	AU_Ich_011A_A04
AU_Ich_004A_C08	EG966194	EAS00521.1	probable RNA-binding protein [Tetrahymena thermophila SB210]	3e-17		AU_Ich_004A_C08	Q06106	Multiple RNA-binding domain-containing protein 1	7e-06	AU_Ich_011A_A08
AU_Ich_004A_E06	EG966203	XP_684911.1	PREDICTED: similar to BAG-family molecular chaperone regulator-1 (BCL-2 binding athanogene-1) (BAG-1) (Glucocorticoid receptor-associated protein RAP46) isoform 1 [Danio rerio]	1e-67		AU_Ich_004A_E06	Q99933	BAG family molecular chaperone regulator 1 (BCL-2-binding athanogene-1) (BAG-1) (Glucocorticoid receptor-associated protein RAP46)	2e-42	AU_Ich_011A_A10
AU_Ich_004A_F07	EG966209	EAS01503.1	Kinesin motor domain containing protein [Tetrahymena thermophila SB210]	8e-68		AU_Ich_004A_F07	Q86Z98	Kinesin heavy chain	3e-34	AU_Ich_011A_A11
AU_Ich_004A_G02	EG966212	XP_691143.1	PREDICTED: similar to Myosin Vc (Myosin 5C), partial [Danio rerio]	8e-15		AU_Ich_004A_G02	Q9NQX4	Myosin-5C (Myosin Vc)	2e-13	AU_Ich_011A_C01
AU_Ich_004A_G09	EG966218	EAR94642.1	hypothetical protein TTHERM_00051850 [Tetrahymena thermophila SB210]	4e-06						AU_Ich_011A_C07
AU_Ich_004B_A03	EG966229	CAG67780.1	30S ribosomal protein S12 [Acinetobacter sp. ADP1] ref|YP_045602.1| 30S ribosomal protein S12 [Acinetobacter sp. ADP1] sp|Q6FDS8|RS12_ACIAD 30S ribosomal protein S12	7e-66		AU_Ich_004B_A03	Q6FDS8	30S ribosomal protein S12	6e-67	AU_Ich_011A_C08
AU_Ich_004B_A08	EG966234	AAV37189.1	cytoplasmic dynein heavy chain 2 protein [Tetrahymena thermophila]	2e-22						AU_Ich_011A_D04
AU_Ich_004B_A09	EG966236	EAS02289.1	cyclic nucleotide-binding domain containing protein [Tetrahymena thermophila SB210]	6e-46		AU_Ich_004B_A09	O59922	cAMP-dependent protein kinase regulatory subunit (PKA regulatory subunit)	7e-24	AU_Ich_011A_E04
AU_Ich_004B_B03	EG966240	EAR94684.1	hypothetical protein TTHERM_00047650 [Tetrahymena thermophila SB210]	4e-79		AU_Ich_004B_B03	Q8WXW3	Progesterone-induced-blocking factor 1	4e-15	AU_Ich_011A_E05
AU_Ich_004B_C02	EG966250	EAR82238.1	Papain family cysteine protease containing protein [Tetrahymena thermophila SB210]	3e-60		AU_Ich_004B_C02	P25804	Cysteine proteinase 15A precursor (Turgor-responsive protein 15A)	9e-33	AU_Ich_011A_F11
AU_Ich_004B_C03	EG966251	EAS02149.1	Dynein heavy chain family protein [Tetrahymena thermophila SB210]	5e-40		AU_Ich_004B_C03	P34036	Dynein heavy chain, cytosolic (DYHC)	3e-07	AU_Ich_011A_G06
AU_Ich_004B_C08	EG966256	EAR83936.1	PAS domain S-box family protein [Tetrahymena thermophila SB210]	3e-20						AU_Ich_011A_G10
AU_Ich_004B_C12	EG966261	EAR91854.1	CCR4-Not complex component, Not1 family protein [Tetrahymena thermophila SB210]	9e-58						AU_Ich_011A_G12
AU_Ich_004B_D09	EG966265	XP_689169.1	PREDICTED: similar to ReO_6 [Danio rerio]	3e-21						AU_Ich_011A_H09
AU_Ich_004B_D11	EG966267	CAC28060.1	putative transposase [Pleuronectes platessa]	9e-11		AU_Ich_004B_D11	P03934	Transposable element Tc1 transposase	5e-10	AU_Ich_011A_H12
AU_Ich_004B_E02	EG966271	EAR99459.1	Phosphatidylinositol 3- and 4-kinase family protein [Tetrahymena thermophila SB210]	2e-35		AU_Ich_004B_E02	Q9UW20	Phosphatidylinositol 4-kinase PIK1alpha (PI4-kinase) (PtdIns-4-kinase)	1e-24	AU_Ich_011B_A03
AU_Ich_004B_E12	EG966281	EAR85640.1	SNF2 family N-terminal domain containing protein [Tetrahymena thermophila SB210]	7e-15		AU_Ich_004B_E12	Q6C2R8	DNA repair protein RAD5	1e-09	AU_Ich_011B_A10
AU_Ich_004B_F04	EG966284	XP_693712.1	PREDICTED: similar to ADAM 13 [Danio rerio]	6e-22		AU_Ich_004B_F04	Q9BZ11	ADAM 33 precursor (A disintegrin and metalloproteinase domain 33)	1e-18	AU_Ich_011B_B09
AU_Ich_004B_G02	EG957860	AAS90120.1	DNA topoisomerase type 2 [Tetrahymena thermophila]	2e-39		AU_Ich_004B_G02	O24308	DNA topoisomerase 2 (DNA topoisomerase II) (PsTopII)	3e-34	AU_Ich_011B_C04
AU_Ich_004B_G12	EG957867	EAS01421.1	hypothetical protein TTHERM_00151310 [Tetrahymena thermophila SB210]	2e-31						AU_Ich_011B_D04
AU_Ich_004B_H02	EG957868	XP_417536.1	PREDICTED: similar to hypothetical protein FLJ32096 [Gallus gallus]	1e-12						AU_Ich_011B_D10
AU_Ich_004B_H07	EG957873	NP_905214.1	ribosomal protein L35 [Porphyromonas gingivalis W83] sp|Q7MVQ7|RL35_PORGI 50S ribosomal protein L35 gb|AAQ66113.1| ribosomal protein L35 [Porphyromonas gingivalis W83]	1e-16		AU_Ich_004B_H07	Q7MVQ7	50S ribosomal protein L35	1e-17	AU_Ich_011B_E05
AU_Ich_004B_H10	EG957876	EAR88576.1	Dual specificity phosphatase, catalytic domain containing protein [Tetrahymena thermophila SB210]	7e-11		AU_Ich_004B_H10	Q8K4T5	Dual specificity protein phosphatase 19 (Stress-activated protein kinase pathway-regulating phosphatase 1) (Protein phosphatase SKRP1)	5e-09	AU_Ich_011B_E07
AU_Ich_004C_A01	EG957879	EAR82686.1	hypothetical protein TTHERM_01093520 [Tetrahymena thermophila SB210]	1e-13						AU_Ich_011B_F03
AU_Ich_004C_A04	EG957882	EAR88498.1	dnak protein BiP [Tetrahymena thermophila SB210]	5e-14		AU_Ich_004C_A04	Q24798	78 kDa glucose-regulated protein precursor (GRP 78)	8e-14	AU_Ich_011B_F06
AU_Ich_004C_A06	EG957884	AAU03660.1	chaperone protein DnaK [Rickettsia typhi str. Wilmington] ref|YP_067142.1| molecular chaperone DnaK [Rickettsia typhi str. Wilmington] sp|Q68XI2|DNAK_RICTY Chaperone protein dnaK (Heat shock protein 70) (Heat shock 70 kDa protein) (HSP70) sp|Q4UJK7|DNAK_RICFE Chaperone protein dnaK (Heat shock protein 70) (Heat shock 70 kDa protein) (HSP70)	7e-66		AU_Ich_004C_A06	Q68XI2	Chaperone protein dnaK (Heat shock protein 70) (Heat shock 70 kDa protein) (HSP70) sp|Q4UJK7|DNAK_RICFE Chaperone protein dnaK (Heat shock protein 70) (Heat shock 70 kDa protein) (HSP70)	6e-67	AU_Ich_011B_F11
AU_Ich_004C_A11	EG957889	CAJ30045.1	conserved hypothetical protein [Magnetospirillum gryphiswaldense]	2e-24						AU_Ich_011B_G03
AU_Ich_004C_B01	EG957891	AAS14314.1	glycosyl transferase, group 1 family protein / moaA/nifB/pqqE family protein [Wolbachia endosymbiont of Drosophila melanogaster] ref|NP_966380.1| glycosyl transferase, group 1 family protein / moaA/nifB/pqqE family protein [Wolbachia endosymbiont of Drosophila melanogaster]	3e-62		AU_Ich_004C_B01	Q58577	Hypothetical glycosyl transferase MJ1178	2e-09	AU_Ich_011B_G05
AU_Ich_004C_B05	EG957896	EAS07728.1	hypothetical protein TTHERM_00497820 [Tetrahymena thermophila SB210]	7e-61		AU_Ich_004C_B05	P43524	Adenylate cyclase (ATP pyrophosphate-lyase) (Adenylyl cyclase)	2e-08	AU_Ich_011B_G06
AU_Ich_004C_B11	EG957901	AAK95130.1	ribosomal protein L6 [Ictalurus punctatus]	3e-36		AU_Ich_004C_B11	P21533	60S ribosomal protein L6 (Neoplasm-related protein C140)	1e-31	AU_Ich_011B_G08
AU_Ich_004C_B12	EG957902	NP_997868.1	oxygen regulated protein (150kD) [Danio rerio] gb|AAH47807.1| Hypoxia up-regulated 1 [Danio rerio]	1e-77		AU_Ich_004C_B12	Q60432	150 kDa oxygen-regulated protein precursor (Orp150) (Hypoxia up-regulated 1) (170 kDa glucose-regulated protein)	1e-56	AU_Ich_011B_G09
						AU_Ich_004C_C01	Q9W6G7	DNA polymerase subunit gamma 2, mitochondrial precursor (Mitochondrial DNA polymerase accessory subunit) (PolG-beta) (MtPolB)	3e-06	AU_Ich_011C_A02
AU_Ich_004C_C03	EG957906	EAR91938.1	hypothetical protein TTHERM_00101340 [Tetrahymena thermophila SB210]	5e-50		AU_Ich_004C_C03	P49695	Probable serine/threonine-protein kinase pkwA	9e-06	AU_Ich_011C_A09
AU_Ich_004C_E02	EG957926	ABF50900.1	dynein light chain 3-likeB [Tetrahymena thermophila] gb|EAS02285.1| Thioredoxin family protein [Tetrahymena thermophila SB210]	5e-19		AU_Ich_004C_E02	O14463	Thioredoxin (TR)	1e-15	AU_Ich_011C_B11
AU_Ich_004C_E06	EG957930	EAR85326.1	dnaK protein [Tetrahymena thermophila SB210]	2e-54		AU_Ich_004C_E06	Q63617	150 kDa oxygen-regulated protein precursor (Orp150) (Hypoxia up-regulated 1)	7e-18	AU_Ich_011C_C11
AU_Ich_004C_E08	EG957932	EAR91311.1	Nucleoside transporter family protein [Tetrahymena thermophila SB210]	3e-14						AU_Ich_011C_D09
AU_Ich_004C_E11	EG957935	EAS02022.1	Protein kinase domain containing protein [Tetrahymena thermophila SB210]	3e-45		AU_Ich_004C_E11	Q7RAV5	Calcium-dependent protein kinase 3	2e-20	AU_Ich_011C_F08
AU_Ich_004C_F02	EG957939	ZP_01243972.1	conserved hypothetical protein [Flavobacterium johnsoniae UW101] gb|EAS61319.1| conserved hypothetical protein [Flavobacterium johnsoniae UW101]	2e-20						AU_Ich_011C_F09
AU_Ich_004C_F03	EG957940	EAR97990.1	Sec1 family protein [Tetrahymena thermophila SB210]	3e-46		AU_Ich_004C_F03	Q9SZ77	Protein transport Sec1b (AtSec1b)	6e-14	AU_Ich_011C_F10
AU_Ich_004C_F10	EG957945	NP_001002691.1	G protein-coupled receptor 137bb [Danio rerio] gb|AAH76533.1| G protein-coupled receptor 137bb [Danio rerio]	6e-30		AU_Ich_004C_F10	O60478	Integral membrane protein GPR137B (Transmembrane 7 superfamily member 1)	2e-25	AU_Ich_011C_F11
AU_Ich_004C_G05	EG957953	CAK04230.1	transposase [Danio rerio]	4e-09						AU_Ich_011C_G07
AU_Ich_004D_A04	EG957976	XP_796150.1	PREDICTED: similar to CG6428-PA [Strongylocentrotus purpuratus]	9e-16		AU_Ich_004D_A04	Q9M8S6	Potassium channel SKOR (Stelar K(+) outward rectifying channel)	1e-10	AU_Ich_011C_G11
AU_Ich_004D_A05	EG957977	AAQ91246.1	laminin receptor 1 [Danio rerio] gb|AAH62859.1| Ribosomal protein SA [Danio rerio] gb|AAH44504.1| Ribosomal protein SA [Danio rerio] ref|NP_957346.1| ribosomal protein SA [Danio rerio]	4e-57		AU_Ich_004D_A05	P50890	40S ribosomal protein SA (p40) (34/67 kDa laminin receptor) (37LRP)	3e-56	AU_Ich_011C_H02
AU_Ich_004D_A06	EG957978	EAR89726.1	hypothetical protein TTHERM_00974270 [Tetrahymena thermophila SB210]	1e-51						AU_Ich_011C_H10
AU_Ich_004D_A09	EG957982	EAS01240.1	Coenzyme A transferase family protein [Tetrahymena thermophila SB210]	1e-34		AU_Ich_004D_A09	Q09450	Probable succinyl-CoA:3-ketoacid-coenzyme A transferase, mitochondrial precursor (3-oxoacid CoA-transferase)	2e-25	AU_Ich_011C_H11
AU_Ich_004D_A11	EG957984	CAF98208.1	unnamed protein product [Tetraodon nigroviridis]	3e-97		AU_Ich_004D_A11	O15144	Actin-related protein 2/3 complex subunit 2 (ARP2/3 complex 34 kDa subunit) (p34-ARC) sp|Q5R5Z5|ARPC2_PONPY Actin-related protein 2/3 complex subunit 2 (ARP2/3 complex 34 kDa subunit) (p34-ARC)	8e-95	AU_Ich_011D_A02
AU_Ich_004D_A12	EG957985	EAR95948.1	hypothetical protein TTHERM_00125140 [Tetrahymena thermophila SB210]	5e-16						AU_Ich_011D_B01
AU_Ich_004D_B04	EG957988	EAS06603.1	Protein kinase domain containing protein [Tetrahymena thermophila SB210]	2e-73		AU_Ich_004D_B04	Q8IBS5	Calcium-dependent protein kinase 4	3e-29	AU_Ich_011D_B07
AU_Ich_004D_B06	EG957990	XP_699063.1	PREDICTED: similar to F-box protein 38 isoform b [Danio rerio]	2e-15		AU_Ich_004D_B06	P97802	Angiogenin-3 precursor (Angiogenin-related protein 2) (EF-5)	3e-13	AU_Ich_011D_C07
AU_Ich_004D_B12	EG957996	EAR96928.1	cyclic nucleotide-binding domain containing protein [Tetrahymena thermophila SB210]	8e-37		AU_Ich_004D_B12	Q28718	Cyclic nucleotide-gated olfactory channel (Cyclic nucleotide-gated cation channel 2) (CNG channel 2) (CNG-2) (CNG2) (Aorta CNG channel) (RACNG)	3e-08	AU_Ich_011D_D08
AU_Ich_004D_C01	EG957997	EAR92584.1	hypothetical protein TTHERM_00091770 [Tetrahymena thermophila SB210]	1e-44						AU_Ich_011D_D09
AU_Ich_004D_C02	EG957998	EAS01265.1	Adenylate kinase family protein [Tetrahymena thermophila SB210]	2e-33						AU_Ich_011D_E06
AU_Ich_004D_C08	EG958005	ZP_01246934.1	Acyl-CoA dehydrogenase-like:Acyl-CoA dehydrogenase, central region [Flavobacterium johnsoniae UW101] gb|EAS58390.1| Acyl-CoA dehydrogenase-like:Acyl-CoA dehydrogenase, central region [Flavobacterium johnsoniae UW101]	4e-83		AU_Ich_004D_C08	Q9H845	Acyl-CoA dehydrogenase family member 9, mitochondrial precursor (ACAD-9)	3e-37	AU_Ich_011D_F03
AU_Ich_004D_D09	EG958018	CAC07820.1	tetrin C protein [Tetrahymena thermophila]	7e-33						AU_Ich_011D_F04
AU_Ich_004D_E01	EG958021	EAR99285.1	Protein kinase domain containing protein [Tetrahymena thermophila SB210]	3e-12						AU_Ich_011D_G02
AU_Ich_004D_E06	EG958024	EAR89039.1	hypothetical protein TTHERM_00846930 [Tetrahymena thermophila SB210]	1e-39		AU_Ich_004D_E06	Q8AV19	UPF0308 protein C9orf21 homolog (fmHP)	1e-15	AU_Ich_011D_G04
AU_Ich_004D_F04	EG958033	EAS00516.1	cation channel family protein [Tetrahymena thermophila SB210]	8e-44		AU_Ich_004D_F04	Q19020	Dynein heavy chain, cytosolic (DYHC)	3e-07	AU_Ich_011D_G07
AU_Ich_004D_F07	EG958037	NP_001039320.1	hypothetical protein LOC567272 [Danio rerio] gb|AAI22361.1| Unknown (protein for MGC:153646) [Danio rerio]	2e-79		AU_Ich_004D_F07	Q5RDC1	Protein FAM21C	1e-60	AU_Ich_011D_G10
AU_Ich_004D_F08	EG958038	EAR97855.1	hypothetical protein TTHERM_00277400 [Tetrahymena thermophila SB210]	2e-10						AU_Ich_011D_H06
AU_Ich_004D_F09	EG958039	EAR97611.1	hypothetical protein TTHERM_00440620 [Tetrahymena thermophila SB210]	1e-59						AU_Ich_011D_H11
AU_Ich_004D_F12	EG958041	EAS04535.1	malate dehydrogenase family protein [Tetrahymena thermophila SB210]	1e-25		AU_Ich_004D_F12	O24047	Malate dehydrogenase, cytoplasmic	1e-15	AU_Ich_011D_H12
AU_Ich_004D_G03	EG958042	CAG07577.1	unnamed protein product [Tetraodon nigroviridis]	1e-50		AU_Ich_004D_G03	P15924	Desmoplakin (DP) (250/210 kDa paraneoplastic pemphigus antigen)	2e-24	AU_Ich_012A_A09
AU_Ich_004D_G05	EG958044	EAR99298.1	cation channel family protein [Tetrahymena thermophila SB210]	2e-28						AU_Ich_012A_A10
AU_Ich_004D_G09	EG958048	AAK30570.1	cytoplasmic dynein 1 [Tetrahymena thermophila]	3e-85		AU_Ich_004D_G09	Q27171	Dynein heavy chain, cytosolic (DYHC) (DHC08)	3e-81	AU_Ich_012A_B03
AU_Ich_004D_G10	EG958049	EAR88619.1	hypothetical protein TTHERM_00185930 [Tetrahymena thermophila SB210]	9e-09						AU_Ich_012A_B09
AU_Ich_004D_H09	EG958059	EAR98031.1	Dicer-related RNase III protein Dcr1p, putative [Tetrahymena thermophila SB210]	2e-23						AU_Ich_012A_C02
AU_Ich_005A_A01	EG958062	AAT52147.1	CC chemokine SCYA113 [Ictalurus punctatus]	7e-34		AU_Ich_005A_A01	Q99731	Small inducible cytokine A19 precursor (CCL19) (Macrophage inflammatory protein 3 beta) (MIP-3-beta) (EBI1-ligand chemokine) (ELC) (Beta chemokine exodus-3) (CK beta-11)	5e-10	AU_Ich_012A_C12
AU_Ich_005A_A02	EG958063	ZP_00143066.1	porphobilinogen deaminase [Rickettsia sibirica 246] gb|EAA26475.1| porphobilinogen deaminase [Rickettsia sibirica 246]	2e-38		AU_Ich_005A_A02	Q92HR5	Porphobilinogen deaminase (PBG) (Hydroxymethylbilane synthase) (HMBS) (Pre-uroporphyrinogen synthase)	2e-39	AU_Ich_012A_D01
AU_Ich_005A_A04	EG958064	EAS01902.1	LEM3 (ligand-effect modulator 3) family protein [Tetrahymena thermophila SB210]	2e-45		AU_Ich_005A_A04	Q9NV96	Cell cycle control protein 50A (Transmembrane protein 30A)	2e-18	AU_Ich_012A_D09
AU_Ich_005A_B04	EG958074	EAS06148.1	ubiquitin-transferase, HECT-domain [Tetrahymena thermophila SB210]	7e-34						AU_Ich_012A_E02
AU_Ich_005A_B05	EG958075	AAU03536.1	elongation factor Ts [Rickettsia typhi str. Wilmington] ref|YP_067018.1| elongation factor Ts [Rickettsia typhi str. Wilmington] sp|Q68XV6|EFTS_RICTY Elongation factor Ts (EF-Ts)	3e-54		AU_Ich_005A_B05	Q68XV6	Elongation factor Ts (EF-Ts)	3e-55	AU_Ich_012A_E09
AU_Ich_005A_B06	EG958076	EAR90786.1	aminotransferase, classes I and II family protein [Tetrahymena thermophila SB210]	9e-55		AU_Ich_005A_B06	Q08415	Kynurenine--oxoglutarate transaminase 1, mitochondrial precursor (Kynurenine--oxoglutarate transaminase I) (Kynurenine aminotransferase I) (KATI) (Glutamine--phenylpyruvate transaminase) (Glutamine transaminase K) (GTK) (Cysteine-S-conjugate beta-lyase)	2e-20	AU_Ich_012A_F04
AU_Ich_005A_B12	EG958084	ABB06021.1	Tryptophanyl-tRNA synthetase, class Ib [Burkholderia sp. 383] ref|YP_366665.1| tryptophanyl-tRNA synthetase [Burkholderia sp. 383]	2e-35		AU_Ich_005A_B12	Q46127	Tryptophanyl-tRNA synthetase (Tryptophan--tRNA ligase) (TrpRS)	1e-30	AU_Ich_012A_F12
AU_Ich_005A_C05	EG958089	CAD32263.1	CR1 Danio rerio 2 reverse transcriptase	4e-77		AU_Ich_005A_C05	P34620	Hypothetical protein ZK1236.4	2e-08	AU_Ich_012A_G03
AU_Ich_005A_D04	EG958099	EAR96291.1	hypothetical protein TTHERM_00188600 [Tetrahymena thermophila SB210]	1e-25						AU_Ich_012A_G04
AU_Ich_005A_D07	EG958102	XP_691721.1	PREDICTED: similar to GC-rich sequence DNA-binding factor homolog [Danio rerio]	9e-17		AU_Ich_005A_D07	Q9Y5B6	GC-rich sequence DNA-binding factor homolog	3e-10	AU_Ich_012A_H02
AU_Ich_005A_D12	EG958108	AAH53233.1	Pyruvate dehydrogenase (lipoamide) beta [Danio rerio] ref|NP_998319.1| pyruvate dehydrogenase (lipoamide) beta [Danio rerio] emb|CAK11484.1| novel protein (zgc:64062) [Danio rerio]	3e-18		AU_Ich_005A_D12	P11177	Pyruvate dehydrogenase E1 component subunit beta, mitochondrial precursor (PDHE1-B)	3e-13	AU_Ich_012A_H04
AU_Ich_005A_F01	EG958120	EAR89792.1	hypothetical protein TTHERM_00632990 [Tetrahymena thermophila SB210]	9e-13						AU_Ich_012A_H12
AU_Ich_005A_F07	EG958126	AAT42194.1	cation-independent mannose 6-phosphate receptor [Danio rerio] ref|NP_001034716.1| cation-independent mannose 6-phosphate receptor [Danio rerio] emb|CAH68920.1| novel protein similar to vertebrate insulin-like growth factor 2 receptor (IGF2R) [Danio rerio]	4e-12		AU_Ich_005A_F07	P11717	Cation-independent mannose-6-phosphate receptor precursor (CI Man-6-P receptor) (CI-MPR) (M6PR) (Insulin-like growth factor 2 receptor) (Insulin-like growth factor II receptor) (IGF-II receptor) (M6P/IGF2 receptor) (M6P/IGF2R) (300 kDa mannose 6-phosphate receptor) (MPR 300) (MPR300) (CD222 antigen)	1e-06	AU_Ich_012B_A04
AU_Ich_005A_G01	EG958131	EAR92115.1	hypothetical protein TTHERM_00107180 [Tetrahymena thermophila SB210]	3e-26						AU_Ich_012B_A06
AU_Ich_005A_G04	EG958134	XP_695583.1	PREDICTED: similar to HYLS1 protein [Danio rerio]	5e-06						AU_Ich_012B_B04
AU_Ich_005A_G07	EG958138	EAS01309.1	ubiquitin-activating enzyme E1 family protein [Tetrahymena thermophila SB210]	2e-26						AU_Ich_012B_B05
AU_Ich_005A_H01	EG958142	CAC33632.1	TolQ protein [Rickettsia montanensis]	4e-29		AU_Ich_005A_H01	P0ABV1	Protein tolQ sp|P0ABU9|TOLQ_ECOLI Protein tolQ sp|P0ABV0|TOLQ_ECO57 Protein tolQ	8e-18	AU_Ich_012B_B09
AU_Ich_005A_H03	EG958143	EAR89333.1	hypothetical protein TTHERM_00372500 [Tetrahymena thermophila SB210]	2e-76		AU_Ich_005A_H03	Q92620	Pre-mRNA-splicing factor ATP-dependent RNA helicase PRP16 (ATP-dependent RNA helicase DHX38) (DEAH box protein 38)	8e-58	AU_Ich_012B_C02
AU_Ich_005A_H06	EG958146	EAR82509.1	hypothetical protein TTHERM_01123920 [Tetrahymena thermophila SB210]	3e-20						AU_Ich_012B_C03
AU_Ich_005A_H07	EG958148	EAR93160.1	cation channel family protein [Tetrahymena thermophila SB210]	3e-15						AU_Ich_012B_C09
AU_Ich_005A_H08	EG958149	EAR86017.1	EGF-like domain containing protein [Tetrahymena thermophila SB210]	2e-15						AU_Ich_012B_D03
AU_Ich_005B_A07	EG958161	EAS00999.1	hypothetical protein TTHERM_00777090 [Tetrahymena thermophila SB210]	2e-12						AU_Ich_012B_D06
AU_Ich_005B_B01	EG958163	EAR87340.1	flavodoxin family protein [Tetrahymena thermophila SB210]	1e-63		AU_Ich_005B_B01	Q5BB41	Probable NADPH reductase tah18	4e-24	AU_Ich_012B_E04
AU_Ich_005B_B04	EG958166	EAS01971.1	LMBR1-like conserved region family protein [Tetrahymena thermophila SB210]	8e-36		AU_Ich_005B_F04	Q8F509	Chaperone clpB	8e-06	AU_Ich_012B_E10
AU_Ich_005B_C09	EG958181	EAS07728.1	hypothetical protein TTHERM_00497820 [Tetrahymena thermophila SB210]	5e-29						AU_Ich_012B_E12
AU_Ich_005B_F04	EG958207	EAR82030.1	hypothetical protein TTHERM_01345750 [Tetrahymena thermophila SB210]	1e-60						AU_Ich_012B_F08
AU_Ich_005B_F05	EG958208	EAR92820.1	hypothetical protein TTHERM_00293330 [Tetrahymena thermophila SB210]	9e-35						AU_Ich_012B_F09
AU_Ich_005B_F06	EG958209	AAG48562.1	RNA polymerase beta subunit [Rickettsia pulicis]	1e-61		AU_Ich_005B_F06	Q4UKD4	DNA-directed RNA polymerase beta chain (RNAP beta subunit) (Transcriptase beta chain) (RNA polymerase subunit beta)	1e-62	AU_Ich_012B_F10
AU_Ich_005B_F09	EG958212	EAR99444.1	UDP-glucose 4-epimerase family protein [Tetrahymena thermophila SB210]	2e-61		AU_Ich_005B_F09	Q9SN58	Probable UDP-glucose 4-epimerase At4g10960 (Galactowaldenase) (UDP-galactose 4-epimerase)	3e-44	AU_Ich_012B_F12
AU_Ich_005B_G04	EG958215	EAR93558.1	FAD dependent oxidoreductase family protein [Tetrahymena thermophila SB210]	3e-48		AU_Ich_005B_G04	P43304	Glycerol-3-phosphate dehydrogenase, mitochondrial precursor (GPD-M) (GPDH-M) (mtGPD)	1e-18	AU_Ich_012B_G03
AU_Ich_005B_G07	EG958218	EAR86841.1	Phosphatidylinositol 3- and 4-kinase family protein [Tetrahymena thermophila SB210]	1e-61		AU_Ich_005B_G07	Q8QGX4	DNA-dependent protein kinase catalytic subunit (DNA-PK catalytic subunit) (DNA-PKcs)	2e-22	AU_Ich_012B_G08
AU_Ich_005B_G10	EG958221	EAR93502.1	DNA polymerase catalytic subunit [Tetrahymena thermophila SB210]	9e-21		AU_Ich_005B_G10	Q94636	DNA polymerase alpha catalytic subunit	2e-09	AU_Ich_012B_H01
AU_Ich_005B_H03	EG958223	EAR87069.1	WH1 domain containing protein [Tetrahymena thermophila SB210]	8e-25						AU_Ich_012B_H05
AU_Ich_005B_H05	EG958226	XP_685999.1	PREDICTED: similar to predicted CDS, zn-finger, CCHC type and RNA-directed DNA polymerase and Integrase, catalytic domain containing protein family member (XS258) [Danio rerio]	2e-10						AU_Ich_012B_H06
AU_Ich_005B_H06	EG958227	EAR90508.1	zinc finger domain, LSD1 subclass family protein [Tetrahymena thermophila SB210]	4e-09		AU_Ich_005B_H06	Q9NJ15	Proprotein convertase subtilisin/kexin type 5 precursor (Proprotein convertase PC6-like) (aPC6)	1e-06	AU_Ich_012C_A03
AU_Ich_005B_H08	EG958229	CAH03473.1	40S ribosomal protein S9, putative [Paramecium tetraurelia] ref|YP_054204.1| 40S ribosomal protein S9, putative [Paramecium tetraurelia]	4e-31		AU_Ich_005B_H08	P29314	40S ribosomal protein S9 sp|Q6ZWN5|RS9_MOUSE 40S ribosomal protein S9 sp|P46781|RS9_HUMAN 40S ribosomal protein S9	2e-26	AU_Ich_012C_A07
AU_Ich_005C_A11	EG958243	ABB29661.1	chaperonin complex component TCP-1 delta subunit [Suberites fuscus]	1e-21		AU_Ich_005C_A11	P50991	T-complex protein 1 subunit delta (TCP-1-delta) (CCT-delta) (Stimulator of TAR RNA-binding)	2e-18	AU_Ich_012C_A09
AU_Ich_005C_B03	EG958246	AAK95188.1	40S ribosomal protein S6 [Ictalurus punctatus] sp|Q90YR8|RS6_ICTPU 40S ribosomal protein S6	5e-18		AU_Ich_005C_B03	Q90YR8	40S ribosomal protein S6	3e-19	AU_Ich_012C_A11
AU_Ich_005C_B05	EG958249	EAR85663.1	hypothetical protein TTHERM_00420710 [Tetrahymena thermophila SB210]	2e-27						AU_Ich_012C_B02
AU_Ich_005C_B10	EG958254	ABA42096.1	period 4 [Siganus guttatus]	5e-53		AU_Ich_005C_B10	O54943	Period circadian protein 2 (mPER2)	1e-29	AU_Ich_012C_B09
AU_Ich_005C_B12	EG958255	EAR82415.1	Dynein heavy chain family protein [Tetrahymena thermophila SB210]	7e-79		AU_Ich_005C_B12	Q9MBF8	Dynein-1-beta heavy chain, flagellar inner arm I1 complex (1-beta DHC) (Dynein-1, subspecies f)	6e-36	AU_Ich_012C_B12
AU_Ich_005C_C03	EG958257	AAH95590.1	Cops3 protein [Danio rerio]	7e-08		AU_Ich_005C_C03	Q9UNS2	COP9 signalosome complex subunit 3 (Signalosome subunit 3) (SGN3) (JAB1-containing signalosome subunit 3)	4e-09	AU_Ich_012C_C01
AU_Ich_005C_C06	EG958260	AAK95191.1	40S ribosomal protein S9 [Ictalurus punctatus]	2e-40		AU_Ich_005C_C06	P29314	40S ribosomal protein S9 sp|Q6ZWN5|RS9_MOUSE 40S ribosomal protein S9 sp|P46781|RS9_HUMAN 40S ribosomal protein S9	2e-41	AU_Ich_012C_C02
AU_Ich_005C_C07	EG958261	CAJ74931.1	similar to DNA gyrase subunit B [Candidatus Kuenenia stuttgartiensis]	5e-67		AU_Ich_005C_C07	Q59189	DNA topoisomerase 4 subunit B (Topoisomerase IV subunit B)	3e-47	AU_Ich_012C_E02
AU_Ich_005C_D02	EG958267	EAR84765.1	hypothetical protein TTHERM_00637670 [Tetrahymena thermophila SB210]	2e-09						AU_Ich_012C_E04
AU_Ich_005C_D05	EG958270	XP_687560.1	PREDICTED: similar to KIAA1633 protein [Danio rerio]	9e-20						AU_Ich_012C_E09
AU_Ich_005C_E01	EG958277	EAR93752.1	Kinesin motor domain containing protein [Tetrahymena thermophila SB210]	7e-41		AU_Ich_005C_E01	Q86Z98	Kinesin heavy chain	1e-30	AU_Ich_012C_G03
AU_Ich_005C_E04	EG958281	XP_695194.1	PREDICTED: similar to myosin 18A isoform b [Danio rerio]	2e-24		AU_Ich_005C_E04	Q92614	Myosin-18A (Myosin XVIIIa) (Myosin containing PDZ domain) (Molecule associated with JAK3 N-terminus) (MAJN)	1e-23	AU_Ich_012C_G11
AU_Ich_005C_E07	EG958284	ZP_00106850.1	COG1020: Non-ribosomal peptide synthetase modules and related proteins [Nostoc punctiforme PCC 73102]	7e-13		AU_Ich_005C_E07	P39847	Peptide synthetase 3	9e-07	AU_Ich_012C_H02
AU_Ich_005C_F03	EG958289	XP_696671.1	PREDICTED: similar to SI:dZ125J23.11 (Gypsy polyprotein) [Danio rerio]	4e-09						AU_Ich_012C_H04
AU_Ich_005C_G04	EG958297	XP_696239.1	PREDICTED: similar to low density lipoprotein receptor-related protein 3 [Danio rerio]	2e-29		AU_Ich_005C_G04	O88204	Low-density lipoprotein receptor-related protein 3 precursor (rLRp105)	2e-19	AU_Ich_012C_H05
AU_Ich_005C_G05	EG958298	EAS05720.1	Dynein heavy chain family protein [Tetrahymena thermophila SB210]	3e-11						AU_Ich_012C_H11
AU_Ich_005C_H08	EG958310	EAS02452.1	EF hand family protein [Tetrahymena thermophila SB210]	3e-25						AU_Ich_012D_A01
AU_Ich_005D_A03	EG958315	AAY61828.1	Transposition helper protein, OrfB [Rickettsia felis URRWXCal2] gb|AAY61288.1| Transposition helper protein, OrfB [Rickettsia felis URRWXCal2] gb|AAY61239.1| Transposition helper protein, OrfB [Rickettsia felis URRWXCal2] gb|AAY61195.1| Transposition helper protein, OrfB [Rickettsia felis URRWXCal2] gb|AAY61157.1| Transposition helper protein, OrfB [Rickettsia felis URRWXCal2] gb|AAY60901.1| Tran…	3e-47		AU_Ich_005D_A03	P15026	Insertion sequence IS21 putative ATP-binding protein	4e-18	AU_Ich_012D_A03
AU_Ich_005D_C06	EG958329	CAA14696.1	50S RIBOSOMAL PROTEIN L13 (rplM) [Rickettsia prowazekii] ref|NP_220619.1| 50S ribosomal protein L13 [Rickettsia prowazekii str. Madrid E] pir||F71677 ribosomal protein L13 - Rickettsia prowazekii sp|Q9ZDU1|RL13_RICPR 50S ribosomal protein L13	9e-53		AU_Ich_005D_C06	Q9ZDU1	50S ribosomal protein L13	5e-54	AU_Ich_012D_A09
AU_Ich_005D_C08	EG958331	EAS01309.1	ubiquitin-activating enzyme E1 family protein [Tetrahymena thermophila SB210]	2e-49		AU_Ich_005D_C08	P22515	Ubiquitin-activating enzyme E1 1	1e-15	AU_Ich_012D_B01
AU_Ich_005D_D07	EG958335	XP_689695.1	PREDICTED: similar to vanilloid receptor-like protein [Danio rerio]	2e-20		AU_Ich_005D_D07	Q9ERZ8	Transient receptor potential cation channel subfamily V member 4 (TrpV4) (osm-9-like TRP channel 4) (OTRPC4) (Vanilloid receptor-related osmotically-activated channel) (VR-OAC)	2e-09	AU_Ich_012D_B05
AU_Ich_005D_D09	EG958338	AAC27988.1	granule lattice protein 4 precursor; Grl4p [Tetrahymena thermophila]	6e-14						AU_Ich_012D_B06
AU_Ich_005D_E05	EG958342	EAR84773.1	Kinesin motor domain containing protein [Tetrahymena thermophila SB210]	1e-29		AU_Ich_005D_E05	Q6ZMV9	Kinesin-like protein KIF6	8e-10	AU_Ich_012D_B07
AU_Ich_005D_E08	EG958343	EAR90160.1	Sugar transporter family protein [Tetrahymena thermophila SB210]	1e-37		AU_Ich_005D_E08	P43427	Solute carrier family 2, facilitated glucose transporter member 5 (Glucose transporter type 5, small intestine) (Fructose transporter)	4e-10	AU_Ich_012D_B11
AU_Ich_005D_E09	EG958344	EAR87044.1	ATP-dependent metalloprotease FtsH family protein [Tetrahymena thermophila SB210]	1e-30		AU_Ich_005D_E09	Q8JZQ2	AFG3-like protein 2	7e-17	AU_Ich_012D_B12
AU_Ich_005D_E11	EG958345	EAS01818.1	hypothetical protein TTHERM_00565630 [Tetrahymena thermophila SB210]	1e-30						AU_Ich_012D_C04
AU_Ich_005D_F05	EG958348	NP_571006.1	solute carrier family 39 (zinc transporter), member 7 [Danio rerio] gb|AAP83181.1| zinc transporter [Danio rerio]	3e-29		AU_Ich_005D_F05	Q9PUB8	Zinc transporter Slc39a7 (Solute carrier family 39 member 7) (Histidine-rich membrane protein Ke4)	1e-25	AU_Ich_012D_C11
AU_Ich_005D_F08	EG958349	EAR99172.1	hypothetical protein TTHERM_00390120 [Tetrahymena thermophila SB210]	2e-14						AU_Ich_012D_D04
AU_Ich_005D_F09	EG958350	EAS06229.1	Tubulin-tyrosine ligase family protein [Tetrahymena thermophila SB210]	7e-11						AU_Ich_012D_E01
AU_Ich_005D_H02	EG958360	ABE04778.1	Inorganic pyrophosphatase [Rickettsia bellii RML369-C] ref|YP_537867.1| Inorganic pyrophosphatase [Rickettsia bellii RML369-C] ref|ZP_01380099.1| hypothetical protein RbelO_01000892 [Rickettsia bellii OSU 85-389]	2e-62		AU_Ich_005D_H02	Q92H74	Inorganic pyrophosphatase (Pyrophosphate phospho-hydrolase) (PPase)	6e-62	AU_Ich_012D_E04
AU_Ich_006A_A03	EG958365	ZP_00631424.1	Protein of unknown function UPF0054 [Paracoccus denitrificans PD1222] gb|EAN65293.1| Protein of unknown function UPF0054 [Paracoccus denitrificans PD1222]	2e-11		AU_Ich_006A_A03	Q68W09	Hypothetical UPF0054 protein RT0726	1e-11	AU_Ich_012D_E12
AU_Ich_006A_B04	EG958366	EAR95326.1	glycogen/starch/alpha-glucan phosphorylases family protein [Tetrahymena thermophila SB210]	1e-69		AU_Ich_006A_B04	Q00766	Glycogen phosphorylase 1 (GP1)	2e-44	AU_Ich_012D_F02
AU_Ich_006A_C07	EG958374	CAA14786.1	DNA TOPOISOMERASE I (topA) [Rickettsia prowazekii] ref|NP_220709.1| DNA topoisomerase I [Rickettsia prowazekii str. Madrid E] sp|Q9ZDK2|TOP1_RICPR DNA topoisomerase 1 (DNA topoisomerase I) (Omega-protein) (Relaxing enzyme) (Untwisting enzyme) (Swivelase)	7e-10		AU_Ich_006A_C07	Q9ZDK2	DNA topoisomerase 1 (DNA topoisomerase I) (Omega-protein) (Relaxing enzyme) (Untwisting enzyme) (Swivelase)	4e-11	AU_Ich_012D_F06
AU_Ich_006A_C10	EG958377	NP_049610.1	NADH dehydrogenase subunit 4 [Tetrahymena pyriformis] gb|AAD41955.1| NADH dehydrogenase subunit 4 [Tetrahymena pyriformis]	1e-14		AU_Ich_006A_C10	P15581	NADH-ubiquinone oxidoreductase chain 4 (NADH dehydrogenase subunit 4)	3e-11	AU_Ich_012D_G04
AU_Ich_006A_D07	EG958381	EAS04182.1	Protein kinase domain containing protein [Tetrahymena thermophila SB210]	2e-07		AU_Ich_006A_D07	P05434	Caltractin (Centrin) (20 kDa calcium-binding protein)	9e-07	AU_Ich_012D_G06
AU_Ich_006A_E10	EG958389	XP_780559.1	PREDICTED: similar to predicted CDS, reverse transcriptase family member (XS300), partial [Strongylocentrotus purpuratus]	4e-08		AU_Ich_006A_E10	O02751	Craniofacial development protein 2 (p97 bucentaur protein)	1e-07	AU_Ich_012D_H12
AU_Ich_006A_F07	EG958394	EAR94292.1	hypothetical protein TTHERM_00856750 [Tetrahymena thermophila SB210]	6e-52						AU_Ich_013A_A03
AU_Ich_006A_F08	EG958395	EAR96339.1	Secretory pathway GDP dissociation inhibitor, putative [Tetrahymena thermophila SB210]	2e-19		AU_Ich_006A_F08	Q8HXX7	Rab GDP dissociation inhibitor alpha (Rab GDI alpha) (Guanosine diphosphate dissociation inhibitor 1) (GDI-1)	8e-08	AU_Ich_013A_A06
AU_Ich_006A_F11	EG958398	EAS07768.1	hypothetical protein TTHERM_00498220 [Tetrahymena thermophila SB210]	8e-06						AU_Ich_013A_A10
AU_Ich_006A_H06	EG958410	EAR82870.1	RIH domain containing protein [Tetrahymena thermophila SB210]	2e-09						AU_Ich_013A_A11
AU_Ich_006A_H07	EG958411	AAH49440.1	NADPH dependent diflavin oxidoreductase 1 [Danio rerio]	9e-11						AU_Ich_013A_A12
AU_Ich_006B_B01	EG958422	XP_683136.1	PREDICTED: similar to deleted in malignant brain tumors 1 isoform c precursor [Danio rerio]	1e-13						AU_Ich_013A_B03
AU_Ich_006B_B11	EG958431	EAS04989.1	PRP38 family protein [Tetrahymena thermophila SB210]	5e-34						AU_Ich_013A_B06
AU_Ich_006B_C01	EG958433	EAR92760.1	cyclic nucleotide-binding domain containing protein [Tetrahymena thermophila SB210]	7e-30						AU_Ich_013A_C01
AU_Ich_006B_C04	EG958437	EAS03713.1	Sec23/Sec24 trunk domain containing protein [Tetrahymena thermophila SB210]	3e-63		AU_Ich_006B_C04	Q3SZN2	Protein transport protein Sec23B (SEC23-related protein B)	9e-30	AU_Ich_013A_C03
AU_Ich_006B_C06	EG958439	EAR82190.1	Dynein heavy chain family protein [Tetrahymena thermophila SB210]	1e-33		AU_Ich_006B_C06	Q8TE73	Ciliary dynein heavy chain 5 (Axonemal beta dynein heavy chain 5) (HL1)	3e-17	AU_Ich_013A_C05
AU_Ich_006B_C08	EG958441	AAP31846.1	Brg1p [Tetrahymena thermophila]	6e-58		AU_Ich_006B_C08	Q9UTN6	SNF2-family ATP-dependent chromatin remodeling factor snf21 (ATP-dependent helicase snf21)	8e-39	AU_Ich_013A_C07
AU_Ich_006B_D01	EG958445	EAS04790.1	BNR/Asp-box repeat family protein [Tetrahymena thermophila SB210]	4e-39		AU_Ich_006B_D01	Q92673	Sortilin-related receptor precursor (Sorting protein-related receptor containing LDLR class A repeats) (SorLA) (SorLA-1) (Low-density lipoprotein receptor relative with 11 ligand-binding repeats) (LDLR relative with 11 ligand-binding repeats) (LR11)	1e-15	AU_Ich_013A_C10
AU_Ich_006B_D03	EG958448	EAR94066.1	Adenylate kinase family protein [Tetrahymena thermophila SB210]	6e-39		AU_Ich_006B_D03	P43188	Adenylate kinase, chloroplast (ATP-AMP transphosphorylase)	2e-18	AU_Ich_013A_D09
AU_Ich_006B_D04	EG958449	CAC45059.1	type I keratin S8 [Oncorhynchus mykiss]	2e-42		AU_Ich_006B_D04	Q90303	Keratin, type I cytoskeletal 50 kDa (GK50)	2e-33	AU_Ich_013A_D10
AU_Ich_006B_D05	EG958450	ZP_00950045.1	lipoprotein, putative [Croceibacter atlanticus HTCC2559] gb|EAP88184.1| lipoprotein, putative [Croceibacter atlanticus HTCC2559]	2e-38						AU_Ich_013A_E02
AU_Ich_006B_D09	EG958454	EAR85693.1	hypothetical protein TTHERM_00421010 [Tetrahymena thermophila SB210]	6e-47		AU_Ich_006B_D09	P28659	CUG triplet repeat RNA-binding protein 1 (CUG-BP1) (RNA-binding protein BRUNOL-2) (Deadenylation factor CUG-BP) (Deadenylation factor EDEN-BP) (Brain protein F41)	4e-18	AU_Ich_013A_E04
AU_Ich_006B_E04	EG958459	EAR90716.1	ribosomal protein S9 containing protein [Tetrahymena thermophila SB210]	3e-12		AU_Ich_006B_E04	Q95V31	40S ribosomal protein S16	1e-09	AU_Ich_013A_E07
AU_Ich_006B_E06	EG958461	XP_694020.1	PREDICTED: similar to thyroid hormone receptor interactor 12 [Danio rerio]	2e-28		AU_Ich_006B_E06	Q14669	Thyroid receptor-interacting protein 12 (TRIP12)	5e-29	AU_Ich_013A_E08
AU_Ich_006B_E08	EG958462	EAR89137.1	hypothetical protein TTHERM_00576920 [Tetrahymena thermophila SB210]	5e-06						AU_Ich_013A_E10
AU_Ich_006B_F09	EG958472	EAR99440.1	hypothetical protein TTHERM_00136040 [Tetrahymena thermophila SB210]	2e-71		AU_Ich_006B_F09	P57076	Protein C21orf59	2e-38	AU_Ich_013A_E11
AU_Ich_006B_G04	EG958476	CAD51004.1	hypothetical protein [Plasmodium falciparum 3D7] ref|NP_704188.1| hypothetical protein [Plasmodium falciparum 3D7]	5e-07						AU_Ich_013A_E12
AU_Ich_006B_G10	EG958483	ZP_01244683.1	Isocitrate dehydrogenase (NADP+) [Flavobacterium johnsoniae UW101] gb|EAS60852.1| Isocitrate dehydrogenase (NADP+) [Flavobacterium johnsoniae UW101]	6e-62		AU_Ich_006B_G10	P41561	Isocitrate dehydrogenase [NADP] 2 (Oxalosuccinate decarboxylase 2) (IDH-II) (NADP+-specific ICDH 2) (IDP-2)	3e-55	AU_Ich_013A_F02
AU_Ich_006B_H04	EG958486	EAS00716.1	hydrolase, alpha/beta fold family protein [Tetrahymena thermophila SB210]	3e-67						AU_Ich_013A_F09
AU_Ich_006B_H11	EG958493	ZP_00538660.1	Glycosyl transferase, group 1 [Exiguobacterium sibiricum 255-15] gb|EAM88129.1| Glycosyl transferase, group 1 [Exiguobacterium sibiricum 255-15]	6e-14						AU_Ich_013A_G03
AU_Ich_006C_A01	EG958495	EAR99947.1	hypothetical protein TTHERM_00912230 [Tetrahymena thermophila SB210]	9e-16						AU_Ich_013A_G04
AU_Ich_006C_A03	EG958497	EAR89267.1	hypothetical protein TTHERM_00370820 [Tetrahymena thermophila SB210]	2e-50						AU_Ich_013A_G08
AU_Ich_006C_A07	EG958501	EAR85638.1	hypothetical protein TTHERM_00420460 [Tetrahymena thermophila SB210]	8e-20						AU_Ich_013A_H05
AU_Ich_006C_A08	EG958503	ZP_01243068.1	ATP-binding region, ATPase-like:Histidine kinase A-like [Flavobacterium johnsoniae UW101] gb|EAS61720.1| ATP-binding region, ATPase-like:Histidine kinase A-like [Flavobacterium johnsoniae UW101]	9e-71		AU_Ich_006C_A08	Q08408	Sensor protein rprX	4e-30	AU_Ich_013A_H07
AU_Ich_006C_B02	EG958508	EAR90415.1	hypothetical protein TTHERM_00112650 [Tetrahymena thermophila SB210]	4e-56						AU_Ich_013A_H08
AU_Ich_006C_B12	EG958518	EAR85683.1	hypothetical protein TTHERM_00420910 [Tetrahymena thermophila SB210]	2e-37						AU_Ich_013A_H09
AU_Ich_006C_C01	EG958519	EAR88025.1	hypothetical protein TTHERM_00011910 [Tetrahymena thermophila SB210]	8e-07						AU_Ich_013B_A05
AU_Ich_006C_C04	EG958522	NP_998314.1	FK506 binding protein 5 [Danio rerio] gb|AAH54610.1| FK506 binding protein 5 [Danio rerio] emb|CAD87815.1| novel protein similar to human FK506 binding protein 5 (FKBP5) [Danio rerio]	3e-50		AU_Ich_006C_C04	Q13451	FK506-binding protein 5 (Peptidyl-prolyl cis-trans isomerase) (PPIase) (Rotamase) (51 kDa FK506-binding protein) (FKBP-51) (54 kDa progesterone receptor-associated immunophilin) (FKBP54) (P54) (FF1 antigen) (HSP90-binding immunophilin) (Androgen-regulated protein 6)	6e-37	AU_Ich_013B_A11
AU_Ich_006C_D03	EG958532	EAS06329.1	hypothetical protein TTHERM_00332070 [Tetrahymena thermophila SB210]	6e-26						AU_Ich_013B_B02
AU_Ich_006C_D04	EG958533	EAR82449.1	hypothetical protein TTHERM_01142830 [Tetrahymena thermophila SB210]	4e-08						AU_Ich_013B_B10
AU_Ich_006C_D05	EG958534	EAR96268.1	CRAL/TRIO domain containing protein [Tetrahymena thermophila SB210]	1e-13						AU_Ich_013B_C02
AU_Ich_006C_D07	EG958537	EAR95948.1	hypothetical protein TTHERM_00125140 [Tetrahymena thermophila SB210]	5e-24						AU_Ich_013B_C03
AU_Ich_006C_D09	EG958538	XP_694827.1	PREDICTED: similar to apolipoprotein B-100 precursor [Danio rerio]	1e-11						AU_Ich_013B_C05
AU_Ich_006C_E03	EG958543	CAF97487.1	unnamed protein product [Tetraodon nigroviridis]	5e-14						AU_Ich_013B_C09
AU_Ich_006C_E07	EG958548	EAR83800.1	Protein kinase domain containing protein [Tetrahymena thermophila SB210]	1e-52						AU_Ich_013B_D01
AU_Ich_006C_E12	EG958552	NP_001001845.1	monogenic, audiogenic seizure susceptibility 1 homolog [Danio rerio] gb|AAT07468.1| very large G-protein coupled receptor-1 [Danio rerio] sp|Q6JAN0|GPR98_BRARE G-protein coupled receptor 98 precursor (Monogenic audiogenic seizure susceptibility protein 1 homolog) (Very large G-protein coupled receptor 1)	9e-11		AU_Ich_006C_E12	Q6JAN0	G-protein coupled receptor 98 precursor (Monogenic audiogenic seizure susceptibility protein 1 homolog) (Very large G-protein coupled receptor 1)	5e-12	AU_Ich_013B_D03
AU_Ich_006C_F01	EG958553	CAA14846.1	PENICILLIN-BINDING PROTEIN DACF PRECURSOR (dacF) [Rickettsia prowazekii] ref|NP_220770.1| PENICILLIN-BINDING PROTEIN DACF PRECURSOR (dacF) [Rickettsia prowazekii str. Madrid E]	3e-08						AU_Ich_013B_D04
AU_Ich_006C_F02	EG958554	EAS07372.1	Dpy-30 motif family protein [Tetrahymena thermophila SB210]	8e-23						AU_Ich_013B_D07
AU_Ich_006C_G02	EG958564	ZP_00531443.1	hypothetical protein Cphamn1DRAFT_2669 [Chlorobium phaeobacteroides BS1] gb|EAM64230.1| hypothetical protein Cphamn1DRAFT_2669 [Chlorobium phaeobacteroides BS1]	4e-18		AU_Ich_006C_G02	Q11116	Hypothetical protein C03B1.10	2e-06	AU_Ich_013B_E11
AU_Ich_006C_G06	EG958566	CAD20811.1	Keratin 12 [Oncorhynchus mykiss]	1e-54		AU_Ich_006C_G06	Q8JFQ6	Keratin, type I cytoskeletal 13 (Cytokeratin-13) (CK-13) (Keratin-13) (K13)	6e-55	AU_Ich_013B_G02
AU_Ich_006C_G07	EG958567	BAA88953.1	fimbrin [Tetrahymena thermophila]	5e-12		AU_Ich_006C_G07	P32599	Fimbrin (ABP67)	1e-10	AU_Ich_013B_G07
AU_Ich_006C_G09	EG958570	EAS07605.1	Dynein heavy chain family protein [Tetrahymena thermophila SB210]	3e-27						AU_Ich_013B_G09
AU_Ich_006C_H04	EG958574	EAR94374.1	hypothetical protein TTHERM_00049190 [Tetrahymena thermophila SB210]	3e-19						AU_Ich_013B_G10
AU_Ich_006C_H08	EG958577	EAS00422.1	Protein kinase domain containing protein [Tetrahymena thermophila SB210]	3e-26						AU_Ich_013B_H02
AU_Ich_006C_H10	EG958579	EAS07291.1	Guanylate-binding protein, N-terminal domain containing protein [Tetrahymena thermophila SB210]	2e-31						AU_Ich_013C_A03
AU_Ich_006D_A11	EG958593	AAY60961.1	Deoxyguanosinetriphosphate triphosphohydrolase [Rickettsia felis URRWXCal2] ref|YP_246126.1| deoxyguanosinetriphosphate triphosphohydrolase-like protein [Rickettsia felis URRWXCal2]	8e-63		AU_Ich_006D_A11	Q92JH3	Deoxyguanosinetriphosphate triphosphohydrolase-like protein	2e-63	AU_Ich_013C_A08
AU_Ich_006D_A12	EG958594	XP_696341.1	PREDICTED: similar to CG8355-PC, isoform C [Danio rerio]	8e-23		AU_Ich_006D_A12	Q8N7C0	Leucine-rich repeat-containing protein 52 precursor	1e-06	AU_Ich_013C_B10
AU_Ich_006D_B06	EG958600	ZP_00339871.1	COG0336: tRNA-(guanine-N1)-methyltransferase [Rickettsia akari str. Hartford]	1e-63		AU_Ich_006D_B06	Q92JB6	tRNA (guanine-N(1)-)-methyltransferase (M1G-methyltransferase) (tRNA [GM37] methyltransferase)	2e-64	AU_Ich_013C_C05
AU_Ich_006D_B07	EG958601	EAR92616.1	hypothetical protein TTHERM_00094070 [Tetrahymena thermophila SB210]	5e-34						AU_Ich_013C_D09
AU_Ich_006D_B08	EG958603	ZP_00153961.2	COG0202: DNA-directed RNA polymerase, alpha subunit/40 kD subunit [Rickettsia rickettsii]	7e-62		AU_Ich_006D_B08	Q92GZ0	DNA-directed RNA polymerase alpha chain (RNAP alpha subunit) (Transcriptase alpha chain) (RNA polymerase subunit alpha)	3e-62	AU_Ich_013C_D12
AU_Ich_006D_B09	EG958604	XP_699967.1	PREDICTED: similar to Myomesin 2 [Danio rerio]	9e-14		AU_Ich_006D_B09	P54296	Myomesin-2 (M-protein) (165 kDa titin-associated protein) (165 kDa connectin-associated protein)	5e-12	AU_Ich_013C_E10
AU_Ich_006D_B10	EG958605	EAR95046.1	TNFR/NGFR cysteine-rich region family protein [Tetrahymena thermophila SB210]	1e-27		AU_Ich_006D_B10	Q04592	Proprotein convertase subtilisin/kexin type 5 precursor (Proprotein convertase PC5) (Subtilisin/kexin-like protease PC5) (PC6) (Subtilisin-like proprotein convertase 6) (SPC6)	1e-11	AU_Ich_013C_F09
AU_Ich_006D_B12	EG958607	XP_692570.1	PREDICTED: similar to procollagen, type XIII, alpha 1 [Danio rerio]	3e-06						AU_Ich_013C_G02
AU_Ich_006D_C02	EG958608	EAR97496.1	hypothetical protein TTHERM_00437450 [Tetrahymena thermophila SB210]	2e-08						AU_Ich_013C_H03
AU_Ich_006D_C03	EG958609	EAR82115.1	hypothetical protein TTHERM_01308010 [Tetrahymena thermophila SB210]	5e-54		AU_Ich_006D_C03	Q2TBP4	WD repeat protein 51A	4e-34	AU_Ich_013D_A01
AU_Ich_006D_C04	EG958610	AAC37291.1	histone H2A.X [Tetrahymena thermophila] sp|P35064|H2A1_TETTH Histone H2A.1 gb|EAS05932.1| Core histone H2A/H2B/H3/H4 family protein [Tetrahymena thermophila SB210]	6e-38		AU_Ich_006D_C04	P35064	Histone H2A.1	4e-39	AU_Ich_013D_A02
AU_Ich_006D_D01	EG958619	EAR89883.1	HELP domain containing protein [Tetrahymena thermophila SB210]	3e-52						AU_Ich_013D_A12
AU_Ich_006D_D02	EG958620	ZP_01186251.1	Amino acid adenylation [Bacillus weihenstephanensis KBAB4] gb|EAR74383.1| Amino acid adenylation [Bacillus weihenstephanensis KBAB4]	2e-34		AU_Ich_006D_D02	P0C063	Gramicidin S synthetase 2 (Gramicidin S synthetase II) [Includes: ATP-dependent proline adenylase (ProA) (Proline activase); ATP-dependent valine adenylase (ValA) (Valine activase); ATP-dependent ornithine adenylase (OrnA) (Ornithine activase); ATP-dependent leucine adenylase (LeuA) (Leucine activase)]	8e-23	AU_Ich_013D_B06
AU_Ich_006D_D03	EG958621	EAS06695.1	hypothetical protein TTHERM_00688350 [Tetrahymena thermophila SB210]	7e-19						AU_Ich_013D_B08
AU_Ich_006D_D08	EG958626	EAS05447.1	hypothetical protein TTHERM_01079240 [Tetrahymena thermophila SB210]	9e-08						AU_Ich_013D_B12
AU_Ich_006D_D10	EG958628	ABE04567.1	Putative transcription activator [Rickettsia bellii RML369-C] ref|YP_537656.1| Putative transcription activator [Rickettsia bellii RML369-C] ref|ZP_01379766.1| hypothetical protein RbelO_01000550 [Rickettsia bellii OSU 85-389]	1e-46						AU_Ich_013D_C02
AU_Ich_006D_D11	EG958629	EAS02893.1	Ku70/Ku80 beta-barrel domain containing protein [Tetrahymena thermophila SB210]	5e-22						AU_Ich_013D_C04
AU_Ich_006D_E03	EG958632	EAR83215.1	ATPase, histidine kinase-, DNA gyrase B-, and HSP90-like domain containing protein [Tetrahymena thermophila SB210]	1e-07						AU_Ich_013D_C10
AU_Ich_006D_E05	EG958634	EAS04820.1	jmjC domain containing protein [Tetrahymena thermophila SB210]	3e-57		AU_Ich_006D_E05	Q9V6L0	Probable JmjC domain-containing histone demethylation protein 3B	5e-26	AU_Ich_013D_D03
AU_Ich_006D_E07	EG958638	AAU89440.1	doublesex and mab-3 related transcription factor 3 [Danio rerio]	1e-53		AU_Ich_006D_E07	Q5VZB9	Doublesex- and mab-3-related transcription factor A1	1e-05	AU_Ich_013D_D07
AU_Ich_006D_E11	EG958640	EAR93192.1	Protein kinase domain containing protein [Tetrahymena thermophila SB210]	4e-16		AU_Ich_006D_E11	Q8ICR0	Calcium-dependent protein kinase 2 (PfCDPK2)	9e-10	AU_Ich_013D_D12
AU_Ich_006D_F03	EG958642	ZP_00153226.2	COG0330: Membrane protease subunits, stomatin/prohibitin homologs [Rickettsia rickettsii]	1e-28		AU_Ich_006D_F03	P0ABC7	Protein hflK sp|P0ABC8|HFLK_ECO57 Protein hflK	3e-07	AU_Ich_013D_E07
AU_Ich_006D_G11	EG958657	EAR93113.1	Type III restriction enzyme, res subunit family protein [Tetrahymena thermophila SB210]	1e-19		AU_Ich_006D_G11	Q8K4L0	ATP-dependent RNA helicase DDX54 (DEAD box protein 54)	2e-06	AU_Ich_013D_E09
AU_Ich_006D_H03	EG958659	CAA54325.1	elongation factor Tu [Taxeobacter ocellatus] sp|P42480|EFTU_TAXOC Elongation factor Tu (EF-Tu)	3e-52		AU_Ich_006D_H03	P42480	Elongation factor Tu (EF-Tu)	2e-53	AU_Ich_013D_E11
AU_Ich_007A_A01	EG958670	ZP_01300501.1	hypothetical protein Rgryl_01001130 [Rickettsiella grylli]	2e-25		AU_Ich_007A_A01	P27755	Protein U precursor	2e-09	AU_Ich_013D_F01
AU_Ich_007A_A06	EG958674	EAR99363.1	major facilitator superfamily protein [Tetrahymena thermophila SB210]	8e-45						AU_Ich_013D_F06
AU_Ich_007A_A07	EG958675	BAC82617.1	pol-like protein [Danio rerio]	4e-11						AU_Ich_013D_F08
AU_Ich_007A_A08	EG958676	EAS06659.1	hypothetical protein TTHERM_00941440 [Tetrahymena thermophila SB210]	2e-10						AU_Ich_013D_G02
AU_Ich_007A_A10	EG958677	EAR85157.1	hypothetical protein TTHERM_00486070 [Tetrahymena thermophila SB210]	3e-72		AU_Ich_007A_A10	Q15021	Condensin complex subunit 1 (Chromosome condensation-related SMC-associated protein 1) (Chromosome-associated protein D2) (hCAP-D2) (XCAP-D2 homolog)	5e-27	AU_Ich_013D_G09
AU_Ich_007A_A12	EG958679	XP_692796.1	PREDICTED: similar to transient receptor potential cation channel, subfamily C, member 6 [Danio rerio]	3e-19		AU_Ich_007A_A12	Q9Y210	Short transient receptor potential channel 6 (TrpC6)	6e-16	AU_Ich_013D_G12
AU_Ich_007A_B02	EG958682	CAF98203.1	unnamed protein product [Tetraodon nigroviridis]	2e-14		AU_Ich_007A_B02	Q4R4R7	Ribose-phosphate pyrophosphokinase II (Phosphoribosyl pyrophosphate synthetase II) (PRS-II) sp|P11908|PRPS2_HUMAN Ribose-phosphate pyrophosphokinase II (Phosphoribosyl pyrophosphate synthetase II) (PRS-II) (PPRibP)	2e-14	AU_Ich_013D_H08
AU_Ich_007A_B06	EG958686	EAS02844.1	hypothetical protein TTHERM_00353300 [Tetrahymena thermophila SB210]	1e-15						AU_Ich_013D_H12
AU_Ich_007A_B09	EG958689	EAR88946.1	hypothetical protein TTHERM_00551040 [Tetrahymena thermophila SB210]	4e-65						AU_Ich_014A_A08
AU_Ich_007A_C10	EG958701	EAS04023.1	hypothetical protein TTHERM_00994200 [Tetrahymena thermophila SB210]	7e-53						AU_Ich_014A_B08
AU_Ich_007A_E03	EG958719	EAS00289.1	hypothetical protein TTHERM_00218620 [Tetrahymena thermophila SB210]	2e-44						AU_Ich_014A_B11
AU_Ich_007A_E05	EG958721	EAS02180.1	hypothetical protein TTHERM_00558630 [Tetrahymena thermophila SB210]	2e-16						AU_Ich_014A_C07
AU_Ich_007A_E09	EG958726	ZP_00340023.1	COG0793: Periplasmic protease [Rickettsia akari str. Hartford]	6e-10						AU_Ich_014A_C12
AU_Ich_007A_F03	EG958729	CAG06697.1	unnamed protein product [Tetraodon nigroviridis]	2e-15		AU_Ich_007A_F03	Q9NYK5	Mitochondrial 39S ribosomal protein L39 (L39mt) (MRP-L39) (MRP-L5)	3e-09	AU_Ich_014A_D03
AU_Ich_007A_F11	EG958736	EAS07768.1	hypothetical protein TTHERM_00498220 [Tetrahymena thermophila SB210]	3e-53						AU_Ich_014A_D09
AU_Ich_007A_G05	EG958741	XP_536310.2	PREDICTED: similar to Zinc finger FYVE domain-containing protein 16 (Endofin) (Endosome-associated FYVE domain protein) [Canis familiaris]	8e-22		AU_Ich_007A_G05	Q7Z3T8	Zinc finger FYVE domain-containing protein 16 (Endofin) (Endosome-associated FYVE domain protein)	6e-22	AU_Ich_014A_D10
AU_Ich_007B_A05	EG958761	EAS01878.1	cation channel family protein [Tetrahymena thermophila SB210]	1e-38						AU_Ich_014A_E02
AU_Ich_007B_B04	EG958764	EAR92723.1	Eukaryotic aspartyl protease family protein [Tetrahymena thermophila SB210]	2e-42		AU_Ich_007B_B04	P25796	Cathepsin E precursor	9e-21	AU_Ich_014A_E04
AU_Ich_007B_B06	EG958766	ABE04234.1	Phosphoglycerol transferase and related proteins [Rickettsia bellii RML369-C] ref|YP_537323.1| Phosphoglycerol transferase and related proteins [Rickettsia bellii RML369-C]	6e-61		AU_Ich_007B_B06	P44135	Hypothetical protein HI1246	2e-29	AU_Ich_014A_E05
AU_Ich_007B_B08	EG958768	EAS02688.1	Protein kinase domain containing protein [Tetrahymena thermophila SB210]	5e-50						AU_Ich_014A_E10
AU_Ich_007B_C01	EG958771	EAR82750.1	hypothetical protein TTHERM_01084170 [Tetrahymena thermophila SB210]	5e-12						AU_Ich_014A_E12
AU_Ich_007B_C02	EG958772	EAS07605.1	Dynein heavy chain family protein [Tetrahymena thermophila SB210]	2e-73		AU_Ich_007B_C02	Q9MBF8	Dynein-1-beta heavy chain, flagellar inner arm I1 complex (1-beta DHC) (Dynein-1, subspecies f)	9e-15	AU_Ich_014A_F01
AU_Ich_007B_C08	EG958777	BAC41720.1	SH3-domain binding protein 4 [Seriola quinqueradiata]	1e-23						AU_Ich_014A_F03
AU_Ich_007B_D05	EG958783	EAS03640.1	hypothetical protein TTHERM_00473020 [Tetrahymena thermophila SB210]	6e-10						AU_Ich_014A_G02
AU_Ich_007B_D08	EG958786	AAP49009.1	transposase [Rana pipiens] tpg|DAA01561.1| TPA_exp: transposase [Rana pipiens]	5e-24		AU_Ich_007B_D08	P35072	Transposable element Tcb1 transposase (Transposable element Barney transposase)	9e-12	AU_Ich_014A_G11
AU_Ich_007B_E03	EG958790	EAR94225.1	HELP domain containing protein [Tetrahymena thermophila SB210]	1e-30						AU_Ich_014A_G12
AU_Ich_007B_E07	EG958795	EAS02068.1	Kinesin motor domain containing protein [Tetrahymena thermophila SB210]	5e-76		AU_Ich_007B_E07	Q9HAQ2	Kinesin-like protein KIF9	1e-35	AU_Ich_014A_H02
AU_Ich_007B_F02	EG958799	EAS01032.1	NAD transhydrogenase beta subunit family protein [Tetrahymena thermophila SB210]	2e-19						AU_Ich_014A_H08
AU_Ich_007B_F03	EG958800	NP_701236.1	casein kinase 1 [Plasmodium falciparum 3D7] gb|AAN35960.1| casein kinase 1 [Plasmodium falciparum 3D7] sp|Q8IHZ9|KC1_PLAF7 Casein kinase I	2e-44		AU_Ich_007B_F03	Q8IHZ9	Casein kinase I	2e-45	AU_Ich_014B_A01
AU_Ich_007B_F07	EG958805	AAL79508.1	induced during granule regeneration 1 precursor [Tetrahymena thermophila] gb|EAS02153.1| hypothetical protein TTHERM_00558350 [Tetrahymena thermophila SB210]	7e-21						AU_Ich_014B_A06
AU_Ich_007B_F09	EG958807	EAS04389.1	aminotransferase, classes I and II family protein [Tetrahymena thermophila SB210]	6e-88		AU_Ich_007B_F09	Q8TD30	Alanine aminotransferase 2 (ALT2) (Glutamic--pyruvic transaminase 2) (GPT 2) (Glutamic--alanine transaminase 2)	3e-51	AU_Ich_014B_A11
AU_Ich_007B_G01	EG958808	EAR98167.1	FGGY family of carbohydrate kinases, N-terminal domain containing protein [Tetrahymena thermophila SB210]	6e-15		AU_Ich_007B_G01	Q14409	Glycerol kinase, testis specific 1 (ATP:glycerol 3-phosphotransferase) (Glycerokinase) (GK)	7e-12	AU_Ich_014B_A12
AU_Ich_007B_G04	EG958811	EAS01688.1	hypothetical protein TTHERM_00857910 [Tetrahymena thermophila SB210]	1e-58		AU_Ich_007B_G04	O15697	Trypanin (T lymphocyte-triggering factor) (TLTF)	1e-21	AU_Ich_014B_B04
AU_Ich_007B_G06	EG958812	EAR96113.1	TPR Domain containing protein [Tetrahymena thermophila SB210]	2e-37		AU_Ich_007B_G06	Q38931	70 kDa peptidyl-prolyl isomerase (Peptidyl-prolyl cis-trans isomerase) (PPIase) (Rotamase) (Peptidylprolyl isomerase ROF1)	5e-15	AU_Ich_014B_C03
AU_Ich_007B_G07	EG958814	EAR90788.1	hypothetical protein TTHERM_00140960 [Tetrahymena thermophila SB210]	4e-22						AU_Ich_014B_C04
AU_Ich_007B_H02	EG958817	EAR85653.1	BNR/Asp-box repeat family protein [Tetrahymena thermophila SB210]	2e-41						AU_Ich_014B_C07
AU_Ich_007C_B06	EG958838	EAR85662.1	Kinesin motor domain containing protein [Tetrahymena thermophila SB210]	3e-79		AU_Ich_007C_B06	Q9P2E2	Kinesin-like protein KIF17 (KIF3-related motor protein)	4e-24	AU_Ich_014B_D10
AU_Ich_007C_B07	EG958839	EAS01052.1	MIF4G domain containing protein [Tetrahymena thermophila SB210]	1e-13						AU_Ich_014B_D11
AU_Ich_007C_B08	EG958840	ZP_01347697.1	hypothetical protein RcanM_01000646 [Rickettsia canadensis str. McKiel]	4e-38		AU_Ich_007C_B08	Q9K809	Putative signal peptide peptidase sppA	8e-11	AU_Ich_014B_E07
AU_Ich_007C_C06	EG958850	EAR99985.1	S1 RNA binding domain containing protein [Tetrahymena thermophila SB210]	7e-45						AU_Ich_014B_E08
AU_Ich_007C_C09	EG958853	EAR82353.1	conserved hypothetical protein [Tetrahymena thermophila SB210]	7e-55		AU_Ich_007C_C09	Q8N8A2	Ankyrin repeat domain-containing protein 44	8e-08	AU_Ich_014B_E09
AU_Ich_007C_C11	EG958855	EAR94996.1	hypothetical protein TTHERM_00516300 [Tetrahymena thermophila SB210]	3e-09						AU_Ich_014B_F08
AU_Ich_007C_D03	EG958861	CAA14789.1	unknown [Rickettsia prowazekii] ref|NP_220712.1| hypothetical protein RP329 [Rickettsia prowazekii str. Madrid E]	1e-18		AU_Ich_007C_D03	Q92II0	Lipid-A-disaccharide synthase	4e-12	AU_Ich_014B_F12
AU_Ich_007C_D09	EG958867	EAR82109.1	Histidine acid phosphatase family protein [Tetrahymena thermophila SB210]	7e-64						AU_Ich_014B_G09
AU_Ich_007C_E01	EG958870	XP_696880.1	PREDICTED: similar to cadherin 23 [Danio rerio]	5e-26						AU_Ich_014B_G10
AU_Ich_007C_E03	EG958872	EAR85595.1	phosphoenolpyruvate carboxykinase [Tetrahymena thermophila SB210]	4e-91		AU_Ich_007C_E03	P49292	Phosphoenolpyruvate carboxykinase [ATP] 1	2e-69	AU_Ich_014B_H02
AU_Ich_007C_E09	EG958877	EAS04680.1	TRAF-type zinc finger family protein [Tetrahymena thermophila SB210]	5e-30						AU_Ich_014B_H11
AU_Ich_007C_E10	EG958878	AAY60934.1	50S ribosomal protein L28 [Rickettsia felis URRWXCal2] ref|YP_246099.1| 50S ribosomal protein L28 [Rickettsia felis URRWXCal2]	7e-26		AU_Ich_007C_E10	Q92JD1	50S ribosomal protein L28	5e-27	AU_Ich_014B_H12
AU_Ich_007C_E11	EG958879	AAW02920.1	translation elongation factor 1B alpha subunit [Tetrahymena pyriformis]	2e-17		AU_Ich_007C_E11	P32192	Elongation factor 1-delta (EF-1-delta)	1e-06	AU_Ich_014C_A03
AU_Ich_007C_E12	EG958881	ZP_01252180.1	DNA-directed RNA polymerase beta subunit [Psychroflexus torquis ATCC 700755] gb|EAS73184.1| DNA-directed RNA polymerase beta subunit [Psychroflexus torquis ATCC 700755]	3e-46		AU_Ich_007C_E12	Q8A469	DNA-directed RNA polymerase beta chain (RNAP beta subunit) (Transcriptase beta chain) (RNA polymerase beta subunit)	6e-43	AU_Ich_014C_A04
AU_Ich_007C_F01	EG958882	EAR96376.1	hydrolase, alpha/beta fold family protein [Tetrahymena thermophila SB210]	7e-21						AU_Ich_014C_A06
AU_Ich_007C_F04	EG958885	AAV37189.1	cytoplasmic dynein heavy chain 2 protein [Tetrahymena thermophila]	2e-32						AU_Ich_014C_A07
AU_Ich_007C_F11	EG958892	EAR99401.1	ubiquinone/menaquinone biosynthesis methyltransferases family protein [Tetrahymena thermophila SB210]	2e-08						AU_Ich_014C_B03
AU_Ich_007C_G05	EG958898	EAS00239.1	DNA topoisomerase family protein [Tetrahymena thermophila SB210]	2e-47		AU_Ich_007C_G05	Q13472	DNA topoisomerase 3-alpha (DNA topoisomerase III alpha)	1e-30	AU_Ich_014C_B07
AU_Ich_007C_G07	EG958900	EAS00385.1	Kinesin motor domain containing protein [Tetrahymena thermophila SB210]	3e-52						AU_Ich_014C_B12
AU_Ich_007C_G08	EG958901	CAK11183.1	novel protein [Danio rerio]	7e-36		AU_Ich_007C_G08	Q9HCY8	Protein S100-A14 (S100 calcium-binding protein A14) (S114)	3e-08	AU_Ich_014C_C05
AU_Ich_007C_G10	EG958904	EAS04880.1	Kinesin motor domain containing protein [Tetrahymena thermophila SB210]	2e-19						AU_Ich_014C_C07
AU_Ich_007C_H03	EG958909	EAS03374.1	hypothetical protein TTHERM_00694540 [Tetrahymena thermophila SB210]	3e-55		AU_Ich_007C_H03	Q9HBG6	Intraflagellar transport 122 homolog (WD repeat protein 10)	7e-22	AU_Ich_014C_C08
AU_Ich_007C_H04	EG958910	EAS01815.1	Dynein heavy chain family protein [Tetrahymena thermophila SB210]	2e-53		AU_Ich_007C_H04	Q9MBF8	Dynein-1-beta heavy chain, flagellar inner arm I1 complex (1-beta DHC) (Dynein-1, subspecies f)	2e-29	AU_Ich_014C_C09
AU_Ich_007C_H10	EG958917	AAL02868.1	unknown [Rickettsia conorii str. Malish 7] ref|NP_359967.1| hypothetical protein RC0330 [Rickettsia conorii str. Malish 7]	7e-24						AU_Ich_014C_C12
AU_Ich_007D_A11	EG958930	XP_694244.1	PREDICTED: similar to Retrovirus-related Pol polyprotein from transposon 412 [Danio rerio]	1e-08						AU_Ich_014C_D07
AU_Ich_007D_C01	EG958941	ZP_01252937.1	putative inner membrane protein translocase component YidC [Psychroflexus torquis ATCC 700755] gb|EAS72319.1| putative inner membrane protein translocase component YidC [Psychroflexus torquis ATCC 700755]	8e-15		AU_Ich_007D_C01	Q8AA76	Inner membrane protein oxaA	5e-10	AU_Ich_014C_D11
AU_Ich_007D_C05	EG958945	AAY61556.1	P pilus assembly protein FimD [Rickettsia felis URRWXCal2] ref|YP_246721.1| P pilus assembly protein FimD [Rickettsia felis URRWXCal2]	7e-28						AU_Ich_014C_E02
AU_Ich_007D_C09	EG958949	EAS04820.1	jmjC domain containing protein [Tetrahymena thermophila SB210]	3e-41		AU_Ich_007D_C09	Q9V333	Probable JmjC domain-containing histone demethylation protein 3A	5e-19	AU_Ich_014C_F04
AU_Ich_007D_C12	EG958951	ZP_01379511.1	hypothetical protein RbelO_01000283 [Rickettsia bellii OSU 85-389]	3e-45		AU_Ich_007D_C12	Q92JA0	UPF0176 protein RC0167	5e-45	AU_Ich_014C_F05
AU_Ich_007D_E06	EG958965	EAR87974.1	Myb-like DNA-binding domain containing protein [Tetrahymena thermophila SB210]	1e-27		AU_Ich_007D_E06	P34127	Myb-like protein	2e-18	AU_Ich_014C_F06
AU_Ich_007D_E08	EG958966	EAS00408.1	hypothetical protein TTHERM_00220810 [Tetrahymena thermophila SB210]	1e-69		AU_Ich_007D_E08	Q96RY7	Intraflagellar transport 140 homolog (WD and tetratricopeptide repeats protein 2)	3e-46	AU_Ich_014C_F08
AU_Ich_007D_G06	EG958987	ABE04736.1	Phenylalanyl-tRNA synthetase beta chain [Rickettsia bellii RML369-C] ref|YP_537825.1| Phenylalanyl-tRNA synthetase beta chain [Rickettsia bellii RML369-C]	2e-58		AU_Ich_007D_G06	Q4ULS4	Phenylalanyl-tRNA synthetase beta chain (Phenylalanine--tRNA ligase beta chain) (PheRS)	5e-57	AU_Ich_014C_F09
AU_Ich_007D_G10	EG958990	EAR87406.1	EF hand family protein [Tetrahymena thermophila SB210]	9e-79		AU_Ich_007D_G10	P80363	Crustacean calcium-binding protein 23 (CCBP-23 protein)	9e-36	AU_Ich_014C_G01
AU_Ich_007D_H07	EG958998	AAS93680.1	ovary-specific C1q-like factor [Carassius auratus auratus]	1e-52						AU_Ich_014C_G06
AU_Ich_007D_H08	EG958999	EAR92022.1	hypothetical protein TTHERM_00105150 [Tetrahymena thermophila SB210]	2e-36		AU_Ich_007D_H08	O60518	Ran-binding protein 6 (RanBP6)	4e-08	AU_Ich_014C_G10
AU_Ich_007D_H11	EG959003	EAR92628.1	hypothetical protein TTHERM_00094190 [Tetrahymena thermophila SB210]	7e-22						AU_Ich_014C_H02
AU_Ich_008A_B01	EG959012	EAR96884.1	EF hand family protein [Tetrahymena thermophila SB210]	7e-13						AU_Ich_014C_H04
AU_Ich_008A_B05	EG959016	ZP_01105732.1	hypothetical protein FB2170_06000 [Flavobacteriales bacterium HTCC2170] gb|EAR02817.1| hypothetical protein FB2170_06000 [Flavobacteriales bacterium HTCC2170]	3e-15		AU_Ich_008A_B05	Q8XTY1	Hypothetical UPF0187 protein RSc3414	3e-07	AU_Ich_014C_H07
AU_Ich_008A_B11	EG959018	AAH59532.1	Ribosomal protein S26, like [Danio rerio] ref|NP_957036.1| ribosomal protein S26 [Danio rerio]	7e-53		AU_Ich_008A_B11	P62855	40S ribosomal protein S26 sp|P62854|RS26_HUMAN 40S ribosomal protein S26 sp|Q56JV1|RS26_BOVIN 40S ribosomal protein S26 sp|P62856|RS26_RAT 40S ribosomal protein S26 sp|P61251|RS26_MACFA 40S ribosomal protein S26	2e-53	AU_Ich_014C_H10
AU_Ich_008A_D01	EG959028	EAR90233.1	E1-E2 ATPase family protein [Tetrahymena thermophila SB210]	2e-11						AU_Ich_014D_B04
AU_Ich_008A_D06	EG959030	EAR84272.1	hypothetical protein TTHERM_00715760 [Tetrahymena thermophila SB210]	2e-34						AU_Ich_014D_B05
AU_Ich_008A_E03	EG959034	EAS03670.1	hypothetical protein TTHERM_00473320 [Tetrahymena thermophila SB210]	3e-55						AU_Ich_014D_B09
AU_Ich_008A_E06	EG959037	EAS04858.1	hypothetical protein TTHERM_00469070 [Tetrahymena thermophila SB210]	6e-07						AU_Ich_014D_B11
AU_Ich_008A_F03	EG959043	ZP_01196612.1	chaperonin, 10 kDa [Xanthobacter autotrophicus Py2] gb|EAS18246.1| chaperonin, 10 kDa [Xanthobacter autotrophicus Py2]	3e-32		AU_Ich_008A_F03	P35473	10 kDa chaperonin 1 (Protein Cpn10 1) (groES protein 1)	9e-33	AU_Ich_014D_D06
AU_Ich_008A_F11	EG959049	EAR82600.1	hypothetical protein TTHERM_01107480 [Tetrahymena thermophila SB210]	3e-56		AU_Ich_008A_F11	O15270	Serine palmitoyltransferase 2 (Long chain base biosynthesis protein 2) (LCB 2) (Serine-palmitoyl-CoA transferase 2) (SPT 2)	1e-09	AU_Ich_014D_D08
AU_Ich_008B_A03	EG959061	XP_698531.1	PREDICTED: similar to echinoderm microtubule associated protein like 5 [Danio rerio]	5e-20		AU_Ich_008B_A03	Q05654	Retrotransposable element Tf2 155 kDa protein type 1	2e-06	AU_Ich_014D_D09
AU_Ich_008B_A08	EG959064	EAR95658.1	Penicillin amidase family protein [Tetrahymena thermophila SB210]	9e-08						AU_Ich_014D_D12
AU_Ich_008B_B04	EG959067	AAH78376.1	Zgc:92041 [Danio rerio] ref|NP_001003737.1| hypothetical protein LOC445282 [Danio rerio]	4e-32		AU_Ich_008B_B04	P00774	Elastase-2A precursor (Elastase-2)	9e-22	AU_Ich_014D_E01
AU_Ich_008B_B10	EG959071	CAG11349.1	unnamed protein product [Tetraodon nigroviridis]	3e-19		AU_Ich_008B_B10	P11654	Nuclear pore membrane glycoprotein 210 precursor (POM210) (Nuclear pore protein gp210)	2e-13	AU_Ich_014D_E02
AU_Ich_008B_C09	EG959073	EAR84501.1	EF hand family protein [Tetrahymena thermophila SB210]	4e-19						AU_Ich_014D_E04
AU_Ich_008B_D05	EG959074	AAI15272.1	LOC572011 protein [Danio rerio]	7e-08						AU_Ich_014D_E08
AU_Ich_008B_H09	EG959103	CAG00416.1	unnamed protein product [Tetraodon nigroviridis]	2e-33		AU_Ich_008B_H09	Q91ZZ5	Relaxin receptor 2 (Leucine-rich repeat-containing G-protein coupled receptor 8) (G-protein coupled receptor affecting testicular descent) (G-protein coupled receptor 106)	1e-25	AU_Ich_014D_E11
AU_Ich_008B_H11	EG959105	ZP_00142345.1	DNA-directed RNA polymerase beta chain [Rickettsia sibirica 246] gb|EAA25754.1| DNA-directed RNA polymerase beta chain [Rickettsia sibirica 246]	7e-59		AU_Ich_008B_H11	Q9RH41	DNA-directed RNA polymerase beta chain (RNAP beta subunit) (Transcriptase beta chain) (RNA polymerase subunit beta)	4e-60	AU_Ich_014D_E12
AU_Ich_008C_A03	EG959107	NP_042981.1	U88 [Human herpesvirus 6] emb|CAA58337.1| U88 [Human herpesvirus 6]	2e-35						AU_Ich_014D_F02
AU_Ich_008C_A05	EG959109	ZP_01105250.1	hypothetical protein FB2170_03590 [Flavobacteriales bacterium HTCC2170] gb|EAR02335.1| hypothetical protein FB2170_03590 [Flavobacteriales bacterium HTCC2170]	2e-40						AU_Ich_014D_F05
AU_Ich_008C_A11	EG959112	EAR86388.1	ubiquitin-activating enzyme E1 family protein [Tetrahymena thermophila SB210]	8e-07						AU_Ich_014D_F08
AU_Ich_008C_B07	EG959119	EAR93272.1	Neurohypophysial hormones, N-terminal Domain containing protein [Tetrahymena thermophila SB210]	1e-08						AU_Ich_014D_G01
AU_Ich_008C_B09	EG959120	EAS03048.1	ATP-dependent helicase DHX8, RNA helicase HRH1 [Tetrahymena thermophila SB210]	8e-28		AU_Ich_008C_B09	Q09530	Probable pre-mRNA-splicing factor ATP-dependent RNA helicase mog-5 (Sex determination protein mog-5) (Masculinization of germ line protein 5)	5e-12	AU_Ich_014D_G03
AU_Ich_008C_C09	EG959131	EAR93742.1	hypothetical protein TTHERM_00398120 [Tetrahymena thermophila SB210]	3e-07						AU_Ich_014D_G07
AU_Ich_008C_D08	EG959138	EAR92473.1	hypothetical protein TTHERM_00086700 [Tetrahymena thermophila SB210]	1e-10						AU_Ich_014D_G11
AU_Ich_008C_E02	EG959143	EAS07014.1	hypothetical protein TTHERM_00842400 [Tetrahymena thermophila SB210]	2e-06						AU_Ich_014D_G12
AU_Ich_008C_E03	EG959144	AAW26160.1	SJCHGC06985 protein [Schistosoma japonicum]	2e-08						AU_Ich_015A_D12
AU_Ich_008C_E09	EG959150	CAA62498.1	MHC class I protein [Cyprinus carpio]	4e-40		AU_Ich_008C_E09	P15979	Class I histocompatibility antigen, F10 alpha chain precursor (B-F histocompatibility F10 antigen) (B-F-beta-IV) (B12)	7e-17	AU_Ich_015B_E11
AU_Ich_008C_F04	EG959156	EAR92616.1	hypothetical protein TTHERM_00094070 [Tetrahymena thermophila SB210]	2e-31						AU_Ich_015C_A03
AU_Ich_008C_F06	EG959159	EAS07874.1	Importin-beta N-terminal domain containing protein [Tetrahymena thermophila SB210]	2e-16						AU_Ich_015C_C04
AU_Ich_008C_F08	EG959160	EAR87317.1	Viral A-type inclusion protein repeat containing protein [Tetrahymena thermophila SB210]	6e-27		AU_Ich_008C_F08	Q7Z4S6	Kinesin family member 21A (Kinesin-like protein KIF2) (NY-REN-62 antigen)	5e-10	AU_Ich_015C_F12
AU_Ich_008C_F09	EG959161	EAR99953.1	Dynein heavy chain family protein [Tetrahymena thermophila SB210]	2e-66		AU_Ich_008C_F09	Q9MBF8	Dynein-1-beta heavy chain, flagellar inner arm I1 complex (1-beta DHC) (Dynein-1, subspecies f)	2e-36	AU_Ich_015D_E08
AU_Ich_008C_F11	EG959163	EAR94529.1	dihydrolipoamide dehydrogenase family protein [Tetrahymena thermophila SB210]	1e-26		AU_Ich_008C_F11	P09624	Dihydrolipoyl dehydrogenase, mitochondrial precursor (Dihydrolipoamide dehydrogenase) (Lipoamide dehydrogenase component of pyruvate dehydrogenase complex) (Pyruvate dehydrogenase complex E3 component) (Glycine decarboxylase complex subunit L)	1e-23	AU_Ich_016A_A02
AU_Ich_008C_F12	EG959164	EAR88519.1	Cyclin, N-terminal domain containing protein [Tetrahymena thermophila SB210]	1e-36		AU_Ich_008C_F12	P24860	G2/mitotic-specific cyclin-B1	4e-10	AU_Ich_016A_A05
AU_Ich_008C_G11	EG959176	CAG07139.1	unnamed protein product [Tetraodon nigroviridis]	1e-10		AU_Ich_008C_G11	P28827	Receptor-type tyrosine-protein phosphatase mu precursor (Protein-tyrosine phosphatase mu) (R-PTP-mu)	9e-09	AU_Ich_016A_A06
AU_Ich_008D_A04	EG959195	EAS02055.1	Guanylate-binding protein, N-terminal domain containing protein [Tetrahymena thermophila SB210]	2e-40						AU_Ich_016A_A12
AU_Ich_008D_A08	EG959198	EAR84550.1	translation elongation factor EF-1, subunit alpha [Tetrahymena thermophila SB210]	7e-65		AU_Ich_008D_A08	Q04634	Elongation factor 1-alpha (EF-1-alpha) (14-nm filament-associated protein)	6e-65	AU_Ich_016A_B06
AU_Ich_008D_B09	EG959210	EAS05996.1	hypothetical protein TTHERM_00780850 [Tetrahymena thermophila SB210]	3e-24		AU_Ich_008D_B09	Q7TMK6	Hook homolog 2	9e-09	AU_Ich_016A_C04
AU_Ich_008D_C05	EG959217	ABB13588.1	Apm1Ap [Tetrahymena thermophila] gb|EAR82560.1| Adaptor complexes medium subunit family protein [Tetrahymena thermophila SB210]	2e-57		AU_Ich_008D_C05	Q2KJ81	AP-1 complex subunit mu-1 (Adaptor-related protein complex 1 mu-1 subunit) (Mu-adaptin 1) (Adaptor protein complex AP-1 mu-1 subunit) (Golgi adaptor HA1/AP1 adaptin mu-1 subunit) (Clathrin assembly protein assembly protein complex 1 medium chain 1) (AP-mu chain family member mu1A) sp|Q9BXS5|AP1M1_HUMAN AP-1 complex subunit mu-1 (Adaptor-related protein complex 1 mu-1 subunit) (Mu-adaptin 1) (Adap…	1e-29	AU_Ich_016A_D02
AU_Ich_008D_C10	EG959222	EAR90704.1	hypothetical protein TTHERM_00705200 [Tetrahymena thermophila SB210]	5e-36						AU_Ich_016A_D03
AU_Ich_008D_D03	EG959227	EAS04067.1	Dynein heavy chain family protein [Tetrahymena thermophila SB210]	2e-62		AU_Ich_008D_D03	Q9MBF8	Dynein-1-beta heavy chain, flagellar inner arm I1 complex (1-beta DHC) (Dynein-1, subspecies f)	1e-19	AU_Ich_016A_D11
AU_Ich_008D_D08	EG959231	AAN11316.1	putative VIRB11 protein [Rickettsia rickettsii] ref|ZP_00153438.1| COG0630: Type IV secretory pathway, VirB11 components, and related ATPases involved in archaeal flagella biosynthesis [Rickettsia rickettsii]	1e-56		AU_Ich_008D_D08	P07169	VirB11 protein	1e-16	AU_Ich_016A_E06
AU_Ich_008D_D10	EG959232	ABE04693.1	N utilization substance protein A, transcription termination factor NusA [Rickettsia bellii RML369-C] ref|YP_537782.1| N utilization substance protein A, transcription termination factor NusA [Rickettsia bellii RML369-C]	2e-46		AU_Ich_008D_D10	Q9ZCZ7	Transcription elongation protein nusA	4e-47	AU_Ich_016A_E07
AU_Ich_008D_D11	EG959233	EAR97450.1	hypothetical protein TTHERM_01009860 [Tetrahymena thermophila SB210]	8e-23						AU_Ich_016A_E11
AU_Ich_008D_F04	EG959249	EAR86330.1	hypothetical protein TTHERM_00028470 [Tetrahymena thermophila SB210]	1e-35						AU_Ich_016A_E12
AU_Ich_008D_F05	EG959250	EAR82608.1	hypothetical protein TTHERM_01106100 [Tetrahymena thermophila SB210]	8e-06						AU_Ich_016A_F01
AU_Ich_008D_F09	EG959254	EAR98849.1	Dynein heavy chain family protein [Tetrahymena thermophila SB210]	6e-50		AU_Ich_008D_F09	Q39565	Dynein beta chain, flagellar outer arm	2e-10	AU_Ich_016A_F06
AU_Ich_008D_F11	EG959256	EAS00306.1	inorganic pyrophosphatase [Tetrahymena thermophila SB210]	5e-53		AU_Ich_008D_F11	P21616	Pyrophosphate-energized vacuolar membrane proton pump (Pyrophosphate-energized inorganic pyrophosphatase) (H(+)-PPase) (Vacuolar H(+)-pyrophosphatase)	1e-44	AU_Ich_016A_F07
AU_Ich_008D_G11	EG959267	AAH64299.1	Pcna protein [Danio rerio] gb|AAH49535.1| Pcna protein [Danio rerio] sp|Q9PTP1|PCNA_BRARE Proliferating cell nuclear antigen (PCNA)	4e-49		AU_Ich_008D_G11	Q9PTP1	Proliferating cell nuclear antigen (PCNA)	2e-50	AU_Ich_016A_F11
AU_Ich_008D_H01	EG959270	EAR88946.1	hypothetical protein TTHERM_00551040 [Tetrahymena thermophila SB210]	3e-16						AU_Ich_016A_F12
AU_Ich_009A_B10	EG959303	EAR91862.1	hypothetical protein TTHERM_00095580 [Tetrahymena thermophila SB210]	2e-08						AU_Ich_016A_G04
AU_Ich_009A_D08	EG959322	CAF96039.1	unnamed protein product [Tetraodon nigroviridis]	2e-20		AU_Ich_009A_D08	P97402	N-acetyllactosaminide beta-1,6-N-acetylglucosaminyl-transferase (N-acetylglucosaminyltransferase) (I-branching enzyme) (IGNT) (Large I antigen-forming beta-1,6-N-acetylglucosaminyltransferase)	6e-18	AU_Ich_016A_G11
AU_Ich_009A_E10	EG959332	EAR93242.1	TPR Domain containing protein [Tetrahymena thermophila SB210]	6e-28						AU_Ich_016A_H03
AU_Ich_009A_F03	EG959337	EAR83724.1	Protein kinase domain containing protein [Tetrahymena thermophila SB210]	1e-19		AU_Ich_009A_F03	Q10364	Serine/threonine-protein kinase sck2	1e-08	AU_Ich_016B_A03
AU_Ich_009A_F10	EG959341	EAR86318.1	hypothetical protein TTHERM_00037700 [Tetrahymena thermophila SB210]	2e-17						AU_Ich_016B_A05
AU_Ich_009A_F11	EG959342	NP_042981.1	U88 [Human herpesvirus 6] emb|CAA58337.1| U88 [Human herpesvirus 6]	9e-08						AU_Ich_016B_B07
AU_Ich_009A_G02	EG959344	EAS04250.1	Tubulin-tyrosine ligase family protein [Tetrahymena thermophila SB210]	2e-13						AU_Ich_016B_B09
AU_Ich_009A_G07	EG959347	ZP_01303581.1	Polyribonucleotide nucleotidyltransferase [Sphingomonas sp. SKA58] gb|EAT08710.1| Polyribonucleotide nucleotidyltransferase [Sphingomonas sp. SKA58]	6e-30		AU_Ich_009A_G07	Q9ZD43	Polyribonucleotide nucleotidyltransferase (Polynucleotide phosphorylase) (PNPase)	5e-28	AU_Ich_016B_C01
AU_Ich_009A_G11	EG959349	EAR96678.1	hypothetical protein TTHERM_00979910 [Tetrahymena thermophila SB210]	4e-17		AU_Ich_009A_G11	Q04592	Proprotein convertase subtilisin/kexin type 5 precursor (Proprotein convertase PC5) (Subtilisin/kexin-like protease PC5) (PC6) (Subtilisin-like proprotein convertase 6) (SPC6)	3e-07	AU_Ich_016B_C03
AU_Ich_009A_H07	EG959354	EAR88912.1	Protein kinase domain containing protein [Tetrahymena thermophila SB210]	5e-27		AU_Ich_009A_H07	Q23917	3',5'-cyclic-nucleotide phosphodiesterase regA (PDEase regA)	7e-08	AU_Ich_016B_C04
AU_Ich_009B_B01	EG959369	EAR82705.1	SPFH domain / Band 7 family protein [Tetrahymena thermophila SB210]	8e-15		AU_Ich_009B_B01	P27105	Erythrocyte band 7 integral membrane protein (Stomatin) (Protein 7.2b)	6e-07	AU_Ich_016B_C07
AU_Ich_009B_B02	EG959370	EAS01971.1	LMBR1-like conserved region family protein [Tetrahymena thermophila SB210]	5e-35						AU_Ich_016B_D03
AU_Ich_009B_B06	EG959372	AAU03712.1	extragenic suppressor protein [Rickettsia typhi str. Wilmington] ref|YP_067194.1| extragenic suppressor protein [Rickettsia typhi str. Wilmington]	7e-24		AU_Ich_009B_B06	Q9A3D5	Inositol-1-monophosphatase (IMPase) (Inositol-1-phosphatase) (I-1-Pase)	9e-08	AU_Ich_016B_D07
AU_Ich_009B_B08	EG959374	EAR99173.1	conserved hypothetical protein [Tetrahymena thermophila SB210]	3e-46		AU_Ich_009B_B08	Q03185	Major surface trophozoite antigen 11 precursor	4e-12	AU_Ich_016B_D10
AU_Ich_009B_B11	EG959377	NP_998219.1	fibrinogen gamma polypeptide [Danio rerio] gb|AAH45868.1| Fibrinogen, gamma polypeptide [Danio rerio]	1e-21		AU_Ich_009B_B11	P02679	Fibrinogen gamma chain precursor	3e-14	AU_Ich_016B_D11
AU_Ich_009B_F06	EG959406	EAR98430.1	Leishmanolysin family protein [Tetrahymena thermophila SB210]	7e-34		AU_Ich_009B_F06	Q06031	Leishmanolysin homolog precursor (Cell surface protease) (Major surface glycoprotein) (Protein gp63)	4e-06	AU_Ich_016B_D12
AU_Ich_009B_F09	EG959408	EAS04958.1	EF hand family protein [Tetrahymena thermophila SB210]	3e-25						AU_Ich_016B_E05
AU_Ich_009B_G05	EG959414	EAR92035.1	hypothetical protein TTHERM_00105300 [Tetrahymena thermophila SB210]	2e-25						AU_Ich_016B_F09
AU_Ich_009B_H05	EG959418	EAR89607.1	ComB-related [Tetrahymena thermophila SB210]	3e-25		AU_Ich_009B_H05	Q8BL48	Zinc finger CCCH domain-containing protein 5	4e-10	AU_Ich_016B_H02
AU_Ich_009B_H08	EG959420	EAS03442.1	hypothetical protein TTHERM_00732890 [Tetrahymena thermophila SB210]	4e-13						AU_Ich_016B_H04
AU_Ich_009B_H09	EG959421	EAS01943.1	Dynein heavy chain family protein [Tetrahymena thermophila SB210]	2e-33		AU_Ich_009B_H09	Q39610	Dynein alpha chain, flagellar outer arm (DHC alpha)	3e-12	AU_Ich_016B_H06
AU_Ich_009B_H12	EG959423	EAS07768.1	hypothetical protein TTHERM_00498220 [Tetrahymena thermophila SB210]	2e-33						AU_Ich_016C_A03
AU_Ich_009C_B08	EG959434	BAC82611.1	pol-like protein [Danio rerio]	2e-29		AU_Ich_009C_B08	P14381	Transposon TX1 hypothetical 149 kDa protein (ORF 2)	6e-20	AU_Ich_016C_A08
AU_Ich_009C_B10	EG959437	EAS05202.1	hypothetical protein TTHERM_01092400 [Tetrahymena thermophila SB210]	4e-12						AU_Ich_016C_A09
AU_Ich_009C_C07	EG959441	XP_965645.1	ATP SYNTHASE ALPHA CHAIN, MITOCHONDRIAL PRECURSOR [Neurospora crassa OR74A] sp|P37211|ATPA_NEUCR ATP synthase subunit alpha, mitochondrial precursor gb|EAA36409.1| ATP SYNTHASE ALPHA CHAIN, MITOCHONDRIAL PRECURSOR [Neurospora crassa] gb|AAA33560.1| mitochondrial ATPase alpha-subunit	1e-47		AU_Ich_009C_C07	P37211	ATP synthase subunit alpha, mitochondrial precursor	7e-49	AU_Ich_016C_A10
AU_Ich_009C_C09	EG959443	EAR82290.1	hypothetical protein TTHERM_01205260 [Tetrahymena thermophila SB210]	8e-40						AU_Ich_016C_B05
						AU_Ich_009C_D07	Q4R9E0	Tectonic-3 precursor	2e-06	AU_Ich_016C_B11
AU_Ich_009C_E11	EG959463	EAS03779.1	Guanylate-binding protein, N-terminal domain containing protein [Tetrahymena thermophila SB210]	4e-13						AU_Ich_016C_C02
AU_Ich_009C_F04	EG959466	AAS90119.1	DNA topoisomerase type 2 [Tetrahymena thermophila]	8e-09						AU_Ich_016C_C03
AU_Ich_009C_F11	EG959474	AAY62010.1	Succinate dehydrogenase flavoprotein subunit [Rickettsia felis URRWXCal2] ref|YP_247175.1| succinate dehydrogenase [Rickettsia felis URRWXCal2]	2e-85		AU_Ich_009C_F11	Q92J97	Succinate dehydrogenase flavoprotein subunit	2e-86	AU_Ich_016C_C07
AU_Ich_009C_G02	EG959475	EAR92793.1	Leucine Rich Repeat family protein [Tetrahymena thermophila SB210]	6e-06						AU_Ich_016C_C08
AU_Ich_009C_H03	EG959484	EAS07645.1	hypothetical protein TTHERM_00495990 [Tetrahymena thermophila SB210]	1e-06						AU_Ich_016C_D05
AU_Ich_009D_A02	EG959491	EAR91570.1	hypothetical protein TTHERM_00391400 [Tetrahymena thermophila SB210]	2e-43						AU_Ich_016C_D06
AU_Ich_009D_A09	EG959497	AAP49009.1	transposase [Rana pipiens] tpg|DAA01561.1| TPA_exp: transposase [Rana pipiens]	3e-06						AU_Ich_016C_E01
AU_Ich_009D_B04	EG959505	EAR90487.1	seryl-tRNA synthetase family protein [Tetrahymena thermophila SB210]	1e-30		AU_Ich_009D_B04	O81983	Seryl-tRNA synthetase (Serine--tRNA ligase) (SerRS)	4e-24	AU_Ich_016C_E03
AU_Ich_009D_C01	EG959514	CAF88377.1	unnamed protein product [Tetraodon nigroviridis]	3e-07						AU_Ich_016C_E09
AU_Ich_009D_C12	EG959526	NP_042981.1	U88 [Human herpesvirus 6] emb|CAA58337.1| U88 [Human herpesvirus 6]	8e-08						AU_Ich_016C_E10
AU_Ich_009D_D05	EG959531	XP_708204.1	PREDICTED: similar to U5 snRNP-specific protein, 200 kDa isoform 2 [Danio rerio]	5e-24		AU_Ich_009D_D05	O75643	U5 small nuclear ribonucleoprotein 200 kDa helicase (U5 snRNP-specific 200 kDa protein) (U5-200KD) (Activating signal cointegrator 1 complex subunit 3-like 1) (BRR2 homolog)	2e-23	AU_Ich_016C_F07
AU_Ich_009D_D06	EG959532	EAS06002.1	Protein kinase domain containing protein [Tetrahymena thermophila SB210]	8e-43						AU_Ich_016C_F09
AU_Ich_009D_E04	EG959540	EAR82829.1	oxidoreductase, aldo/keto reductase family protein [Tetrahymena thermophila SB210]	1e-68		AU_Ich_009D_E04	Q40648	Probable voltage-gated potassium channel subunit beta (K(+) channel subunit beta)	3e-37	AU_Ich_016C_F10
AU_Ich_009D_E10	EG959545	EAR97868.1	MCM2/3/5 family protein [Tetrahymena thermophila SB210]	6e-55		AU_Ich_009D_E10	P49717	DNA replication licensing factor MCM4 (CDC21 homolog) (P1-CDC21)	3e-45	AU_Ich_016C_G02
AU_Ich_009D_F05	EG959551	EAS06927.1	WGR domain containing protein [Tetrahymena thermophila SB210]	5e-38		AU_Ich_009D_F05	Q9UGN5	Poly [ADP-ribose] polymerase 2 (PARP-2) (NAD(+) ADP-ribosyltransferase 2) (Poly[ADP-ribose] synthetase 2) (pADPRT-2) (hPARP-2)	2e-17	AU_Ich_016C_G04
AU_Ich_009D_F11	EG959556	BAD05063.1	putative citrate synthase [Tetrahymena thermophila]	2e-42		AU_Ich_009D_F11	Q9SJH7	Citrate synthase 3, peroxisomal precursor	5e-30	AU_Ich_016C_G09
AU_Ich_009D_G12	EG959569	AAH83414.1	Zgc:103528 [Danio rerio] ref|NP_001005992.1| hypothetical protein LOC449819 [Danio rerio]	2e-09		AU_Ich_009D_G12	Q969X1	Transmembrane BAX inhibitor motif-containing protein 1 (RECS1 protein homolog)	7e-09	AU_Ich_016C_G11
AU_Ich_009D_H07	EG959574	AAK01661.1	immobilization antigen isoform [Ichthyophthirius multifiliis]	4e-20						AU_Ich_016C_H06
AU_Ich_009D_H09	EG959576	EAR90264.1	hypothetical protein TTHERM_00357110 [Tetrahymena thermophila SB210]	1e-42						AU_Ich_016C_H11
AU_Ich_009D_H10	EG959577	EAR92625.1	hypothetical protein TTHERM_00094160 [Tetrahymena thermophila SB210]	1e-08						AU_Ich_016D_A01
AU_Ich_009D_H12	EG959580	ZP_01105024.1	ribosomal protein L5 [Flavobacteriales bacterium HTCC2170] gb|EAR02109.1| ribosomal protein L5 [Flavobacteriales bacterium HTCC2170]	7e-32		AU_Ich_009D_H12	Q7MTM5	50S ribosomal protein L5	1e-28	AU_Ich_016D_A03
AU_Ich_010A_B02	EG959584	EAK90720.1	hypothetical protein CaO19.63 [Candida albicans SC5314]	9e-31						AU_Ich_016D_A05
AU_Ich_010A_B08	EG959591	EAR94433.1	HELP domain containing protein [Tetrahymena thermophila SB210]	4e-36		AU_Ich_010A_B08	Q9N9X3	Ciliary WD repeat-containing protein ctxp80	4e-13	AU_Ich_016D_A08
AU_Ich_010A_C03	EG959594	EAR97345.1	hypothetical protein TTHERM_00338260 [Tetrahymena thermophila SB210]	3e-25		AU_Ich_010A_C03	Q8WYR4	Testis-specific gene A2 protein (Male meiotic metaphase chromosome-associated acidic protein) (Meichroacidin)	3e-16	AU_Ich_016D_A11
AU_Ich_010A_C09	EG959600	EAR95584.1	hypothetical protein TTHERM_00079890 [Tetrahymena thermophila SB210]	2e-14						AU_Ich_016D_B01
AU_Ich_010A_C10	EG959602	ZP_01120675.1	30S ribosomal protein S19 [Robiginitalea biformata HTCC2501] gb|EAR17203.1| 30S ribosomal protein S19 [Robiginitalea biformata HTCC2501]	3e-41		AU_Ich_010A_C10	Q64NL2	30S ribosomal protein S19	6e-36	AU_Ich_016D_B03
AU_Ich_010A_D04	EG959604	EAR88803.1	hypothetical protein TTHERM_00262990 [Tetrahymena thermophila SB210]	2e-08						AU_Ich_016D_B05
AU_Ich_010A_D05	EG959605	NP_701731.1	calcyclin binding protein, putative [Plasmodium falciparum 3D7] gb|AAN36455.1| calcyclin binding protein, putative [Plasmodium falciparum 3D7]	5e-16		AU_Ich_010A_D05	Q9CXW3	Calcyclin-binding protein (CacyBP) (Siah-interacting protein)	1e-08	AU_Ich_016D_B06
AU_Ich_010A_D06	EG959606	EAS02930.1	Dynein heavy chain family protein [Tetrahymena thermophila SB210]	4e-63		AU_Ich_010A_D06	Q39610	Dynein alpha chain, flagellar outer arm (DHC alpha)	1e-22	AU_Ich_016D_B08
AU_Ich_010A_E06	EG959614	EAR82415.1	Dynein heavy chain family protein [Tetrahymena thermophila SB210]	5e-60		AU_Ich_010A_E06	Q9SMH3	Dynein-1-alpha heavy chain, flagellar inner arm I1 complex (1-alpha DHC) (Dynein-1, subspecies f)	8e-26	AU_Ich_016D_B10
AU_Ich_010A_E09	EG959617	CAF89705.1	unnamed protein product [Tetraodon nigroviridis]	9e-09						AU_Ich_016D_B12
AU_Ich_010A_E11	EG959619	EAS05202.1	hypothetical protein TTHERM_01092400 [Tetrahymena thermophila SB210]	8e-20						AU_Ich_016D_C04
AU_Ich_010A_F03	EG959620	EAS00575.1	MaoC like domain containing protein [Tetrahymena thermophila SB210]	3e-63		AU_Ich_010A_F03	P51659	Peroxisomal multifunctional enzyme type 2 (MFE-2) (D-bifunctional protein) (DBP) (17-beta-hydroxysteroid dehydrogenase 4) (17-beta-HSD 4) [Includes: D-3-hydroxyacyl-CoA dehydratase (3-alpha,7-alpha, 12-alpha-trihydroxy-5-beta-cholest-24-enoyl-CoA hydratase); 3-hydroxyacyl-CoA dehydrogenase ]	4e-15	AU_Ich_016D_C05
AU_Ich_010A_F08	EG959626	EAR95616.1	Leucine Rich Repeat family protein [Tetrahymena thermophila SB210]	8e-15						AU_Ich_016D_C10
AU_Ich_010A_F10	EG959627	EAS01743.1	Sodium/hydrogen exchanger family protein [Tetrahymena thermophila SB210]	1e-14						AU_Ich_016D_C12
AU_Ich_010A_G02	EG959628	EAR93148.1	hypothetical protein TTHERM_00450970 [Tetrahymena thermophila SB210]	2e-07						AU_Ich_016D_D01
AU_Ich_010A_G03	EG959629	EAR95607.1	DnaJ domain containing protein [Tetrahymena thermophila SB210]	5e-19						AU_Ich_016D_D02
AU_Ich_010A_G06	EG959632	EAS03231.1	hypothetical protein TTHERM_00535670 [Tetrahymena thermophila SB210]	4e-14						AU_Ich_016D_D07
AU_Ich_010A_G07	EG959633	CAG09426.1	unnamed protein product [Tetraodon nigroviridis]	2e-11		AU_Ich_010A_G07	Q9QXZ0	Microtubule-actin crosslinking factor 1 (Actin cross-linking family 7)	2e-12	AU_Ich_016D_D12
AU_Ich_010A_H08	EG959643	YP_683707.1	ATP-dependent Clp protease, ATP-binding subunit ClpA, putative [Roseobacter denitrificans OCh 114] gb|ABG33021.1| ATP-dependent Clp protease, ATP-binding subunit ClpA, putative [Roseobacter denitrificans OCh 114]	5e-22		AU_Ich_010A_H08	P05444	ClpA homolog protein	1e-22	AU_Ich_016D_E08
AU_Ich_010A_H11	EG959647	EAR96476.1	Serine carboxypeptidase family protein [Tetrahymena thermophila SB210]	4e-41		AU_Ich_010A_H11	P21529	Serine carboxypeptidase 3 precursor (Serine carboxypeptidase III) (CP-MIII)	2e-15	AU_Ich_016D_F02
AU_Ich_010B_A05	EG959652	ZP_00340052.1	COG1530: Ribonucleases G and E [Rickettsia akari str. Hartford]	1e-18		AU_Ich_010B_A05	P57429	Ribonuclease E (RNase E)	3e-09	AU_Ich_016D_F05
AU_Ich_010B_A09	EG959655	ZP_01059340.1	RNA polymerase [Flavobacterium sp. MED217] gb|EAQ51172.1| RNA polymerase [Leeuwenhoekiella blandensis MED217]	2e-44		AU_Ich_010B_A09	P49988	RNA polymerase sigma-54 factor	1e-16	AU_Ich_016D_F10
AU_Ich_010B_A11	EG959658	EAS03798.1	jmjC domain containing protein [Tetrahymena thermophila SB210]	3e-29		AU_Ich_010B_A11	P29375	Jumonji/ARID domain-containing protein 1A (Retinoblastoma-binding protein 2) (RBBP-2)	2e-12	AU_Ich_016D_G01
AU_Ich_010B_B05	EG959664	EAR94430.1	hypothetical protein TTHERM_00052510 [Tetrahymena thermophila SB210]	6e-31						AU_Ich_016D_G04
AU_Ich_010B_C02	EG959674	YP_642936.1	formate dehydrogenase family accessory protein FdhD [Rubrobacter xylanophilus DSM 9941] gb|ABG03124.1| formate dehydrogenase family accessory protein FdhD [Rubrobacter xylanophilus DSM 9941]	8e-31		AU_Ich_010B_C02	Q73VP7	Protein fdhD homolog	2e-30	AU_Ich_016D_G09
AU_Ich_010B_C07	EG959680	ZP_01199730.1	Secretion protein HlyD [Xanthobacter autotrophicus Py2] gb|EAS14545.1| Secretion protein HlyD [Xanthobacter autotrophicus Py2]	4e-24						AU_Ich_016D_G10
AU_Ich_010B_D01	EG959686	XP_514872.1	PREDICTED: similar to intersectin 1 isoform ITSN-l; SH3 domain protein-1A; human intersectin-SH3 domain-containing protein SH3P17; Src homology 3 domain-containing protein [Pan troglodytes]	9e-40		AU_Ich_010B_D01	Q9Z0R4	Intersectin-1 (EH and SH3 domains protein 1)	7e-27	AU_Ich_016D_G11
AU_Ich_010B_D08	EG959694	EAR93885.1	Mitochondrial import inner membrane translocase subunit Tim17 family protein [Tetrahymena thermophila SB210]	2e-21						AU_Ich_016D_G12
AU_Ich_010B_D09	EG959695	EAR90087.1	hypothetical protein TTHERM_01005120 [Tetrahymena thermophila SB210]	5e-74		AU_Ich_010B_D09	Q9UM11	Fizzy-related protein homolog (Fzr) (Cdh1/Hct1 homolog) (hCDH1) (CDC20-like protein 1)	8e-57	AU_Ich_016D_H09
AU_Ich_010B_D11	EG959697	EAR99044.1	Protein kinase domain containing protein [Tetrahymena thermophila SB210]	9e-51		AU_Ich_010B_D11	P50526	Serine/threonine-protein kinase ssp1	1e-17	AU_Ich_016D_H10
AU_Ich_010B_E01	EG959699	EAR93152.1	Guanylate-binding protein, N-terminal domain containing protein [Tetrahymena thermophila SB210]	3e-75		AU_Ich_010B_E01	P32455	Interferon-induced guanylate-binding protein 1 (GTP-binding protein 1) (Guanine nucleotide-binding protein 1) (HuGBP-1)	1e-24	AU_Ich_016D_H11
AU_Ich_010B_E03	EG959702	EAS03751.1	protein disulfide-isomerase domain containing protein [Tetrahymena thermophila SB210]	2e-34		AU_Ich_010B_E03	P54399	Protein disulfide-isomerase precursor (PDI)	3e-21	AU_Ich_016D_H12
AU_Ich_010B_E06	EG959705	EAS03255.1	HECT domain and RCC1-like domain protein 3 [Tetrahymena thermophila SB210]	1e-51		AU_Ich_010B_E06	O95714	HECT domain and RCC1-like domain-containing protein 2	2e-14	AU_Ich_017A_A01
AU_Ich_010B_G10	EG959729	EAR92473.1	hypothetical protein TTHERM_00086700 [Tetrahymena thermophila SB210]	3e-47		AU_Ich_010B_G10	Q8VIG3	Testis-specific gene A2 protein (Male meiotic metaphase chromosome-associated acidic protein) (Meichroacidin)	2e-13	AU_Ich_017A_A05
AU_Ich_010B_H03	EG959733	EAR85045.1	Serine carboxypeptidase S28 family protein [Tetrahymena thermophila SB210]	8e-09						AU_Ich_017A_A08
AU_Ich_010B_H04	EG959735	ABE04986.1	NADH dehydrogenase I chain L [Rickettsia bellii RML369-C] ref|YP_538075.1| NADH dehydrogenase I chain L [Rickettsia bellii RML369-C] ref|ZP_01379684.1| hypothetical protein RbelO_01000462 [Rickettsia bellii OSU 85-389]	3e-20		AU_Ich_010B_H04	P26846	NADH-ubiquinone oxidoreductase chain 2 (NADH dehydrogenase subunit 2)	4e-08	AU_Ich_017A_B02
AU_Ich_010C_A02	EG959747	EAR82870.1	RIH domain containing protein [Tetrahymena thermophila SB210]	2e-16						AU_Ich_017A_B11
AU_Ich_010C_A03	EG959748	XP_686746.1	PREDICTED: similar to phospholipase D3 (predicted) [Danio rerio]	1e-19		AU_Ich_010C_A03	P18377	Protein K4 (Protein K3)	7e-06	AU_Ich_017A_C09
AU_Ich_010C_A06	EG959751	EAR92922.1	hypothetical protein TTHERM_00295350 [Tetrahymena thermophila SB210]	4e-18						AU_Ich_017A_D02
AU_Ich_010C_B06	EG959763	ABD83929.1	epithelial membrane protein-2-like [Ictalurus punctatus]	2e-46		AU_Ich_010C_B06	O88662	Epithelial membrane protein 2 (EMP-2) (Protein XMP)	7e-21	AU_Ich_017A_D05
AU_Ich_010C_B07	EG959764	EAS01313.1	hypothetical protein TTHERM_00149230 [Tetrahymena thermophila SB210]	3e-36		AU_Ich_010C_B07	Q8BKE9	Intraflagellar transport 74 homolog (Coiled-coil domain-containing protein 2) (Capillary morphogenesis protein 1) (CMG-1)	8e-07	AU_Ich_017A_D06
AU_Ich_010C_B11	EG959769	EAR91436.1	U1 small nuclear ribonucleoprotein 70 kDa [Tetrahymena thermophila SB210]	7e-45		AU_Ich_010C_B11	Q42404	U1 small nuclear ribonucleoprotein 70 kDa (U1 snRNP 70 kDa) (snRNP70) (U1-70K)	7e-22	AU_Ich_017A_D12
AU_Ich_010C_C04	EG959774	EAS07144.1	XRN 5'-3' exonuclease N-terminus family protein [Tetrahymena thermophila SB210]	1e-23						AU_Ich_017A_E11
AU_Ich_010C_D01	EG959783	AAA96781.1	nucleolar phosphoprotein [Tetrahymena thermophila]	4e-21		AU_Ich_010C_D01	Q03251	Glycine-rich RNA-binding protein 8 (Protein CCR1)	1e-07	AU_Ich_017A_F03
AU_Ich_010C_D04	EG959786	NP_998444.1	ribosomal protein S2 [Danio rerio] gb|AAH67645.1| Ribosomal protein S2 [Danio rerio]	1e-42		AU_Ich_010C_D04	Q90YS3	40S ribosomal protein S2	7e-44	AU_Ich_017A_F09
AU_Ich_010C_D07	EG959788	EAS01129.1	IQ calmodulin-binding motif family protein [Tetrahymena thermophila SB210]	4e-47						AU_Ich_017A_G04
AU_Ich_010C_D09	EG959791	AAH47803.1	RAB5A, member RAS oncogene family [Danio rerio] gb|AAH63966.1| Rab5a protein [Danio rerio] ref|XP_702510.1| PREDICTED: hypothetical protein XP_697418 [Danio rerio] ref|NP_958893.1| RAB5A, member RAS oncogene family [Danio rerio] emb|CAK04377.1| RAB5A, member RAS oncogene family [Danio rerio]	1e-39		AU_Ich_010C_D09	Q9CQD1	Ras-related protein Rab-5A	4e-38	AU_Ich_017A_G05
AU_Ich_010C_E01	EG959795	EAS06020.1	hypothetical protein TTHERM_01367670 [Tetrahymena thermophila SB210]	2e-54						AU_Ich_017A_G06
AU_Ich_010C_E02	EG959796	AAL79508.1	induced during granule regeneration 1 precursor [Tetrahymena thermophila] gb|EAS02153.1| hypothetical protein TTHERM_00558350 [Tetrahymena thermophila SB210]	6e-07						AU_Ich_017A_G08
AU_Ich_010C_F12	EG959817	EAR96540.1	aspartate aminotransferase [Tetrahymena thermophila SB210]	1e-42		AU_Ich_010C_F12	P05202	Aspartate aminotransferase, mitochondrial precursor (Transaminase A) (Glutamate oxaloacetate transaminase 2)	1e-26	AU_Ich_017A_G11
AU_Ich_010C_G04	EG959821	BAB29289.1	unnamed protein product [Mus musculus]	7e-08		AU_Ich_010C_G04	Q9CXI0	Ubiquinone biosynthesis methyltransferase COQ5, mitochondrial precursor	4e-09	AU_Ich_017B_A03
AU_Ich_010C_G05	EG959822	EAR83935.1	hypothetical protein TTHERM_00773450 [Tetrahymena thermophila SB210]	5e-53		AU_Ich_010C_G05	P26489	Sensor protein fixL	9e-06	AU_Ich_017B_A06
AU_Ich_010C_H03	EG959832	XP_692344.1	PREDICTED: similar to nuclear receptor binding protein [Danio rerio]	4e-12						AU_Ich_017B_A07
AU_Ich_010C_H08	EG959838	EAR91160.1	Dynein heavy chain family protein [Tetrahymena thermophila SB210]	8e-94		AU_Ich_010C_H08	Q9MBF8	Dynein-1-beta heavy chain, flagellar inner arm I1 complex (1-beta DHC) (Dynein-1, subspecies f)	4e-48	AU_Ich_017B_A10
AU_Ich_010D_B04	EG959847	EAS02680.1	hypothetical protein TTHERM_00579240 [Tetrahymena thermophila SB210]	4e-12						AU_Ich_017B_A11
AU_Ich_010D_B06	EG959849	EAS06667.1	WD-repeat protein HUSSY-07, putative [Tetrahymena thermophila SB210]	5e-32		AU_Ich_010D_B06	Q9NVX2	Notchless homolog 1	2e-18	AU_Ich_017B_B03
AU_Ich_010D_B10	EG959852	ZP_01059637.1	hypothetical protein MED217_18040 [Flavobacterium sp. MED217] gb|EAQ51469.1| hypothetical protein MED217_18040 [Leeuwenhoekiella blandensis MED217]	4e-50		AU_Ich_010D_B10	P37541	Stage 0 sporulation protein yaaT	7e-22	AU_Ich_017B_B04
AU_Ich_010D_C04	EG959854	EAR93152.1	Guanylate-binding protein, N-terminal domain containing protein [Tetrahymena thermophila SB210]	2e-26						AU_Ich_017B_B08
AU_Ich_010D_C09	EG959860	AAL13230.1	AMPA receptor subunit 2a [Danio rerio]	3e-26		AU_Ich_010D_C09	P19491	Glutamate receptor 2 precursor (GluR-2) (GluR-B) (GluR-K2) (Glutamate receptor ionotropic, AMPA 2) (AMPA-selective glutamate receptor 2)	1e-23	AU_Ich_017B_C02
AU_Ich_010D_D03	EG959862	EAS02069.1	WGR domain containing protein [Tetrahymena thermophila SB210]	2e-11						AU_Ich_017B_D06
AU_Ich_010D_D04	EG959863	EAS04088.1	hypothetical protein TTHERM_00532100 [Tetrahymena thermophila SB210]	3e-23						AU_Ich_017B_F05
AU_Ich_010D_D06	EG959865	EAR94385.1	Beige/BEACH domain containing protein [Tetrahymena thermophila SB210]	2e-24		AU_Ich_010D_D06	Q9W4E2	Protein neurobeachin (Protein rugose) (A-kinase anchor protein 550) (AKAP 550) (dAKAP550)	2e-15	AU_Ich_017B_H06
AU_Ich_010D_D10	EG959870	EAS05433.1	hypothetical protein TTHERM_01079100 [Tetrahymena thermophila SB210]	5e-06						AU_Ich_017B_H08
AU_Ich_010D_E06	EG959875	EAR96069.1	Amylo-alpha-1,6-glucosidase family protein [Tetrahymena thermophila SB210]	3e-52		AU_Ich_010D_E06	Q06625	Glycogen debranching enzyme (Glycogen debrancher) [Includes: 4-alpha-glucanotransferase (Oligo-1,4-1,4-glucantransferase); Amylo-alpha-1,6-glucosidase (Amylo-1,6-glucosidase) (Dextrin 6-alpha-D-glucosidase)]	2e-16	AU_Ich_017B_H12
AU_Ich_010D_E08	EG959877	EAS01815.1	Dynein heavy chain family protein [Tetrahymena thermophila SB210]	1e-49		AU_Ich_010D_E08	Q8VHE6	Ciliary dynein heavy chain 5 (Axonemal beta dynein heavy chain 5) (Mdnah5)	6e-29	AU_Ich_017C_A01
AU_Ich_010D_G04	EG959891	AAY80278.1	conserved Archaeal protein [Sulfolobus acidocaldarius DSM 639] ref|YP_255571.1| hypothetical protein Saci_0915 [Sulfolobus acidocaldarius DSM 639]	5e-06						AU_Ich_017C_A07
AU_Ich_010D_G06	EG959893	AAL09332.1	CCTepsilon subunit [Tetrahymena pyriformis]	6e-50		AU_Ich_010D_G06	P40412	T-complex protein 1 subunit epsilon (TCP-1-epsilon) (CCT-epsilon) (TCP-K19)	5e-41	AU_Ich_017C_C04
AU_Ich_010D_H04	EG959900	ZP_01347495.1	hypothetical protein RcanM_01000414 [Rickettsia canadensis str. McKiel]	3e-23		AU_Ich_010D_H04	Q04849	Nitrogen assimilation regulatory protein ntrX	1e-11	AU_Ich_017C_D04
AU_Ich_010D_H11	EG959908	EAR97448.1	hypothetical protein TTHERM_01009840 [Tetrahymena thermophila SB210]	3e-10		AU_Ich_010D_H11	Q5T200	Zinc finger CCCH domain-containing protein 13	2e-10	AU_Ich_017C_D11
AU_Ich_011A_A01	EG959910	EAR90747.1	DnaJ domain containing protein [Tetrahymena thermophila SB210]	2e-47		AU_Ich_011A_A01	O22607	WD-40 repeat protein MSI4 (Altered cold-responsive gene 1 protein)	2e-09	AU_Ich_017C_E04
AU_Ich_011A_A05	EG959915	CAA33503.1	dynein (515 AA) [Oncorhynchus mykiss] sp|P15305|DYHC_ONCMY Dynein heavy chain (DYHC)	5e-09		AU_Ich_011A_A05	P15305	Dynein heavy chain (DYHC)	4e-10	AU_Ich_017C_E10
AU_Ich_011A_B02	EG959922	CAF95106.1	unnamed protein product [Tetraodon nigroviridis]	2e-24		AU_Ich_011A_B02	Q8K3L6	GTPase, IMAP family member 5 (Immunity-associated nucleotide 4-like 1 protein) (Immunity-associated nucleotide 4 protein)	3e-08	AU_Ich_017C_E11
AU_Ich_011A_B03	EG959924	EAR93752.1	Kinesin motor domain containing protein [Tetrahymena thermophila SB210]	1e-71		AU_Ich_011A_B03	O43093	Kinesin heavy chain (Synkin)	1e-47	AU_Ich_017C_F08
AU_Ich_011A_B05	EG959925	ZP_00208473.1	COG0481: Membrane GTPase LepA [Magnetospirillum magnetotacticum MS-1]	1e-56		AU_Ich_011A_B05	Q92SU3	GTP-binding protein lepA	8e-58	AU_Ich_017C_F09
AU_Ich_011A_B07	EG959926	EAR91039.1	hypothetical protein TTHERM_00146450 [Tetrahymena thermophila SB210]	6e-33						AU_Ich_017C_F12
AU_Ich_011A_B10	EG959928	ABB03904.1	radial spoke head 1 [Tetrahymena thermophila]	2e-25						AU_Ich_017C_G01
AU_Ich_011A_D07	EG959947	AAP49009.1	transposase [Rana pipiens] tpg|DAA01561.1| TPA_exp: transposase [Rana pipiens]	4e-08						AU_Ich_017C_G04
AU_Ich_011A_D12	EG959952	AAP49009.1	transposase [Rana pipiens] tpg|DAA01561.1| TPA_exp: transposase [Rana pipiens]	7e-12						AU_Ich_017C_H02
AU_Ich_011A_E11	EG959963	AAC37171.1	cnjB [Tetrahymena thermophila] prf||1922371A cnjB gene	3e-13						AU_Ich_017D_A03
AU_Ich_011A_G02	EG959977	EAR82651.1	Insect antifreeze protein [Tetrahymena thermophila SB210]	3e-10						AU_Ich_017D_A10
AU_Ich_011A_H04	EG959988	EAR89099.1	E1-E2 ATPase family protein [Tetrahymena thermophila SB210]	5e-08						AU_Ich_017D_B03
AU_Ich_011B_A04	EG959997	NP_571659.1	period homolog 3 [Danio rerio] gb|AAF87986.1| Period3 circadian clock protein [Danio rerio]	3e-27		AU_Ich_011B_A04	O35973	Period circadian protein 1 (Circadian pacemaker protein Rigui) (mPER) (M-Rigui)	6e-15	AU_Ich_017D_B04
AU_Ich_011B_A05	EG959998	EAR95822.1	malate synthase A family protein [Tetrahymena thermophila SB210]	4e-14		AU_Ich_011B_A05	P28344	Malate synthase, glyoxysomal	2e-08	AU_Ich_017D_B08
AU_Ich_011B_B03	EG960002	XP_698878.1	PREDICTED: similar to NOD3 protein, partial [Danio rerio]	4e-06						AU_Ich_017D_B10
AU_Ich_011B_B06	EG960005	EAS07768.1	hypothetical protein TTHERM_00498220 [Tetrahymena thermophila SB210]	6e-84		AU_Ich_011B_B06	Q9HC35	Echinoderm microtubule-associated protein-like 4 (EMAP-4) (Restrictedly overexpressed proliferation-associated protein) (Ropp 120)	6e-11	AU_Ich_017D_B12
AU_Ich_011B_B10	EG960009	AAB05810.1	super cysteine rich protein; SCRP [Homo sapiens]	7e-08						AU_Ich_017D_C02
AU_Ich_011B_C03	EG960010	CAK11225.1	novel transposon [Danio rerio]	6e-06						AU_Ich_017D_D04
AU_Ich_011B_C09	EG960016	EAR98425.1	Leishmanolysin family protein [Tetrahymena thermophila SB210]	4e-35						AU_Ich_017D_D06
AU_Ich_011B_D03	EG960018	EAR98979.1	hypothetical protein TTHERM_00849220 [Tetrahymena thermophila SB210]	3e-45		AU_Ich_011B_D03	Q91YR7	Pre-mRNA-processing factor 6 homolog (U5 snRNP-associated 102 kDa protein) (U5-102 kDa protein)	5e-12	AU_Ich_017D_E04
AU_Ich_011B_F02	EG960031	EAS02181.1	Dynein heavy chain family protein [Tetrahymena thermophila SB210]	4e-18						AU_Ich_017D_E10
AU_Ich_011B_F04	EG960033	EAS02067.1	hypothetical protein TTHERM_00502580 [Tetrahymena thermophila SB210]	6e-22						AU_Ich_017D_E12
AU_Ich_011B_F05	EG960035	EAR84936.1	hypothetical protein TTHERM_00584930 [Tetrahymena thermophila SB210]	6e-12		AU_Ich_011B_F05	Q8WYR4	Testis-specific gene A2 protein (Male meiotic metaphase chromosome-associated acidic protein) (Meichroacidin)	1e-06	AU_Ich_017D_F01
AU_Ich_011B_G04	EG960043	EAS01265.1	Adenylate kinase family protein [Tetrahymena thermophila SB210]	1e-35						AU_Ich_017D_F07
AU_Ich_011B_H06	EG960051	EAR96681.1	EGF-like domain containing protein [Tetrahymena thermophila SB210]	4e-17						AU_Ich_017D_F08
AU_Ich_011B_H07	EG960052	XP_692848.1	PREDICTED: similar to Wiskott-Aldrich syndrome (eczema-thrombocytopenia) [Danio rerio]	2e-61		AU_Ich_011B_H07	P42768	Wiskott-Aldrich syndrome protein (WASp)	3e-38	AU_Ich_017D_H03
AU_Ich_011C_A06	EG960057	EAS07915.1	hypothetical protein TTHERM_01513260 [Tetrahymena thermophila SB210]	1e-08						AU_Ich_017D_H09
AU_Ich_011C_B05	EG960061	CAB16883.1	hhp2 [Schizosaccharomyces pombe] emb|CAA55474.1| Hhp2 protein kinase [Schizosaccharomyces pombe] ref|NP_593184.1| hypothetical protein SPAC23C4.12 [Schizosaccharomyces pombe 972h-] sp|P40236|HHP2_SCHPO Casein kinase I homolog hhp2	2e-23		AU_Ich_011C_B05	P40236	Casein kinase I homolog hhp2	1e-24	AU_Ich_018A_A06
AU_Ich_011C_B09	EG960064	ZP_01245837.1	hypothetical protein FjohDRAFT_1823 [Flavobacterium johnsoniae UW101] gb|EAS59477.1| hypothetical protein FjohDRAFT_1823 [Flavobacterium johnsoniae UW101]	4e-34						AU_Ich_018A_A10
AU_Ich_011C_C04	EG960068	XP_682908.1	PREDICTED: similar to 5-aminoimidazole-4-carboxamide ribonucleotide formyltransferase/IMP cyclohydrolase [Danio rerio]	4e-16		AU_Ich_011C_C04	P31335	Bifunctional purine biosynthesis protein PURH [Includes: Phosphoribosylaminoimidazolecarboxamide formyltransferase (AICAR transformylase); IMP cyclohydrolase (Inosinicase) (IMP synthetase) (ATIC)]	2e-14	AU_Ich_018A_A11
AU_Ich_011C_C10	EG960071	EAR97380.1	Proteasome/cyclosome repeat family protein [Tetrahymena thermophila SB210]	3e-41		AU_Ich_011C_C10	Q13200	26S proteasome non-ATPase regulatory subunit 2 (26S proteasome regulatory subunit RPN1) (26S proteasome regulatory subunit S2) (26S proteasome subunit p97) (Tumor necrosis factor type 1 receptor-associated protein 2) (55.11 protein)	1e-22	AU_Ich_018A_B05
AU_Ich_011C_D08	EG960075	EAR96249.1	Protein kinase domain containing protein [Tetrahymena thermophila SB210]	1e-13						AU_Ich_018A_B07
AU_Ich_011C_E03	EG960080	EAS05799.1	hypothetical protein TTHERM_01262850 [Tetrahymena thermophila SB210]	2e-13						AU_Ich_018A_C03
AU_Ich_011C_E06	EG960082	EAR96736.1	hypothetical protein TTHERM_00758980 [Tetrahymena thermophila SB210]	4e-51		AU_Ich_011C_E06	Q9Y3R5	Protein C21orf5	3e-11	AU_Ich_018A_D07
AU_Ich_011C_F02	EG960085	EAS03069.1	Ribosomal protein L19e containing protein [Tetrahymena thermophila SB210]	7e-58		AU_Ich_011C_F02	Q9SRX2	60S ribosomal protein L19-1	1e-37	AU_Ich_018A_D08
AU_Ich_011C_F03	EG960086	EAR95301.1	Citrate synthase family protein [Tetrahymena thermophila SB210]	5e-56		AU_Ich_011C_F03	Q9SJH7	Citrate synthase 3, peroxisomal precursor	5e-45	AU_Ich_018A_E02
AU_Ich_011C_G03	EG960095	AAS90119.1	DNA topoisomerase type 2 [Tetrahymena thermophila]	8e-39		AU_Ich_011C_G03	O16140	DNA topoisomerase 2 (DNA topoisomerase II) (TOPOII)	1e-28	AU_Ich_018A_E08
AU_Ich_011C_G06	EG960097	XP_827078.1	hypothetical protein Tb09.160.5290 [Trypanosoma brucei TREU927] gb|EAN76748.1| hypothetical protein, unlikely [Trypanosoma brucei]	6e-10						AU_Ich_018A_E09
AU_Ich_011C_G09	EG960100	AAP49009.1	transposase [Rana pipiens] tpg|DAA01561.1| TPA_exp: transposase [Rana pipiens]	3e-28		AU_Ich_011C_G09	P35072	Transposable element Tcb1 transposase (Transposable element Barney transposase)	3e-14	AU_Ich_018A_E10
AU_Ich_011C_H03	EG960105	EAS01280.1	hypothetical protein TTHERM_00148900 [Tetrahymena thermophila SB210]	5e-27						AU_Ich_018A_F03
AU_Ich_011D_A01	EG960115	AAY61941.1	Thermostable carboxypeptidase [Rickettsia felis URRWXCal2] ref|YP_247106.1| Thermostable carboxypeptidase [Rickettsia felis URRWXCal2]	1e-13		AU_Ich_011D_A01	P50848	Hypothetical metalloprotease ypwA	5e-06	AU_Ich_018A_F04
AU_Ich_011D_A04	EG960118	EAR95184.1	cation channel family protein [Tetrahymena thermophila SB210]	1e-09						AU_Ich_018A_F07
AU_Ich_011D_A06	EG960120	EAR87693.1	hypothetical protein TTHERM_00540130 [Tetrahymena thermophila SB210]	2e-35						AU_Ich_018A_F09
AU_Ich_011D_A08	EG960122	EAR93213.1	GDA1/CD39 (nucleoside phosphatase) family [Tetrahymena thermophila SB210]	6e-27		AU_Ich_011D_A08	P55772	Ectonucleoside triphosphate diphosphohydrolase 1 (NTPDase1) (Ecto-ATP diphosphohydrolase) (ATPDase) (Lymphoid cell activation antigen) (Ecto-apyrase) (CD39 antigen)	2e-09	AU_Ich_018A_F11
AU_Ich_011D_B02	EG960128	AAA93301.1	HASI	1e-41		AU_Ich_011D_B02	P34457	Hypothetical protein F54H12.3	1e-08	AU_Ich_018A_G04
AU_Ich_011D_B04	EG960130	EAS02070.1	Histone deacetylase family protein [Tetrahymena thermophila SB210]	6e-64		AU_Ich_011D_B04	P21439	Multidrug resistance protein 3 (P-glycoprotein 3)	1e-33	AU_Ich_018A_G06
AU_Ich_011D_B05	EG960131	EAR92059.1	hypothetical protein TTHERM_00105540 [Tetrahymena thermophila SB210]	3e-44		AU_Ich_011D_C05	Q6DI06	Mitochondrial import inner membrane translocase subunit Tim10	2e-30	AU_Ich_018A_G10
AU_Ich_011D_C05	EG960141	AAH75785.1	Zgc:86900 [Danio rerio] ref|NP_001002678.1| hypothetical protein LOC436951 [Danio rerio] sp|Q6DI06|TIM10_BRARE Mitochondrial import inner membrane translocase subunit Tim10	2e-29						AU_Ich_018A_G12
AU_Ich_011D_C06	EG960142	EAS05854.1	hypothetical protein TTHERM_00971790 [Tetrahymena thermophila SB210]	2e-27						AU_Ich_018A_H02
AU_Ich_011D_C08	EG960144	ZP_01105563.1	glutamyl-tRNA reductase [Flavobacteriales bacterium HTCC2170] gb|EAR02648.1| glutamyl-tRNA reductase [Flavobacteriales bacterium HTCC2170]	2e-43		AU_Ich_011D_C08	Q60172	Glutamyl-tRNA reductase (GluTR)	1e-22	AU_Ich_018A_H08
AU_Ich_011D_C09	EG960146	EAR91130.1	hypothetical protein TTHERM_00433480 [Tetrahymena thermophila SB210]	3e-37						AU_Ich_018A_H12
AU_Ich_011D_C11	EG960148	AAY60987.1	Succinate dehydrogenase iron-sulfur protein [Rickettsia felis URRWXCal2] ref|YP_246152.1| succinate dehydrogenase catalytic subunit [Rickettsia felis URRWXCal2]	2e-55		AU_Ich_011D_C11	Q92JJ8	Succinate dehydrogenase iron-sulfur protein	1e-55	AU_Ich_018B_A02
AU_Ich_011D_E02	EG960159	EAR97487.1	hypothetical protein TTHERM_00437360 [Tetrahymena thermophila SB210]	4e-56						AU_Ich_018B_A05
AU_Ich_011D_E04	EG960160	AAQ72489.1	14-3-3C1 protein [Oncorhynchus mykiss]	9e-72		AU_Ich_011D_E04	Q5PRD0	14-3-3 protein beta/alpha-B	1e-68	AU_Ich_018B_A11
AU_Ich_011D_F07	EG960170	EAR97017.1	hypothetical protein TTHERM_00196080 [Tetrahymena thermophila SB210]	5e-46		AU_Ich_011D_F07	O48709	Phosphatidylinositol-4-phosphate 5-kinase 3 (AtPIP5K3) (1-phosphatidylinositol-4-phosphate kinase 3) (PtdIns(4)P-5-kinase 3) (Diphosphoinositide kinase 3)	4e-17	AU_Ich_018B_B02
AU_Ich_011D_F09	EG960172	BAC82613.1	pol-like protein [Danio rerio]	2e-44						AU_Ich_018B_B03
AU_Ich_011D_F10	EG960173	EAR84610.1	Fatty acid desaturase family protein [Tetrahymena thermophila SB210]	1e-37		AU_Ich_011D_F10	P12691	Alkane 1-monooxygenase (Alkane omega-hydroxylase)	4e-06	AU_Ich_018B_C02
AU_Ich_011D_G06	EG960179	EAS00751.1	cyclic nucleotide-binding domain containing protein [Tetrahymena thermophila SB210]	1e-22		AU_Ich_011D_G06	Q9D5U8	Uncharacterized protein C20orf152 homolog	3e-07	AU_Ich_018B_C04
AU_Ich_011D_G08	EG960181	EAS02070.1	Histone deacetylase family protein [Tetrahymena thermophila SB210]	2e-78		AU_Ich_011D_G08	Q94517	Histone deacetylase Rpd3 (HD) (dRPD3)	5e-47	AU_Ich_018B_D08
AU_Ich_011D_G11	EG960184	AAP31846.1	Brg1p [Tetrahymena thermophila]	1e-89		AU_Ich_011D_G11	P22082	Transcription regulatory protein SNF2 (ATP-dependent helicase SNF2) (SWI/SNF complex component SNF2) (Regulatory protein SWI2) (Regulatory protein GAM1) (Transcription factor TYE3)	2e-52	AU_Ich_018B_E06
AU_Ich_011D_H10	EG960195	EAR93371.1	Calpain family cysteine protease containing protein [Tetrahymena thermophila SB210]	2e-36		AU_Ich_011D_H10	Q9GLG7	Calpain-3 (Calpain L3) (Calpain p94) (Calcium-activated neutral proteinase 3) (CANP 3) (Muscle-specific calcium-activated neutral protease 3) (Cn94)	4e-14	AU_Ich_018B_E07
AU_Ich_012A_A01	EG960198	NP_001038497.1	hypothetical protein LOC563855 [Danio rerio] emb|CAI11900.1| novel protein containing a ChaC-like protein domain [Danio rerio] emb|CAI20656.1| novel protein [Danio rerio] sp|Q5SPB6|CHAC1_BRARE Cation transport regulator-like protein 1	4e-97		AU_Ich_012A_A01	Q5SPB6	Cation transport regulator-like protein 1	3e-98	AU_Ich_018B_F06
AU_Ich_012A_A07	EG960204	AAF22437.1	RNA polymerase beta subunit; RpoB [Rickettsia sp. Bar29]	7e-85		AU_Ich_012A_A07	Q9RH41	DNA-directed RNA polymerase beta chain (RNAP beta subunit) (Transcriptase beta chain) (RNA polymerase subunit beta)	6e-86	AU_Ich_018B_F09
AU_Ich_012A_B04	EG960211	EAR99173.1	conserved hypothetical protein [Tetrahymena thermophila SB210]	4e-13						AU_Ich_018B_G05
AU_Ich_012A_C05	EG960225	XP_691646.1	PREDICTED: similar to heart of glass transmembrane isoform [Danio rerio]	7e-51						AU_Ich_018B_G11
AU_Ich_012A_C11	EG960228	EAR96860.1	Dynein heavy chain family protein [Tetrahymena thermophila SB210]	9e-27		AU_Ich_012A_C11	Q9MBF8	Dynein-1-beta heavy chain, flagellar inner arm I1 complex (1-beta DHC) (Dynein-1, subspecies f)	5e-14	AU_Ich_018B_H05
AU_Ich_012A_D06	EG960236	EAR88387.1	hypothetical protein TTHERM_00813040 [Tetrahymena thermophila SB210]	9e-46		AU_Ich_012A_D06	Q14152	Eukaryotic translation initiation factor 3 subunit 10 (eIF-3 theta) (eIF3 p167) (eIF3 p180) (eIF3 p185) (eIF3a)	9e-11	AU_Ich_018B_H12
AU_Ich_012A_E12	EG960253	AAS14314.1	glycosyl transferase, group 1 family protein / moaA/nifB/pqqE family protein [Wolbachia endosymbiont of Drosophila melanogaster] ref|NP_966380.1| glycosyl transferase, group 1 family protein / moaA/nifB/pqqE family protein [Wolbachia endosymbiont of Drosophila melanogaster]	3e-15						AU_Ich_018C_A03
AU_Ich_012A_F03	EG960255	EAR90927.1	Tubulin-tyrosine ligase family protein [Tetrahymena thermophila SB210]	8e-30		AU_Ich_012A_F03	Q6ZT98	Tubulin--tyrosine ligase-like protein 7 (Protein NYD-SP30)	5e-06	AU_Ich_018C_A06
AU_Ich_012A_F05	EG960258	EAR90704.1	hypothetical protein TTHERM_00705200 [Tetrahymena thermophila SB210]	5e-24						AU_Ich_018C_A11
AU_Ich_012A_F08	EG960261	EAR92909.1	Zinc finger, C2H2 type family protein [Tetrahymena thermophila SB210]	1e-10						AU_Ich_018C_B05
AU_Ich_012A_G06	EG960271	XP_001054024.1	PREDICTED: similar to CDC28 protein kinase regulatory subunit 2 [Rattus norvegicus]	2e-30		AU_Ich_012A_G06	P56390	Cyclin-dependent kinases regulatory subunit 2 (CKS-2)	3e-31	AU_Ich_018C_C03
AU_Ich_012A_G11	EG960275	EAR86261.1	Glutathione S-transferase, C-terminal domain containing protein [Tetrahymena thermophila SB210]	1e-52		AU_Ich_012A_G11	O04487	Probable elongation factor 1-gamma 1 (EF-1-gamma 1) (eEF-1B gamma 1)	4e-07	AU_Ich_018C_C07
AU_Ich_012A_H05	EG960282	EAR85527.1	Protein kinase domain containing protein [Tetrahymena thermophila SB210]	1e-44		AU_Ich_012A_H05	Q9P7J8	Serine/threonine-protein kinase gad8	4e-31	AU_Ich_018C_C09
AU_Ich_012A_H11	EG960288	EAS00563.1	hypothetical protein TTHERM_00410150 [Tetrahymena thermophila SB210]	3e-34						AU_Ich_018C_D09
AU_Ich_012B_A03	EG960293	EAS03909.1	hypothetical protein TTHERM_00455480 [Tetrahymena thermophila SB210]	9e-64						AU_Ich_018C_E01
AU_Ich_012B_A07	EG960297	EAR88546.1	SRP54-type protein, GTPase domain containing protein [Tetrahymena thermophila SB210]	3e-08						AU_Ich_018C_E05
AU_Ich_012B_A08	EG960298	EAR91160.1	Dynein heavy chain family protein [Tetrahymena thermophila SB210]	3e-23		AU_Ich_012B_A08	Q8TE73	Ciliary dynein heavy chain 5 (Axonemal beta dynein heavy chain 5) (HL1)	4e-07	AU_Ich_018C_E06
AU_Ich_012B_B06	EG960309	EAR85326.1	dnaK protein [Tetrahymena thermophila SB210]	6e-34						AU_Ich_018C_E08
AU_Ich_012B_B10	EG960313	YP_740086.1	Cytochrome oxidase subunit II [Biwia zezera] dbj|BAF02821.1| Cytochrome oxidase subunit II [Biwia zezera] dbj|BAF02808.1| Cytochrome oxidase subunit II [Biwia zezera]	4e-70		AU_Ich_012B_B10	O78682	Cytochrome c oxidase subunit 2 (Cytochrome c oxidase polypeptide II)	2e-70	AU_Ich_018C_E09
AU_Ich_012B_B12	EG960315	CAI11624.1	novel protein similar to microtubule-associated protein, RP/EB family [Danio rerio]	2e-19		AU_Ich_012B_B12	Q5XIT1	Microtubule-associated protein RP/EB family member 3 (End-binding protein 3) (EB3) (EB1 protein family member 3) (EBF3) (RP3) sp|Q6PER3|MARE3_MOUSE Microtubule-associated protein RP/EB family member 3 (End-binding protein 3) (EB3) (EB1 protein family member 3) (EBF3) (RP3)	2e-19	AU_Ich_018C_E12
AU_Ich_012B_C07	EG960322	AAP49009.1	transposase [Rana pipiens] tpg|DAA01561.1| TPA_exp: transposase [Rana pipiens]	4e-36		AU_Ich_012B_C07	P35072	Transposable element Tcb1 transposase (Transposable element Barney transposase)	7e-07	AU_Ich_018C_F01
AU_Ich_012B_C08	EG960324	EAR98965.1	Histidine acid phosphatase family protein [Tetrahymena thermophila SB210]	4e-13						AU_Ich_018C_G01
AU_Ich_012B_D07	EG960336	CAG00665.1	unnamed protein product [Tetraodon nigroviridis]	4e-19		AU_Ich_012B_D07	Q9Y6D6	Brefeldin A-inhibited guanine nucleotide-exchange protein 1 (Brefeldin A-inhibited GEP 1) (p200 ARF-GEP1) (p200 ARF guanine nucleotide exchange factor)	1e-19	AU_Ich_018C_G03
AU_Ich_012B_E07	EG960346	EAR95597.1	hypothetical protein TTHERM_00080020 [Tetrahymena thermophila SB210]	6e-44		AU_Ich_012B_E07	Q56YP2	Phosphatidylinositol-4-phosphate 5-kinase 1 (AtPIP5K1) (1-phosphatidylinositol-4-phosphate kinase 1) (PtdIns(4)P-5-kinase 1) (Diphosphoinositide kinase 1)	1e-11	AU_Ich_018C_G09
AU_Ich_012B_E08	EG960347	CAF89596.1	unnamed protein product [Tetraodon nigroviridis]	4e-09						AU_Ich_018C_H01
AU_Ich_012B_E11	EG960350	EAR91938.1	hypothetical protein TTHERM_00101340 [Tetrahymena thermophila SB210]	3e-62						AU_Ich_018C_H07
AU_Ich_012B_F07	EG960357	EAR94381.1	EF hand family protein [Tetrahymena thermophila SB210]	1e-56		AU_Ich_012B_F07	P62184	Calmodulin (CaM)	8e-07	AU_Ich_018C_H08
AU_Ich_012B_F11	EG960361	EAR94338.1	hypothetical protein TTHERM_00047600 [Tetrahymena thermophila SB210]	3e-19						AU_Ich_018C_H09
AU_Ich_012B_G02	EG960364	XP_690353.1	PREDICTED: similar to Multiple EGF-like-domain protein 3 (Multiple epidermal growth factor-like domains 6) [Danio rerio]	2e-10						AU_Ich_018D_B04
AU_Ich_012B_G07	EG960369	EAS06882.1	hypothetical protein TTHERM_00726010 [Tetrahymena thermophila SB210]	3e-38						AU_Ich_018D_B08
AU_Ich_012B_G11	EG960373	EAR87476.1	Cytochrome b5-like Heme/Steroid binding domain containing protein [Tetrahymena thermophila SB210]	1e-21						AU_Ich_018D_B11
AU_Ich_012B_H09	EG960383	EAR87584.1	Neurohypophysial hormones, N-terminal Domain containing protein [Tetrahymena thermophila SB210]	3e-34		AU_Ich_012B_H09	Q92824	Proprotein convertase subtilisin/kexin type 5 precursor (Proprotein convertase PC5) (Subtilisin/kexin-like protease PC5) (PC6) (hPC6)	3e-24	AU_Ich_018D_C04
AU_Ich_012C_A02	EG960387	BAE66183.1	unnamed protein product [Aspergillus oryzae]	5e-06						AU_Ich_018D_C07
AU_Ich_012C_A05	EG960391	XP_698173.1	PREDICTED: similar to egf-like module-containing mucin-like receptor 3 isoform a [Danio rerio]	7e-24		AU_Ich_012C_A05	Q9BY15	EGF-like module-containing mucin-like hormone receptor-like 3 precursor (EGF-like module-containing mucin-like receptor EMR3)	2e-10	AU_Ich_018D_C12
AU_Ich_012C_A12	EG960396	EAS03234.1	FHA domain protein, putative [Tetrahymena thermophila SB210]	1e-16						AU_Ich_018D_D01
AU_Ich_012C_B07	EG960402	EAR91945.1	hypothetical protein TTHERM_00101410 [Tetrahymena thermophila SB210]	2e-22						AU_Ich_018D_D03
AU_Ich_012C_B11	EG960405	CAB51372.1	transposase [Pleuronectes platessa]	1e-07						AU_Ich_018D_D07
AU_Ich_012C_C11	EG960416	ABE05468.1	DNA mismatch repair protein MutL [Rickettsia bellii RML369-C] ref|YP_538557.1| DNA mismatch repair protein MutL [Rickettsia bellii RML369-C]	9e-43		AU_Ich_012C_C11	Q92FW6	DNA mismatch repair protein mutL	2e-43	AU_Ich_018D_D11
AU_Ich_012C_D02	EG960419	ZP_01050157.1	hypothetical protein MED134_01095 [Cellulophaga sp. MED134] gb|EAQ39172.1| hypothetical protein MED134_01095 [Cellulophaga sp. MED134]	6e-07						AU_Ich_018D_E02
AU_Ich_012C_D04	EG960420	ZP_01350773.1	cation diffusion facilitator family transporter [Psychromonas ingrahamii 37] gb|EAT18352.1| cation diffusion facilitator family transporter [Psychromonas ingrahamii 37]	8e-19		AU_Ich_012C_D04	P21559	Protein p34	2e-18	AU_Ich_018D_E06
AU_Ich_012C_D07	EG960422	XP_686948.1	PREDICTED: similar to chromosome 9 open reading frame 55 [Danio rerio]	2e-25		AU_Ich_012C_D07	Q7Z401	C-myc promoter-binding protein	5e-20	AU_Ich_018D_E07
AU_Ich_012C_E11	EG960438	XP_419939.1	PREDICTED: similar to KIAA1250 protein [Gallus gallus]	2e-16		AU_Ich_012C_E11	P59672	Ankyrin repeat and SAM domain-containing protein 1A	1e-05	AU_Ich_018D_E12
AU_Ich_012C_E12	EG960439	EAR97484.1	hypothetical protein TTHERM_00437330 [Tetrahymena thermophila SB210]	4e-42						AU_Ich_018D_F08
AU_Ich_012C_F02	EG960441	EAR98601.1	Ribosomal protein S26e containing protein [Tetrahymena thermophila SB210]	5e-12		AU_Ich_012C_F02	Q9BHU1	40S ribosomal protein S26	6e-10	AU_Ich_018D_G03
AU_Ich_012C_G10	EG960459	CAA15158.1	unknown [Rickettsia prowazekii] ref|NP_221082.1| hypothetical protein RP727 [Rickettsia prowazekii str. Madrid E]	9e-21						AU_Ich_018D_G06
AU_Ich_012C_H07	EG960469	EAR96957.1	NADH:ubiquinone oxidoreductase 17.2 kD subunit family protein [Tetrahymena thermophila SB210]	8e-09						AU_Ich_018D_H01
AU_Ich_012C_H08	EG960470	XP_685073.1	PREDICTED: similar to transmembrane protein SHREW1 [Danio rerio]	8e-06						AU_Ich_018D_H04
AU_Ich_012C_H12	EG960473	XP_686738.1	PREDICTED: similar to sarcosine dehydrogenase [Danio rerio]	6e-11		AU_Ich_012C_H12	Q64380	Sarcosine dehydrogenase, mitochondrial precursor (SarDH)	5e-10	AU_Ich_018D_H06
AU_Ich_012D_A07	EG960479	EAR82255.1	hypothetical protein TTHERM_01246720 [Tetrahymena thermophila SB210]	8e-25						AU_Ich_019A_A03
AU_Ich_012D_A08	EG960480	EAS05954.1	hypothetical protein TTHERM_00780430 [Tetrahymena thermophila SB210]	1e-06						AU_Ich_019A_A09
AU_Ich_012D_A10	EG960482	CAG01692.1	unnamed protein product [Tetraodon nigroviridis]	2e-30		AU_Ich_012D_A10	Q9P2S2	Neurexin-2-alpha precursor (Neurexin II-alpha)	2e-30	AU_Ich_019A_A10
AU_Ich_012D_B08	EG960491	CAG08021.1	unnamed protein product [Tetraodon nigroviridis]	2e-16		AU_Ich_012D_B08	Q7ZTY7	USE1-like protein	6e-15	AU_Ich_019A_B02
AU_Ich_012D_C01	EG960495	AAH71334.1	NADH dehydrogenase (ubiquinone) 1 alpha subcomplex, 10 [Danio rerio]	5e-56		AU_Ich_012D_C01	O95299	NADH dehydrogenase [ubiquinone] 1 alpha subcomplex subunit 10, mitochondrial precursor (NADH-ubiquinone oxidoreductase 42 kDa subunit) (Complex I-42KD) (CI-42KD)	2e-42	AU_Ich_019A_B09
AU_Ich_012D_C09	EG960504	EAR87037.1	hypothetical protein TTHERM_00418210 [Tetrahymena thermophila SB210]	1e-15						AU_Ich_019A_C05
AU_Ich_012D_D09	EG960514	EAS07605.1	Dynein heavy chain family protein [Tetrahymena thermophila SB210]	1e-32						AU_Ich_019A_D01
AU_Ich_012D_E03	EG960519	EAS00371.1	Phosphatidylinositol 3- and 4-kinase family protein [Tetrahymena thermophila SB210]	7e-16						AU_Ich_019A_D05
AU_Ich_012D_E05	EG960521	EAS06325.1	hypothetical protein TTHERM_00331040 [Tetrahymena thermophila SB210]	3e-24						AU_Ich_019A_D11
AU_Ich_012D_F04	EG960532	EAR99173.1	conserved hypothetical protein [Tetrahymena thermophila SB210]	6e-12						AU_Ich_019A_E05
AU_Ich_012D_F09	EG960538	EAR97727.1	Endonuclease/Exonuclease/phosphatase family protein [Tetrahymena thermophila SB210]	8e-52						AU_Ich_019A_E07
AU_Ich_012D_F10	EG960539	EAR96982.1	hypothetical protein TTHERM_00194740 [Tetrahymena thermophila SB210]	3e-15						AU_Ich_019A_E09
AU_Ich_012D_G03	EG960543	EAR85577.1	Dual specificity phosphatase, catalytic domain containing protein [Tetrahymena thermophila SB210]	4e-08						AU_Ich_019A_F03
AU_Ich_012D_G08	EG960548	EAS05947.1	Actin family protein [Tetrahymena thermophila SB210]	6e-78		AU_Ich_012D_G08	Q960Z0	Kinesin-like protein Klp10A (Kinesin-like protein at cytological position 10A)	1e-46	AU_Ich_019A_F07
AU_Ich_012D_G10	EG960550	EAR87978.1	Peptidase family M49 containing protein [Tetrahymena thermophila SB210]	1e-31		AU_Ich_012D_G10	Q9VHR8	Dipeptidyl-peptidase 3 (Dipeptidyl-peptidase III) (DPP III) (Dipeptidyl aminopeptidase III) (Dipeptidyl arylamidase III)	4e-20	AU_Ich_019A_F08
AU_Ich_012D_G12	EG960552	NP_473122.2	hypothetical protein PFB0970c [Plasmodium falciparum 3D7] gb|AAC71983.2| hypothetical protein PFB0970c [Plasmodium falciparum 3D7]	3e-10						AU_Ich_019A_F09
AU_Ich_012D_H02	EG960554	EAR99247.1	kazal-type proteinase inhibitor 1-related [Tetrahymena thermophila SB210]	6e-17						AU_Ich_019A_G06
AU_Ich_012D_H08	EG960561	EAR91923.1	hypothetical protein TTHERM_00101190 [Tetrahymena thermophila SB210]	5e-07						AU_Ich_019A_G07
AU_Ich_012D_H10	EG960563	AAQ98004.1	Lunapark [Danio rerio]	5e-08						AU_Ich_019A_G10
AU_Ich_012D_H11	EG960564	EAS07393.1	DEAD/DEAH box helicase family protein [Tetrahymena thermophila SB210]	6e-36		AU_Ich_012D_H11	Q8W4R3	DEAD-box ATP-dependent RNA helicase 30	2e-19	AU_Ich_019A_H05
AU_Ich_013A_A02	EG960568	EAR91854.1	CCR4-Not complex component, Not1 family protein [Tetrahymena thermophila SB210]	1e-17						AU_Ich_019A_H08
AU_Ich_013A_A08	EG960574	ZP_01105273.1	cytochrome-c oxidase fixP chain [Flavobacteriales bacterium HTCC2170] gb|EAR02358.1| cytochrome-c oxidase fixP chain [Flavobacteriales bacterium HTCC2170]	1e-26						AU_Ich_019B_A02
AU_Ich_013A_B10	EG960590	ZP_00142794.1	ribosomal-protein-alanine acetyltransferase [Rickettsia sibirica 246] gb|EAA26203.1| ribosomal-protein-alanine acetyltransferase [Rickettsia sibirica 246]	7e-27		AU_Ich_013A_B10	P05332	Hypothetical acetyltransferase p20	2e-11	AU_Ich_019B_A06
AU_Ich_013A_F03	EG960628	XP_688290.1	PREDICTED: similar to mu/m-calpain large subunit [Danio rerio]	8e-37		AU_Ich_013A_F03	Q9VT65	Calpain B (Calcium-activated neutral proteinase B) (CANP B) [Contains: Calpain B catalytic subunit 1; Calpain B catalytic subunit 2]	2e-26	AU_Ich_019B_B04
AU_Ich_013A_G09	EG960647	EAR87503.1	26S proteasome subunit P45 family protein [Tetrahymena thermophila SB210]	5e-66		AU_Ich_013A_G09	Q9SEI4	26S protease regulatory subunit 6B homolog (26S proteasome AAA-ATPase subunit RPT3) (Regulatory particle triple-A ATPase subunit 3)	8e-49	AU_Ich_019B_B06
AU_Ich_013A_G10	EG960648	EAS02710.1	hypothetical protein TTHERM_00348000 [Tetrahymena thermophila SB210]	5e-36						AU_Ich_019B_B11
AU_Ich_013A_G11	EG960649	EAR82643.1	MATE efflux family protein [Tetrahymena thermophila SB210]	3e-08						AU_Ich_019B_C03
AU_Ich_013A_H11	EG960660	XP_695530.1	PREDICTED: similar to Glutamate [NMDA] receptor subunit epsilon 3 precursor (N-methyl D-aspartate receptor subtype 2C) (NR2C) (NMDAR2C) [Danio rerio]	3e-34		AU_Ich_013A_H11	Q14957	Glutamate [NMDA] receptor subunit epsilon 3 precursor (N-methyl D-aspartate receptor subtype 2C) (NR2C) (NMDAR2C)	1e-26	AU_Ich_019B_C10
AU_Ich_013B_A01	EG960661	AAU03588.1	conserved hypothetical protein [Rickettsia typhi str. Wilmington] ref|YP_067070.1| hypothetical protein RT0102 [Rickettsia typhi str. Wilmington]	9e-24						AU_Ich_019B_C11
AU_Ich_013B_A02	EG960662	NP_001015825.1	MGC97716 protein [Xenopus tropicalis] gb|AAH90108.1| MGC97716 protein [Xenopus tropicalis]	4e-12		AU_Ich_013B_A02	Q9UBB4	Ataxin-10 (Spinocerebellar ataxia type 10 protein) (Brain protein E46 homolog)	4e-08	AU_Ich_019B_D05
AU_Ich_013B_A08	EG960668	EAR82190.1	Dynein heavy chain family protein [Tetrahymena thermophila SB210]	6e-35		AU_Ich_013B_A08	Q8TE73	Ciliary dynein heavy chain 5 (Axonemal beta dynein heavy chain 5) (HL1)	3e-22	AU_Ich_019B_D09
AU_Ich_013B_A10	EG960670	EAS02181.1	Dynein heavy chain family protein [Tetrahymena thermophila SB210]	8e-80		AU_Ich_013B_A10	Q39610	Dynein alpha chain, flagellar outer arm (DHC alpha)	4e-25	AU_Ich_019B_E01
AU_Ich_013B_B07	EG960677	EAS05704.1	hypothetical protein TTHERM_01114140 [Tetrahymena thermophila SB210]	2e-10						AU_Ich_019B_E03
AU_Ich_013B_B08	EG960679	EAS05954.1	hypothetical protein TTHERM_00780430 [Tetrahymena thermophila SB210]	3e-29						AU_Ich_019B_E05
AU_Ich_013B_C01	EG960682	EAR87511.1	hypothetical protein TTHERM_00069180 [Tetrahymena thermophila SB210]	1e-27						AU_Ich_019B_E11
AU_Ich_013B_C10	EG960691	XP_693938.1	PREDICTED: similar to beta3-glucuronyltransferase [Danio rerio]	4e-13		AU_Ich_013B_C10	O35789	Galactosylgalactosylxylosylprotein 3-beta-glucuronosyltransferase 1 (Beta-1,3-glucuronyltransferase 1) (Glucuronosyltransferase-P) (GlcAT-P) (UDP-GlcUA:glycoprotein beta-1,3-glucuronyltransferase) (GlcUAT-P)	6e-11	AU_Ich_019B_F02
AU_Ich_013B_C11	EG960692	XP_542572.2	PREDICTED: similar to Protein KIAA0853 [Canis familiaris]	3e-10		AU_Ich_013B_C11	Q5T200	Zinc finger CCCH domain-containing protein 13	1e-09	AU_Ich_019B_F05
AU_Ich_013B_D12	EG960701	EAS00890.1	hypothetical protein TTHERM_00310640 [Tetrahymena thermophila SB210]	1e-72						AU_Ich_019B_F10
AU_Ich_013B_E07	EG960705	EAR87490.1	hypothetical protein TTHERM_00066990 [Tetrahymena thermophila SB210]	2e-82						AU_Ich_019B_G01
AU_Ich_013B_E09	EG960707	EAR96982.1	hypothetical protein TTHERM_00194740 [Tetrahymena thermophila SB210]	1e-09						AU_Ich_019B_G05
AU_Ich_013B_F03	EG960713	EAR89578.1	Protein kinase domain containing protein [Tetrahymena thermophila SB210]	6e-69		AU_Ich_013B_F03	P62345	Calcium-dependent protein kinase 4 (PbCDPK4)	2e-38	AU_Ich_019B_G10
AU_Ich_013B_F08	EG960716	EAS01265.1	Adenylate kinase family protein [Tetrahymena thermophila SB210]	8e-28						AU_Ich_019B_H02
AU_Ich_013B_F09	EG960717	EAR85426.1	hypothetical protein TTHERM_00441740 [Tetrahymena thermophila SB210]	6e-14						AU_Ich_019B_H04
AU_Ich_013B_F12	EG960720	EAR97028.1	hypothetical protein TTHERM_00196190 [Tetrahymena thermophila SB210]	2e-25						AU_Ich_019B_H08
AU_Ich_013B_G03	EG960724	EAS05962.1	calcium-translocating P-type ATPase, PMCA-type family protein [Tetrahymena thermophila SB210]	9e-64		AU_Ich_013B_G03	P54678	Probable calcium-transporting ATPase PAT1	4e-17	AU_Ich_019C_A03
AU_Ich_013B_G04	EG960725	EAR94410.1	Ubiquitin carboxyl-terminal hydrolase family protein [Tetrahymena thermophila SB210]	2e-42						AU_Ich_019C_A10
AU_Ich_013B_H03	EG960737	AAH27159.1	Trib2 protein [Mus musculus]	2e-21		AU_Ich_013B_H03	Q92519	Tribbles homolog 2 (TRB-2)	1e-22	AU_Ich_019C_B04
AU_Ich_013B_H10	EG960746	EAR89584.1	Dynamin central region family protein [Tetrahymena thermophila SB210]	6e-38		AU_Ich_013B_H10	Q09748	Dynamin-like protein C12C2.08	2e-30	AU_Ich_019C_B05
AU_Ich_013C_A01	EG960749	ZP_01347606.1	hypothetical protein RcanM_01000544 [Rickettsia canadensis str. McKiel]	3e-58		AU_Ich_013C_A01	Q9ZD55	Pyruvate, phosphate dikinase (Pyruvate, orthophosphate dikinase)	2e-57	AU_Ich_019C_B11
AU_Ich_013C_A07	EG960754	YP_421740.1	ABC-type bacteriocin/lantibiotic exporters [Magnetospirillum magneticum AMB-1] dbj|BAE51181.1| ABC-type bacteriocin/lantibiotic exporters [Magnetospirillum magneticum AMB-1]	9e-06						AU_Ich_019C_C06
AU_Ich_013C_B09	EG960765	EAR86636.1	SNF2 family N-terminal domain containing protein [Tetrahymena thermophila SB210]	7e-11		AU_Ich_013C_B09	Q4WVM1	DNA repair protein rad5	5e-06	AU_Ich_019C_C10
AU_Ich_013C_B11	EG960768	CAG12412.1	unnamed protein product [Tetraodon nigroviridis]	4e-06						AU_Ich_019C_D03
						AU_Ich_013C_C05	O15818	Putative eukaryotic translation initiation factor 3 subunit (eIF-3)	1e-06	AU_Ich_019C_D06
AU_Ich_013C_C06	EG960775	ZP_01051101.1	succinate dehydrogenase [Cellulophaga sp. MED134] gb|EAQ38252.1| succinate dehydrogenase [Cellulophaga sp. MED134]	7e-34						AU_Ich_019C_D11
AU_Ich_013C_C07	EG960776	EAS02069.1	WGR domain containing protein [Tetrahymena thermophila SB210]	2e-08						AU_Ich_019C_E03
AU_Ich_013C_E05	EG960793	CAA25121.1	unnamed protein product [Tetrahymena thermophila] emb|CAA28452.1| unnamed protein product [Tetrahymena thermophila] sp|P69152|H42_TETTH Histone H4, minor sp|P69151|H42_TETPY Histone H4, minor gb|EAR96348.1| Histone H4, minor, putative [Tetrahymena thermophila SB210] gb|EAS07765.1| Core histone H2A/H2B/H3/H4 family protein [Tetrahymena thermophila SB210]	4e-41		AU_Ich_013C_E05	P69152	Histone H4, minor sp|P69151|H42_TETPY Histone H4, minor	3e-42	AU_Ich_019C_E08
AU_Ich_013C_E06	EG960794	P11873	High mobility group protein C (Nonhistone chromosomal protein LG-1)	5e-06		AU_Ich_013C_E06	P11873	High mobility group protein C (Nonhistone chromosomal protein LG-1)	3e-07	AU_Ich_019C_F04
AU_Ich_013C_F01	EG960801	EAR94374.1	hypothetical protein TTHERM_00049190 [Tetrahymena thermophila SB210]	2e-43						AU_Ich_019C_G06
AU_Ich_013C_F04	EG960803	NP_782535.1	amidophosphoribosyltransferase [Clostridium tetani E88] gb|AAO36472.1| amidophosphoribosyltransferase [Clostridium tetani E88]	1e-61		AU_Ich_013C_F04	O29388	Probable amidophosphoribosyltransferase (Glutamine phosphoribosylpyrophosphate amidotransferase) (ATASE) (GPATase)	3e-52	AU_Ich_019C_G10
AU_Ich_013C_F08	EG960807	CAB51372.1	transposase [Pleuronectes platessa]	1e-14		AU_Ich_013C_F08	P35072	Transposable element Tcb1 transposase (Transposable element Barney transposase)	2e-13	AU_Ich_019C_H02
AU_Ich_013C_G05	EG960817	EAS00755.1	conserved hypothetical protein [Tetrahymena thermophila SB210]	3e-13		AU_Ich_013C_G05	Q04592	Proprotein convertase subtilisin/kexin type 5 precursor (Proprotein convertase PC5) (Subtilisin/kexin-like protease PC5) (PC6) (Subtilisin-like proprotein convertase 6) (SPC6)	1e-09	AU_Ich_019C_H04
AU_Ich_013C_G06	EG960818	ZP_00422148.1	conserved hypothetical lipoprotein [Burkholderia vietnamiensis G4] gb|EAM31178.1| conserved hypothetical lipoprotein [Burkholderia vietnamiensis G4]	6e-12						AU_Ich_019C_H10
AU_Ich_013C_G07	EG960819	ABE04423.1	Na+/proline symporter and signal transduction histidine kinase [Rickettsia bellii RML369-C] ref|YP_537512.1| Na+/proline symporter and signal transduction histidine kinase [Rickettsia bellii RML369-C]	2e-09						AU_Ich_019D_A01
AU_Ich_013C_G10	EG960821	EAS07747.1	C2 domain containing protein [Tetrahymena thermophila SB210]	8e-25						AU_Ich_019D_A06
AU_Ich_013C_H06	EG960830	EAR91082.1	hypothetical protein TTHERM_00430030 [Tetrahymena thermophila SB210]	2e-24						AU_Ich_019D_A08
AU_Ich_013C_H08	EG960832	EAS00963.1	hypothetical protein TTHERM_00924270 [Tetrahymena thermophila SB210]	2e-09						AU_Ich_019D_B01
AU_Ich_013C_H12	EG960836	AAY18579.1	ubiquitin activating enzyme 2 [Tetrahymena thermophila] gb|EAR91589.1| ubiquitin-activating enzyme e1 [Tetrahymena thermophila SB210]	1e-37		AU_Ich_013C_H12	Q9Z1F9	Ubiquitin-like 1-activating enzyme E1B (SUMO-1-activating enzyme subunit 2) (Anthracycline-associated resistance ARX)	2e-20	AU_Ich_019D_B03
AU_Ich_013D_B07	EG960853	EAS03442.1	hypothetical protein TTHERM_00732890 [Tetrahymena thermophila SB210]	4e-66		AU_Ich_013D_B07	Q641X6	MORN repeat-containing protein 1	6e-16	AU_Ich_019D_B04
AU_Ich_013D_C08	EG960864	EAS06707.1	Dynein heavy chain family protein [Tetrahymena thermophila SB210]	7e-48		AU_Ich_013D_C08	Q9SMH3	Dynein-1-alpha heavy chain, flagellar inner arm I1 complex (1-alpha DHC) (Dynein-1, subspecies f)	1e-17	AU_Ich_019D_B06
AU_Ich_013D_E01	EG960882	EAR96841.1	FHA domain containing protein [Tetrahymena thermophila SB210]	9e-13						AU_Ich_019D_B09
AU_Ich_013D_E03	EG960884	CAB51372.1	transposase [Pleuronectes platessa]	1e-08						AU_Ich_019D_B11
AU_Ich_013D_E04	EG960885	ZP_01252261.1	type I secretion outer membrane protein [Psychroflexus torquis ATCC 700755] gb|EAS73265.1| type I secretion outer membrane protein [Psychroflexus torquis ATCC 700755]	2e-09						AU_Ich_019D_C03
AU_Ich_013D_E06	EG960887	XP_695275.1	PREDICTED: similar to MGC84205 protein [Danio rerio]	2e-25						AU_Ich_019D_C12
AU_Ich_013D_F03	EG960897	EAR91270.1	Transketolase, C-terminal domain containing protein [Tetrahymena thermophila SB210]	2e-08		AU_Ich_013D_F03	O44451	Pyruvate dehydrogenase E1 component subunit beta, mitochondrial precursor	2e-06	AU_Ich_019D_D05
AU_Ich_013D_F05	EG960899	CAG05866.1	unnamed protein product [Tetraodon nigroviridis]	2e-77		AU_Ich_013D_F05	P55917	Gap junction alpha-8 protein (Connexin-49) (Cx49) (Lens fiber protein MP70) (MP64) (MP38)	6e-71	AU_Ich_019D_D10
AU_Ich_013D_F09	EG960904	EAR85014.1	splicing factor 3B subunit 1 [Tetrahymena thermophila SB210]	1e-34		AU_Ich_013D_F09	O57683	Splicing factor 3B subunit 1 (Spliceosome-associated protein 155) (SAP 155) (SF3b155) (Pre-mRNA-splicing factor SF3b 155 kDa subunit) (146 kDa nuclear protein)	2e-24	AU_Ich_019D_F01
AU_Ich_013D_G07	EG960914	AAY61560.1	Ribonucleoside-diphosphate reductase alpha chain [Rickettsia felis URRWXCal2] ref|YP_246725.1| ribonucleotide-diphosphate reductase alpha subunit [Rickettsia felis URRWXCal2]	6e-63		AU_Ich_013D_G07	O61065	Ribonucleoside-diphosphate reductase large chain (Ribonucleotide reductase R1 subunit)	2e-17	AU_Ich_019D_H04
AU_Ich_013D_H01	EG960918	CAF93086.1	unnamed protein product [Tetraodon nigroviridis]	5e-08						AU_Ich_019D_H05
AU_Ich_013D_H04	EG960921	EAS02220.1	hypothetical protein TTHERM_00991590 [Tetrahymena thermophila SB210]	1e-32						AU_Ich_019D_H07
AU_Ich_013D_H07	EG960924	EAR92790.1	PHD-finger family protein [Tetrahymena thermophila SB210]	7e-13						AU_Ich_019D_H09
AU_Ich_013D_H09	EG960926	EAS05469.1	hypothetical protein TTHERM_00929510 [Tetrahymena thermophila SB210]	5e-73						AU_Ich_019D_H12
AU_Ich_014A_A07	EG960936	EAS03048.1	ATP-dependent helicase DHX8, RNA helicase HRH1 [Tetrahymena thermophila SB210]	2e-75		AU_Ich_014A_A07	Q38953	Probable pre-mRNA-splicing factor ATP-dependent RNA helicase	2e-63	AU_Ich_020A_A06
AU_Ich_014A_A09	EG960938	ZP_00141903.1	hypothetical protein [Rickettsia sibirica 246] gb|EAA25312.1| unknown [Rickettsia sibirica 246]	6e-16		AU_Ich_014A_A09	Q92HU9	UPF0124 protein RC0672	5e-17	AU_Ich_020A_A09
AU_Ich_014A_A11	EG960940	ZP_00142701.1	RecA protein [Rickettsia sibirica 246] gb|EAA26110.1| RecA protein [Rickettsia sibirica 246]	1e-42		AU_Ich_014A_A11	Q4UK63	Protein recA (Recombinase A)	6e-44	AU_Ich_020A_A10
AU_Ich_014A_A12	EG960941	EAS02181.1	Dynein heavy chain family protein [Tetrahymena thermophila SB210]	1e-84		AU_Ich_014A_A12	Q9MBF8	Dynein-1-beta heavy chain, flagellar inner arm I1 complex (1-beta DHC) (Dynein-1, subspecies f)	3e-36	AU_Ich_020A_B01
AU_Ich_014A_B02	EG960943	EAR94481.1	hypothetical protein TTHERM_00049010 [Tetrahymena thermophila SB210]	2e-15						AU_Ich_020A_B04
AU_Ich_014A_C04	EG960957	EAR97541.1	Dual specificity phosphatase, catalytic domain containing protein [Tetrahymena thermophila SB210]	8e-27						AU_Ich_020A_B06
AU_Ich_014A_C10	EG960962	EAR91130.1	hypothetical protein TTHERM_00433480 [Tetrahymena thermophila SB210]	1e-38						AU_Ich_020A_C02
AU_Ich_014A_D12	EG960977	EAS05720.1	Dynein heavy chain family protein [Tetrahymena thermophila SB210]	3e-61		AU_Ich_014A_D12	Q9MBF8	Dynein-1-beta heavy chain, flagellar inner arm I1 complex (1-beta DHC) (Dynein-1, subspecies f)	3e-28	AU_Ich_020A_C08
AU_Ich_014A_E08	EG960984	EAS04858.1	hypothetical protein TTHERM_00469070 [Tetrahymena thermophila SB210]	4e-19						AU_Ich_020A_D09
AU_Ich_014A_E11	EG960987	EAR83999.1	hypothetical protein TTHERM_00760460 [Tetrahymena thermophila SB210]	1e-20						AU_Ich_020A_E04
AU_Ich_014A_F06	EG960995	NP_997902.1	hypothetical protein LOC335407 [Danio rerio] gb|AAH55644.1| Zgc:66409 [Danio rerio]	7e-59						AU_Ich_020A_E12
AU_Ich_014A_F07	EG960996	EAR85350.1	DnaJ C terminal region family protein [Tetrahymena thermophila SB210]	1e-17						AU_Ich_020A_F03
AU_Ich_014A_F10	EG960999	ABE04152.1	Alanyl-tRNA synthetase [Rickettsia bellii RML369-C] ref|YP_537241.1| Alanyl-tRNA synthetase [Rickettsia bellii RML369-C]	4e-51		AU_Ich_014A_F10	Q92G00	Alanyl-tRNA synthetase (Alanine--tRNA ligase) (AlaRS)	5e-51	AU_Ich_020A_F06
AU_Ich_014A_G01	EG961002	XP_689271.1	PREDICTED: hypothetical protein XP_684179 [Danio rerio]	7e-07		AU_Ich_014A_G05	Q7ZUB3	Tetraspanin-31 (Tspan-31) (Sarcoma amplified sequence homolog)	1e-06	AU_Ich_020A_F07
AU_Ich_014A_G04	EG961005	EAR85808.1	Leucine Rich Repeat family protein [Tetrahymena thermophila SB210]	6e-18						AU_Ich_020A_F11
AU_Ich_014A_G05	EG961006	CAF90051.1	unnamed protein product [Tetraodon nigroviridis]	8e-07						AU_Ich_020A_F12
AU_Ich_014A_H04	EG961017	XP_696898.1	PREDICTED: similar to Neurofilament triplet H protein (200 kDa neurofilament protein) (Neurofilament heavy polypeptide) (NF-H) [Danio rerio]	1e-35						AU_Ich_020A_G01
AU_Ich_014A_H10	EG961024	NP_998219.1	fibrinogen gamma polypeptide [Danio rerio] gb|AAH45868.1| Fibrinogen, gamma polypeptide [Danio rerio]	1e-15						AU_Ich_020A_G09
AU_Ich_014B_A02	EG961027	EAS03419.1	hypothetical protein TTHERM_00732660 [Tetrahymena thermophila SB210]	2e-07						AU_Ich_020A_H04
AU_Ich_014B_A03	EG961028	EAS02879.1	hypothetical protein TTHERM_00492320 [Tetrahymena thermophila SB210]	2e-53						AU_Ich_020A_H12
AU_Ich_014B_A04	EG961029	EAS07487.1	hypothetical protein TTHERM_01035500 [Tetrahymena thermophila SB210]	5e-22						AU_Ich_020B_A01
AU_Ich_014B_A05	EG961030	CAD39967.2	OSJNBa0072D08.4 [Oryza sativa (japonica cultivar-group)] ref|XP_471444.1| OSJNBa0072D08.4 [Oryza sativa (japonica cultivar-group)]	8e-09						AU_Ich_020B_A06
AU_Ich_014B_A07	EG961032	EAR98849.1	Dynein heavy chain family protein [Tetrahymena thermophila SB210]	3e-46						AU_Ich_020B_A10
AU_Ich_014B_A09	EG961035	EAS02181.1	Dynein heavy chain family protein [Tetrahymena thermophila SB210]	9e-84		AU_Ich_014B_A09	Q9MBF8	Dynein-1-beta heavy chain, flagellar inner arm I1 complex (1-beta DHC) (Dynein-1, subspecies f)	1e-35	AU_Ich_020B_C01
AU_Ich_014B_A10	EG961036	EAR96866.1	hypothetical protein TTHERM_00193580 [Tetrahymena thermophila SB210]	3e-34		AU_Ich_014B_A10	Q5DHJ5	UPF0360 protein	8e-29	AU_Ich_020B_C02
AU_Ich_014B_B03	EG961041	EAS03075.1	Zinc knuckle family protein [Tetrahymena thermophila SB210]	1e-36						AU_Ich_020B_C09
AU_Ich_014B_B07	EG961046	EAS00408.1	hypothetical protein TTHERM_00220810 [Tetrahymena thermophila SB210]	3e-53		AU_Ich_014B_B07	Q96RY7	Intraflagellar transport 140 homolog (WD and tetratricopeptide repeats protein 2)	7e-08	AU_Ich_020B_C12
AU_Ich_014B_C11	EG961061	ZP_01049925.1	putative TonB-dependent outer membrane receptor protein [Cellulophaga sp. MED134] gb|EAQ39897.1| putative TonB-dependent outer membrane receptor protein [Cellulophaga sp. MED134]	2e-44		AU_Ich_014B_C11	P27772	Iron-regulated outer membrane virulence protein precursor	2e-06	AU_Ich_020B_D10
AU_Ich_014B_D01	EG961063	EAR89986.1	Acylphosphatase family protein [Tetrahymena thermophila SB210]	1e-22		AU_Ich_014B_D01	P23475	ATP-dependent DNA helicase 2 subunit 1 (ATP-dependent DNA helicase II 70 kDa subunit) (Ku autoantigen protein p70 homolog) (Ku70) (CTC box-binding factor 75 kDa subunit) (CTCBF) (CTC75) (DNA-repair protein XRCC6)	9e-09	AU_Ich_020B_E09
AU_Ich_014B_D04	EG961067	ZP_01347623.1	hypothetical protein RcanM_01000564 [Rickettsia canadensis str. McKiel]	8e-12		AU_Ich_014B_D04	Q9ZD36	Hypothetical protein RP511	2e-08	AU_Ich_020B_E12
AU_Ich_014B_D06	EG961068	ABC75090.1	C-terminal crystallin fold containing protein 11p [Tetrahymena thermophila]	9e-11						AU_Ich_020B_F05
AU_Ich_014B_D07	EG961069	EAS02034.1	Leucine Rich Repeat family protein [Tetrahymena thermophila SB210]	1e-75		AU_Ich_014B_D07	P57784	U2 small nuclear ribonucleoprotein A' (U2 snRNP-A')	9e-40	AU_Ich_020B_F06
AU_Ich_014B_D08	EG961070	EAS04430.1	aspartyl-tRNA synthetase family protein [Tetrahymena thermophila SB210]	1e-78		AU_Ich_014B_D08	Q922B2	Aspartyl-tRNA synthetase (Aspartate--tRNA ligase) (AspRS)	1e-40	AU_Ich_020B_F09
AU_Ich_014B_E03	EG961076	EAR97274.1	Protein prenyltransferase alpha subunit repeat containing protein [Tetrahymena thermophila SB210]	3e-11						AU_Ich_020B_F11
AU_Ich_014B_E10	EG961084	EAR89775.1	G10 protein [Tetrahymena thermophila SB210]	3e-21						AU_Ich_020B_F12
AU_Ich_014B_F05	EG961091	ZP_01244018.1	hypothetical protein FjohDRAFT_4762 [Flavobacterium johnsoniae UW101] gb|EAS61365.1| hypothetical protein FjohDRAFT_4762 [Flavobacterium johnsoniae UW101]	1e-40						AU_Ich_020B_G01
AU_Ich_014B_F09	EG961094	EAR99099.1	hypothetical protein TTHERM_00388400 [Tetrahymena thermophila SB210]	2e-58		AU_Ich_014B_F09	Q9ZKB0	Glucokinase (Glucose kinase)	3e-09	AU_Ich_020B_G06
AU_Ich_014B_G06	EG961103	EAR96550.1	erythrocyte binding protein [Tetrahymena thermophila SB210]	5e-12						AU_Ich_020B_G09
AU_Ich_014B_H04	EG961110	AAO52675.1	heat shock protein 90 alpha; heat shock protein 90a [Astyanax mexicanus]	5e-78		AU_Ich_014B_H04	Q90474	Heat shock protein HSP 90-alpha	5e-79	AU_Ich_020B_G10
AU_Ich_014B_H05	EG961112	AAH85366.1	Zgc:101553 [Danio rerio] ref|NP_001007420.1| peroxisomal acyl-CoA thioesterase 2b like 3 [Danio rerio]	8e-51		AU_Ich_014B_H05	Q9QYR7	Acyl-coenzyme A thioesterase 3 (Acyl-CoA thioesterase 3) (Peroxisomal acyl-coenzyme A thioester hydrolase 2a) (Peroxisomal long-chain acyl-coA thioesterase 2) (PTE-Ia)	8e-18	AU_Ich_020B_H02
AU_Ich_014B_H06	EG961113	EAR89792.1	hypothetical protein TTHERM_00632990 [Tetrahymena thermophila SB210]	8e-08						AU_Ich_020B_H03
AU_Ich_014B_H07	EG961114	EAR99824.1	conserved hypothetical protein [Tetrahymena thermophila SB210]	4e-19						AU_Ich_020B_H07
AU_Ich_014B_H10	EG961117	CAJ30045.1	conserved hypothetical protein [Magnetospirillum gryphiswaldense]	2e-21						AU_Ich_020C_A01
AU_Ich_014C_A05	EG961125	EAS01747.1	Leucine Rich Repeat family protein [Tetrahymena thermophila SB210]	2e-08						AU_Ich_020C_A03
AU_Ich_014C_B04	EG961136	EAS07605.1	Dynein heavy chain family protein [Tetrahymena thermophila SB210]	2e-71		AU_Ich_014C_B04	Q8TE73	Ciliary dynein heavy chain 5 (Axonemal beta dynein heavy chain 5) (HL1)	3e-13	AU_Ich_020C_A09
AU_Ich_014C_C01	EG961146	XP_708601.1	PREDICTED: similar to polypyrimidine tract binding protein 2 isoform 4 [Danio rerio]	1e-39		AU_Ich_014C_C01	Q66H20	Polypyrimidine tract-binding protein 2 (Neural polypyrimidine tract-binding protein) (PTB-like protein) sp|Q91Z31|PTBP2_MOUSE Polypyrimidine tract-binding protein 2 (Brain-enriched polypyrimidine tract-binding protein) (Brain-enriched PTB) (RRM-type RNA-binding protein brPTB) (Neural polypyrimidine tract-binding protein)	2e-38	AU_Ich_020C_A11
AU_Ich_014C_C02	EG961147	AAO90362.1	oxidoreductase, Gfo/Idh/MocA family/transferase hexapeptide repeat protein [Coxiella burnetii RSA 493] ref|NP_819848.1| oxidoreductase, Gfo/Idh/MocA family/transferase hexapeptide repeat protein [Coxiella burnetii RSA 493]	2e-60		AU_Ich_014C_C02	Q7NVY4	UDP-3-O-[3-hydroxymyristoyl] glucosamine N-acyltransferase	5e-07	AU_Ich_020C_B07
AU_Ich_014C_D02	EG961159	EAR95196.1	hypothetical protein TTHERM_00378600 [Tetrahymena thermophila SB210]	2e-51		AU_Ich_014C_D02	Q8VIG3	Testis-specific gene A2 protein (Male meiotic metaphase chromosome-associated acidic protein) (Meichroacidin)	9e-18	AU_Ich_020C_C04
AU_Ich_014C_D03	EG961160	EAS06175.1	Dehydrogenase E1 component family protein [Tetrahymena thermophila SB210]	1e-54		AU_Ich_014C_D03	P11178	2-oxoisovalerate dehydrogenase subunit alpha, mitochondrial precursor (Branched-chain alpha-keto acid dehydrogenase E1 component alpha chain) (BCKDH E1-alpha)	1e-28	AU_Ich_020C_E07
AU_Ich_014C_D09	EG961167	EAR86368.1	RNA polymerase Rpb1, domain 2 family protein [Tetrahymena thermophila SB210]	1e-30		AU_Ich_014C_D09	P27625	DNA-directed RNA polymerase III largest subunit	3e-16	AU_Ich_020C_E08
AU_Ich_014C_E05	EG961175	EAR84810.1	cyclic nucleotide-binding domain containing protein [Tetrahymena thermophila SB210]	3e-30						AU_Ich_020C_E12
AU_Ich_014C_E06	EG961176	EAR84409.1	hypothetical protein TTHERM_00704020 [Tetrahymena thermophila SB210]	9e-21						AU_Ich_020C_F08
AU_Ich_014C_E09	EG961180	EAR88978.1	cyclic nucleotide-binding domain containing protein [Tetrahymena thermophila SB210]	3e-07						AU_Ich_020C_F12
AU_Ich_014C_F01	EG961183	EAS02857.1	Protein kinase domain containing protein [Tetrahymena thermophila SB210]	1e-71		AU_Ich_014C_F01	O08679	Serine/threonine-protein kinase MARK2 (MAP/microtubule affinity-regulating kinase 2) (ELKL Motif Kinase) (EMK1)	5e-12	AU_Ich_020C_G02
AU_Ich_014C_F02	EG961184	CAF93717.1	unnamed protein product [Tetraodon nigroviridis]	7e-12						AU_Ich_020C_G04
AU_Ich_014C_G03	EG961199	CAI11683.1	novel protein similar to vertebrate ryanodine receptor 3 (RYR3) [Danio rerio]	2e-11		AU_Ich_014C_G03	Q15413	Ryanodine receptor 3 (Brain-type ryanodine receptor) (RyR3) (RYR-3) (Brain ryanodine receptor-calcium release channel)	1e-09	AU_Ich_020C_H06
AU_Ich_014C_G12	EG961208	EAR87044.1	ATP-dependent metalloprotease FtsH family protein [Tetrahymena thermophila SB210]	4e-65		AU_Ich_014C_G12	Q920A7	AFG3-like protein 1	1e-34	AU_Ich_020C_H07
AU_Ich_014C_H08	EG961217	XP_688658.1	PREDICTED: similar to Tyrosine-protein phosphatase, non-receptor type 9 (Protein-tyrosine phosphatase MEG2) (PTPase-MEG2) [Danio rerio]	1e-24		AU_Ich_014C_H08	O35239	Tyrosine-protein phosphatase non-receptor type 9 (Protein-tyrosine phosphatase MEG2) (PTPase-MEG2)	2e-20	AU_Ich_020C_H08
AU_Ich_014C_H09	EG961218	EAR91570.1	hypothetical protein TTHERM_00391400 [Tetrahymena thermophila SB210]	2e-19						AU_Ich_020C_H10
AU_Ich_014D_A01	EG961221	XP_683559.1	PREDICTED: hypothetical protein XP_678467 [Danio rerio]	6e-12						AU_Ich_020D_A03
AU_Ich_014D_A05	EG961225	EAS04938.1	hypothetical protein TTHERM_00684820 [Tetrahymena thermophila SB210]	2e-43		AU_Ich_014D_A05	P38793	Uncharacterized protein YHR070W	1e-13	AU_Ich_020D_A04
AU_Ich_014D_A06	EG961226	EAS02010.1	Protein kinase domain containing protein [Tetrahymena thermophila SB210]	8e-34		AU_Ich_014D_A06	P18961	Serine/threonine-protein kinase YPK2/YKR2	5e-16	AU_Ich_020D_A08
AU_Ich_014D_A09	EG961229	EAR92088.1	hypothetical protein TTHERM_00106890 [Tetrahymena thermophila SB210]	7e-25		AU_Ich_014D_A09	Q92372	Replication factor-A protein 1 (Single-stranded DNA-binding protein p68 subunit)	4e-11	AU_Ich_020D_A11
AU_Ich_014D_A10	EG961230	EAS05164.1	hypothetical protein TTHERM_00766490 [Tetrahymena thermophila SB210]	e-112		AU_Ich_014D_A10	Q9M1K2	Putative phosphatidylinositol-4-phosphate 5-kinase 4 (AtPIP5K4) (1-phosphatidylinositol-4-phosphate kinase 4) (PtdIns(4)P-5-kinase 4) (Diphosphoinositide kinase 4)	1e-37	AU_Ich_020D_B05
AU_Ich_014D_B02	EG961232	EAR83158.1	dnaK protein [Tetrahymena thermophila SB210]	3e-80		AU_Ich_014D_B02	Q3SIN4	Chaperone protein dnaK (Heat shock protein 70) (Heat shock 70 kDa protein) (HSP70)	7e-58	AU_Ich_020D_B09
AU_Ich_014D_B06	EG961237	ZP_00985189.1	COG0256: Ribosomal protein L18 [Burkholderia dolosa AUO158]	6e-34		AU_Ich_014D_B06	Q63Q27	50S ribosomal protein L18 sp|Q62GM1|RL18_BURMA 50S ribosomal protein L18	9e-35	AU_Ich_020D_B11
AU_Ich_014D_C02	EG961243	CAD32263.1	CR1 Danio rerio 2 reverse transcriptase	2e-20						AU_Ich_020D_C08
AU_Ich_014D_C06	EG961247	AAH45278.1	Ferritin, heavy polypeptide 1 [Danio rerio] ref|NP_571660.1| ferritin, heavy polypeptide 1 [Danio rerio] gb|AAG37837.1| ferritin heavy chain [Danio rerio]	7e-55		AU_Ich_014D_C06	P49946	Ferritin, heavy subunit (Ferritin H)	4e-50	AU_Ich_020D_E02
AU_Ich_014D_C09	EG961250	EAR97380.1	Proteasome/cyclosome repeat family protein [Tetrahymena thermophila SB210]	2e-58		AU_Ich_014D_C09	P87048	26S proteasome regulatory subunit rpn1 (Proteasome non-ATPase subunit mts4) (19S regulatory cap region of 26S protease subunit 2)	2e-32	AU_Ich_020D_F07
AU_Ich_014D_C10	EG961251	XP_693577.1	PREDICTED: similar to signal transducer and activator of transcription 1 isoform beta [Danio rerio]	8e-47		AU_Ich_014D_C10	P42224	Signal transducer and activator of transcription 1-alpha/beta (Transcription factor ISGF-3 components p91/p84)	5e-25	AU_Ich_020D_F10
AU_Ich_014D_D07	EG961259	EAR82686.1	hypothetical protein TTHERM_01093520 [Tetrahymena thermophila SB210]	1e-59						AU_Ich_020D_G01
AU_Ich_014D_E09	EG961273	XP_001054782.1	PREDICTED: hypothetical protein [Rattus norvegicus]	2e-11		AU_Ich_014D_E09	Q8TGM6	Protein TAR1 (Transcript antisense to ribosomal RNA protein 1)	2e-06	AU_Ich_020D_G05
AU_Ich_014D_F11	EG961287	ZP_01246002.1	hypothetical protein FjohDRAFT_2343 [Flavobacterium johnsoniae UW101] gb|EAS58919.1| hypothetical protein FjohDRAFT_2343 [Flavobacterium johnsoniae UW101]	2e-07						AU_Ich_020D_G08
AU_Ich_014D_G04	EG961292	ZP_01347241.1	hypothetical protein RcanM_01000133 [Rickettsia canadensis str. McKiel]	2e-81		AU_Ich_014D_G04	Q8KTA8	Elongation factor G (EF-G)	1e-78	AU_Ich_020D_G10
AU_Ich_014D_G09	EG961297	EAR86328.1	Ribonucleotide reductase, barrel domain containing protein [Tetrahymena thermophila SB210]	1e-68		AU_Ich_014D_G09	P07742	Ribonucleoside-diphosphate reductase large subunit (Ribonucleoside-diphosphate reductase M1 subunit) (Ribonucleotide reductase large chain)	2e-59	AU_Ich_020D_H03
AU_Ich_014D_G10	EG961298	EAR90548.1	metallo-beta-lactamase superfamily protein [Tetrahymena thermophila SB210]	8e-32						AU_Ich_020D_H05
AU_Ich_014D_H04	EG961306	AAH71370.1	Peptidylprolyl isomerase A, like [Danio rerio] gb|AAH59470.1| Peptidylprolyl isomerase A, like [Danio rerio] ref|NP_956251.1| peptidylprolyl isomerase A, like [Danio rerio]	2e-39		AU_Ich_014D_H04	P25007	Peptidyl-prolyl cis-trans isomerase (PPIase) (Rotamase) (Cyclophilin) (Cyclosporin A-binding protein)	1e-33	AU_Ich_020D_H06
AU_Ich_014D_H05	EG961307	EAR93152.1	Guanylate-binding protein, N-terminal domain containing protein [Tetrahymena thermophila SB210]	3e-49		AU_Ich_014D_H05	P32455	Interferon-induced guanylate-binding protein 1 (GTP-binding protein 1) (Guanine nucleotide-binding protein 1) (HuGBP-1)	7e-08	AU_Ich_020D_H10
AU_Ich_014D_H06	EG961308	CAF94861.1	unnamed protein product [Tetraodon nigroviridis]	7e-28						AU_Ich_021A_B04
AU_Ich_016A_A01	EG961676	EAS01180.1	acyl carrier protein reductase [Tetrahymena thermophila SB210]	4e-59		AU_Ich_016A_A01	Q01373	Peroxisomal hydratase-dehydrogenase-epimerase (HDE) (Multifunctional beta-oxidation protein) (MFP) [Includes: 2-enoyl-CoA hydratase ; D-3-hydroxyacyl CoA dehydrogenase ]	2e-10	AU_Ich_021A_B08
AU_Ich_016A_A04	EG961679	AAH81627.1	Zgc:92231 [Danio rerio] ref|NP_001004584.1| hypothetical protein LOC447845 [Danio rerio]	3e-41		AU_Ich_016A_A04	O95810	Serum deprivation-response protein (Phosphatidylserine-binding protein) (PS-p68)	3e-40	AU_Ich_021A_B11
AU_Ich_016A_A08	EG961683	EAR89525.1	hypothetical protein TTHERM_00158420 [Tetrahymena thermophila SB210]	3e-11						AU_Ich_021A_C08
AU_Ich_016A_B07	EG961692	EAS05059.1	Eukaryotic DNA topoisomerase I, catalytic core family protein [Tetrahymena thermophila SB210]	5e-45		AU_Ich_016A_B07	P30189	DNA topoisomerase 1 (DNA topoisomerase I)	6e-23	AU_Ich_021A_C09
AU_Ich_016A_D01	EG961710	NP_001002039.1	fibrinogen alpha chain [Danio rerio] gb|AAH75895.1| Fibrinogen alpha chain [Danio rerio]	9e-97		AU_Ich_016A_D01	P14448	Fibrinogen alpha chain precursor [Contains: Fibrinopeptide A]	2e-73	AU_Ich_021A_D12
AU_Ich_016A_D12	EG961718	EAR88946.1	hypothetical protein TTHERM_00551040 [Tetrahymena thermophila SB210]	1e-43						AU_Ich_021A_E07
AU_Ich_016A_E01	EG961719	EAS02788.1	hypothetical protein TTHERM_00348780 [Tetrahymena thermophila SB210]	1e-31						AU_Ich_021A_E11
AU_Ich_016A_E02	EG961720	AAN15747.1	reverse transcriptase-like protein [Paralichthys olivaceus]	2e-11						AU_Ich_021A_F01
AU_Ich_016A_H01	EG961750	CAH35943.1	translation initiation factor IF-3 [Burkholderia pseudomallei K96243] ref|YP_108543.1| translation initiation factor IF-3 [Burkholderia pseudomallei K96243]	3e-64		AU_Ich_016A_H01	Q8XZ28	Translation initiation factor IF-3	1e-64	AU_Ich_021A_F02
AU_Ich_016A_H02	EG961751	BAC82617.1	pol-like protein [Danio rerio]	3e-49						AU_Ich_021A_F08
AU_Ich_016A_H09	EG961754	EAR99892.1	hypothetical protein TTHERM_00661730 [Tetrahymena thermophila SB210]	4e-19						AU_Ich_021A_F12
AU_Ich_016B_A04	EG961762	ZP_00143035.1	delta-aminolevulinic acid dehydratase [Rickettsia sibirica 246] gb|EAA26444.1| delta-aminolevulinic acid dehydratase [Rickettsia sibirica 246]	3e-80		AU_Ich_016B_A04	P45622	Delta-aminolevulinic acid dehydratase (Porphobilinogen synthase) (ALAD) (ALADH)	8e-59	AU_Ich_021A_G11
AU_Ich_016B_A07	EG961765	EAR89937.1	hypothetical protein TTHERM_00561280 [Tetrahymena thermophila SB210]	1e-36		AU_Ich_016B_A07	Q62036	5-azacytidine-induced protein 1 (Pre-acrosome localization protein 1)	1e-12	AU_Ich_021A_H01
AU_Ich_016B_A09	EG961768	EAR82129.1	hypothetical protein TTHERM_01298520 [Tetrahymena thermophila SB210]	2e-35						AU_Ich_021A_H02
AU_Ich_016B_B08	EG961777	EAS02125.1	Dpy-30 motif family protein [Tetrahymena thermophila SB210]	2e-14		AU_Ich_016B_B08	Q95JP6	Putative adenylate kinase 7	1e-09	AU_Ich_021A_H07
AU_Ich_016B_C02	EG961784	CAI11671.1	novel protein similar to mouse and human TATA box binding protein (TBP)-associated factor, RNA polymerase I, A, 48kDa (TAF1A) [Danio rerio] ref|NP_001025386.1| TATA box binding protein (TBP)-associated factor, RNA polymerase I, A [Danio rerio]	1e-21		AU_Ich_016B_C02	P97357	TATA box-binding protein-associated factor RNA polymerase I subunit A (TATA box-binding protein-associated factor 1A) (TBP-associated factor RNA polymerase I 48 kDa) (TAFI48)	4e-14	AU_Ich_021B_A07
AU_Ich_016B_C05	EG961787	EAR83067.1	EF hand family protein [Tetrahymena thermophila SB210]	1e-07						AU_Ich_021B_A08
AU_Ich_016B_D01	EG961793	BAA90673.1	DNA gyrase subunit B [Elizabethkingia meningoseptica]	2e-86		AU_Ich_016B_D01	Q9LCK0	DNA gyrase subunit B	1e-67	AU_Ich_021B_A11
AU_Ich_016B_D06	EG961796	AAS90120.1	DNA topoisomerase type 2 [Tetrahymena thermophila]	3e-64		AU_Ich_016B_D06	Q23670	Probable DNA topoisomerase 2 (DNA topoisomerase II)	3e-51	AU_Ich_021B_B03
						AU_Ich_016B_D11	Q68W86	50S ribosomal protein L29 sp|Q4UMS1|RL29_RICFE 50S ribosomal protein L29 sp|Q9ZCR3|RL29_RICPR 50S ribosomal protein L29	5e-06	AU_Ich_021B_B08
AU_Ich_016B_E01	EG961804	EAS05376.1	hypothetical protein TTHERM_00697090 [Tetrahymena thermophila SB210]	9e-11						AU_Ich_021B_B12
AU_Ich_016B_E07	EG961810	EAS05259.1	SMC family, C-terminal domain containing protein [Tetrahymena thermophila SB210]	4e-08						AU_Ich_021B_C05
AU_Ich_016B_E09	EG961813	EAR98195.1	hypothetical protein TTHERM_00343950 [Tetrahymena thermophila SB210]	1e-15						AU_Ich_021B_C09
AU_Ich_016B_F08	EG961820	EAR91993.1	cation channel family protein [Tetrahymena thermophila SB210]	2e-25						AU_Ich_021B_D09
AU_Ich_016B_F12	EG961824	EAR93832.1	Sec7 domain containing protein [Tetrahymena thermophila SB210]	7e-54		AU_Ich_016B_F12	Q9P7V5	Protein transport protein sec72	1e-09	AU_Ich_021B_E01
AU_Ich_016B_G02	EG961826	XP_224295.4	PREDICTED: similar to RIKEN cDNA 3110050K21 [Rattus norvegicus]	3e-17		AU_Ich_016B_G02	P49756	Probable RNA-binding protein 25 (RNA-binding motif protein 25) (RNA-binding region-containing protein 7) (Protein S164)	1e-15	AU_Ich_021B_E02
AU_Ich_016B_G04	EG961828	XP_684333.1	PREDICTED: similar to KIAA0460 protein, partial [Danio rerio]	1e-71		AU_Ich_016B_G04	Q5VT52	Protein KIAA0460	2e-56	AU_Ich_021B_E07
AU_Ich_016B_H05	EG961838	EAS05948.1	hypothetical protein TTHERM_00790950 [Tetrahymena thermophila SB210]	1e-25		AU_Ich_016B_H05	P32380	Protein NUF1 (Spindle poly body spacer protein SPC110)	3e-10	AU_Ich_021B_E11
AU_Ich_016B_H07	EG961840	EAR96474.1	Protein kinase domain containing protein [Tetrahymena thermophila SB210]	4e-35		AU_Ich_016B_H07	Q8N752	Casein kinase I isoform alpha-like (CKI-alpha-like) (CK1)	5e-31	AU_Ich_021B_F05
AU_Ich_016B_H09	EG961841	EAR92062.1	hypothetical protein TTHERM_00105570 [Tetrahymena thermophila SB210]	2e-41		AU_Ich_016B_H09	P54069	Protein bem46	8e-25	AU_Ich_021B_F07
AU_Ich_016B_H12	EG961843	AAD52032.1	RNA polymerase beta subunit [Rickettsia typhi]	2e-65		AU_Ich_016B_H12	P77941	DNA-directed RNA polymerase beta chain (RNAP beta subunit) (Transcriptase beta chain) (RNA polymerase subunit beta)	2e-66	AU_Ich_021B_F09
AU_Ich_016C_A02	EG961846	CAG04858.1	unnamed protein product [Tetraodon nigroviridis]	2e-20		AU_Ich_016C_A02	P07898	Aggrecan core protein precursor (Cartilage-specific proteoglycan core protein) (CSPCP)	2e-15	AU_Ich_021B_F11
AU_Ich_016C_A04	EG961848	EAS03779.1	Guanylate-binding protein, N-terminal domain containing protein [Tetrahymena thermophila SB210]	8e-25		AU_Ich_016C_A04	Q8CFB4	Interferon-induced guanylate-binding protein 5 (GTP-binding protein 5) (Guanine nucleotide-binding protein 5) (MuGBP-5)	2e-07	AU_Ich_021B_G07
AU_Ich_016C_A11	EG961854	AAQ97752.1	chromobox homolog 8 [Danio rerio] ref|NP_991179.1| chromobox homolog 8 [Danio rerio]	4e-11		AU_Ich_016C_A11	Q9HC52	Chromobox protein homolog 8 (Polycomb 3 homolog) (Pc3) (hPc3) (Rectachrome 1)	6e-10	AU_Ich_021B_G10
AU_Ich_016C_B04	EG961861	EAS03271.1	2-methylcitrate synthase/citrate synthase II family protein [Tetrahymena thermophila SB210]	4e-42		AU_Ich_016C_B04	P39120	Citrate synthase 2 (Citrate synthase II)	3e-22	AU_Ich_021B_H01
AU_Ich_016C_B07	EG961864	AAV32968.1	glutathione peroxidase type 2 [Oncorhynchus mykiss]	3e-55		AU_Ich_016C_B07	P00435	Glutathione peroxidase 1 (GSHPx-1) (GPx-1) (Cellular glutathione peroxidase)	3e-46	AU_Ich_021B_H04
AU_Ich_016C_B10	EG961868	EAS01971.1	LMBR1-like conserved region family protein [Tetrahymena thermophila SB210]	7e-21						AU_Ich_021C_A08
AU_Ich_016C_C05	EG961875	EAR85468.1	Coenzyme A transferase family protein [Tetrahymena thermophila SB210]	2e-69		AU_Ich_016C_C05	P55809	Succinyl-CoA:3-ketoacid-coenzyme A transferase 1, mitochondrial precursor (Somatic-type succinyl CoA:3-oxoacid CoA-transferase) (Scot-S)	7e-46	AU_Ich_021C_A09
AU_Ich_016C_C11	EG961881	EAS02996.1	hypothetical protein TTHERM_00494570 [Tetrahymena thermophila SB210]	5e-12						AU_Ich_021C_B05
AU_Ich_016C_D04	EG961886	EAR85280.1	NMD3 family protein [Tetrahymena thermophila SB210]	4e-40		AU_Ich_016C_D04	P38861	Nonsense-mediated mRNA decay protein 3	5e-21	AU_Ich_021C_B06
AU_Ich_016C_D07	EG961890	XP_684203.1	PREDICTED: similar to SI:dZ63M10.1 (novel MHC class I antigen) [Danio rerio]	7e-29						AU_Ich_021C_B10
AU_Ich_016C_D10	EG961892	EAR94956.1	Na,H/K antiporter P-type ATPase, alpha subunit family protein [Tetrahymena thermophila SB210]	3e-40		AU_Ich_016C_D10	P35317	Sodium/potassium-transporting ATPase alpha chain (Sodium pump) (Na+/K+ ATPase)	7e-15	AU_Ich_021C_C03
AU_Ich_016C_E04	EG961898	EAR93810.1	DNA repair helicase rad25 family protein [Tetrahymena thermophila SB210]	4e-13		AU_Ich_016C_E04	Q02870	DNA excision repair protein haywire (ATP-dependent DNA helicase hay) (ERCC-3 homolog protein)	6e-07	AU_Ich_021C_C11
AU_Ich_016C_E06	EG961899	XP_420137.1	PREDICTED: similar to SNF2/RAD54 family protein [Gallus gallus]	3e-06						AU_Ich_021C_D01
AU_Ich_016C_E08	EG961902	EAR99538.1	conserved hypothetical protein [Tetrahymena thermophila SB210]	4e-68		AU_Ich_016C_E08	Q9SLG9	Phosphatidylinositol-4-phosphate 5-kinase 5 (AtPIP5K5) (1-phosphatidylinositol-4-phosphate kinase 5) (PtdIns(4)P-5-kinase 5) (Diphosphoinositide kinase 5)	9e-14	AU_Ich_021C_D03
AU_Ich_016C_E11	EG961905	CAA14764.1	RNA POLYMERASE SIGMA-32 FACTOR (rpoH) [Rickettsia prowazekii] ref|NP_220687.1| RNA polymerase sigma factor [Rickettsia prowazekii str. Madrid E]	2e-74		AU_Ich_016C_E11	P48194	RNA polymerase sigma-32 factor	2e-54	AU_Ich_021C_D07
AU_Ich_016C_E12	EG961906	EAR88817.1	thymidylate kinase family protein [Tetrahymena thermophila SB210]	5e-27		AU_Ich_016C_E12	P36590	Thymidylate kinase (dTMP kinase)	2e-22	AU_Ich_021C_E11
AU_Ich_016C_F03	EG961909	EAR84271.1	Adaptin N terminal region family protein [Tetrahymena thermophila SB210]	2e-24		AU_Ich_016C_F03	Q99128	AP-1 complex subunit gamma-1 (Gamma(1)-adaptin) (Clathrin assembly protein large gamma-1 chain) (Clathrin assembly protein complex 1 gamma-1 large chain) (Gamma-ADA)	2e-10	AU_Ich_021C_F04
AU_Ich_016C_F06	EG961913	EAR88946.1	hypothetical protein TTHERM_00551040 [Tetrahymena thermophila SB210]	2e-55						AU_Ich_021C_F06
AU_Ich_016C_F08	EG961915	EAR99299.1	hypothetical protein TTHERM_00628580 [Tetrahymena thermophila SB210]	4e-23						AU_Ich_021C_G10
AU_Ich_016C_F12	EG961919	AAB05810.1	super cysteine rich protein; SCRP [Homo sapiens]	1e-15						AU_Ich_021C_G11
AU_Ich_016C_G05	EG961924	EAR90590.1	hypothetical protein TTHERM_00122390 [Tetrahymena thermophila SB210]	4e-19		AU_Ich_016C_G05	Q8C5T4	MORN repeat-containing protein 3	1e-13	AU_Ich_021C_H02
AU_Ich_016C_H03	EG961934	EAR94676.1	Structure-specific recognition protein [Tetrahymena thermophila SB210]	7e-40		AU_Ich_016C_H03	Q4P647	FACT complex subunit POB3 (Facilitates chromatin transcription complex subunit POB3)	1e-17	AU_Ich_021C_H11
AU_Ich_016C_H05	EG961936	EAR92934.1	hypothetical protein TTHERM_00295470 [Tetrahymena thermophila SB210]	1e-30						AU_Ich_021C_H12
AU_Ich_016C_H08	EG961938	EAS01798.1	Papain family cysteine protease containing protein [Tetrahymena thermophila SB210]	1e-08		AU_Ich_016C_H08	Q92820	Gamma-glutamyl hydrolase precursor (Gamma-Glu-X carboxypeptidase) (Conjugase) (GH)	5e-06	AU_Ich_021D_A01
AU_Ich_016D_A02	EG961945	EAS07582.1	Latrophilin/CL-1-like GPS domain containing protein [Tetrahymena thermophila SB210]	9e-18		AU_Ich_016D_A02	Q9NJ15	Proprotein convertase subtilisin/kexin type 5 precursor (Proprotein convertase PC6-like) (aPC6)	5e-08	AU_Ich_021D_A02
AU_Ich_016D_B02	EG961956	EAR81751.1	hypothetical protein TTHERM_01528520 [Tetrahymena thermophila SB210]	3e-10						AU_Ich_021D_A03
AU_Ich_016D_B11	EG961964	NP_001007125.1	met proto-oncogene (hepatocyte growth factor receptor) [Danio rerio] gb|AAU34018.1| c-Met receptor tyrosine kinase [Danio rerio]	1e-18						AU_Ich_021D_B03
AU_Ich_016D_C01	EG961968	AAH73014.1	LOC398268 protein [Xenopus laevis]	1e-33		AU_Ich_016D_C01	Q8UVY2	Brix domain-containing protein 2 (Ribosome biogenesis protein Brix) (Bx24)	7e-35	AU_Ich_021D_B05
AU_Ich_016D_C02	EG961969	EAR82104.1	SET domain containing protein [Tetrahymena thermophila SB210]	2e-10						AU_Ich_021D_C02
AU_Ich_016D_C03	EG961970	EAR99953.1	Dynein heavy chain family protein [Tetrahymena thermophila SB210]	4e-16		AU_Ich_016D_C03	Q9MBF8	Dynein-1-beta heavy chain, flagellar inner arm I1 complex (1-beta DHC) (Dynein-1, subspecies f)	2e-07	AU_Ich_021D_C11
AU_Ich_016D_C07	EG961974	EAS01176.1	SAC3/GANP family protein [Tetrahymena thermophila SB210]	1e-31		AU_Ich_016D_C07	Q12986	Transcriptional repressor NF-X1 (Nuclear transcription factor, X box-binding, 1)	3e-10	AU_Ich_021D_D05
AU_Ich_016D_D06	EG961984	AAH52919.1	Lethal giant larvae homolog 2 (Drosophila) [Danio rerio] ref|XP_687847.1| PREDICTED: similar to Lethal giant larvae homolog 2 [Danio rerio] ref|XP_702542.1| PREDICTED: hypothetical protein XP_697450 [Danio rerio] sp|Q7SZE3|L2GL2_BRARE Lethal(2) giant larvae protein homolog 2 (Protein penner) ref|NP_997747.1| lethal giant larvae homolog 2 [Danio rerio]	7e-06		AU_Ich_016D_D06	Q7SZE3	Lethal(2) giant larvae protein homolog 2 (Protein penner)	6e-07	AU_Ich_021D_D10
AU_Ich_016D_D10	EG961988	AAH49529.1	Creatine kinase, brain [Danio rerio]	1e-15		AU_Ich_016D_D10	P05122	Creatine kinase B-type (Creatine kinase B chain) (B-CK)	1e-15	AU_Ich_021D_E02
AU_Ich_016D_E01	EG961992	EAS04663.1	PHD-finger family protein [Tetrahymena thermophila SB210]	2e-37						AU_Ich_021D_E06
AU_Ich_016D_E04	EG961995	EAS03606.1	YEATS family protein [Tetrahymena thermophila SB210]	7e-16						AU_Ich_021D_E08
AU_Ich_016D_E06	EG961996	XP_698865.1	PREDICTED: similar to protease, reverse transcriptase, ribonuclease H, integrase [Danio rerio]	2e-21		AU_Ich_016D_E06	P20825	Retrovirus-related Pol polyprotein from transposon 297 [Includes: Protease ; Reverse transcriptase ; Endonuclease]	9e-21	AU_Ich_021D_E09
AU_Ich_016D_F03	EG962004	EAR91854.1	CCR4-Not complex component, Not1 family protein [Tetrahymena thermophila SB210]	2e-23		AU_Ich_016D_F03	P25655	General negative regulator of transcription subunit 1	2e-08	AU_Ich_021D_E10
AU_Ich_016D_F06	EG962007	EAS00129.1	hypothetical protein TTHERM_00797900 [Tetrahymena thermophila SB210]	1e-29						AU_Ich_021D_F02
AU_Ich_016D_G02	EG962014	EAS00429.1	Male sterility protein [Tetrahymena thermophila SB210]	4e-32						AU_Ich_021D_F03
AU_Ich_016D_H03	EG962027	ZP_01347289.1	hypothetical protein RcanM_01000181 [Rickettsia canadensis str. McKiel]	2e-36		AU_Ich_016D_H03	Q92J42	2-oxoglutarate dehydrogenase E1 component (Alpha-ketoglutarate dehydrogenase)	4e-37	AU_Ich_021D_G01
AU_Ich_016D_H07	EG962031	AAH98884.1	Zgc:113964 [Danio rerio] ref|NP_001025137.1| hypothetical protein LOC573120 [Danio rerio]	2e-57		AU_Ich_016D_H07	O60176	Hypothetical RNA-binding protein C23E6.01c in chromosome II	2e-16	AU_Ich_021D_G02
AU_Ich_016D_H08	EG962032	AAH53190.1	Annexin A1a [Danio rerio]	2e-39		AU_Ich_016D_H08	P04083	Annexin A1 (Annexin I) (Lipocortin I) (Calpactin II) (Chromobindin-9) (p35) (Phospholipase A2 inhibitory protein)	2e-30	AU_Ich_021D_G05
AU_Ich_017A_A06	EG962042	ZP_01051147.1	ribosomal protein L14 [Cellulophaga sp. MED134] gb|EAQ37981.1| ribosomal protein L14 [Cellulophaga sp. MED134]	1e-09		AU_Ich_017A_A06	P04450	50S ribosomal protein L14	2e-08	AU_Ich_021D_G10
AU_Ich_017A_A09	EG962046	EAS03924.1	hypothetical protein TTHERM_00455630 [Tetrahymena thermophila SB210]	4e-35		AU_Ich_017A_A09	Q6NVS2	Endoplasmic reticulum-Golgi intermediate compartment protein 3	7e-09	AU_Ich_021D_H09
AU_Ich_017A_B04	EG962053	EAR93023.1	hypothetical protein TTHERM_00448680 [Tetrahymena thermophila SB210]	4e-25						AU_Ich_022A_A01
AU_Ich_017A_B05	EG962054	EAS03793.1	Protein kinase domain containing protein [Tetrahymena thermophila SB210]	7e-33		AU_Ich_017A_B05	Q96PY6	Serine/threonine-protein kinase Nek1 (NimA-related protein kinase 1) (NY-REN-55 antigen)	1e-28	AU_Ich_022A_C01
AU_Ich_017A_B08	EG962057	EAR88946.1	hypothetical protein TTHERM_00551040 [Tetrahymena thermophila SB210]	3e-56						AU_Ich_022A_C03
AU_Ich_017A_C02	EG962062	Q27203	4-hydroxyphenylpyruvate dioxygenase (4HPPD) (HPD) (HPPDase) (4-hydroxyphenylpyruvic acid oxidase) (F-antigen homolog) (TF-AG) gb|AAA96492.1| F-antigen gb|EAS07560.1| 4-hydroxyphenylpyruvate dioxygenase family protein [Tetrahymena thermophila SB210]	4e-19		AU_Ich_017A_C02	Q27203	4-hydroxyphenylpyruvate dioxygenase (4HPPD) (HPD) (HPPDase) (4-hydroxyphenylpyruvic acid oxidase) (F-antigen homolog) (TF-AG)	2e-20	AU_Ich_022A_C06
AU_Ich_017A_C03	EG962063	ZP_01050314.1	hypothetical protein MED134_01920 [Cellulophaga sp. MED134] gb|EAQ38713.1| hypothetical protein MED134_01920 [Cellulophaga sp. MED134]	7e-21						AU_Ich_022A_C09
AU_Ich_017A_C10	EG962069	EAR91940.1	hypothetical protein TTHERM_00101360 [Tetrahymena thermophila SB210]	3e-19		AU_Ich_017A_C10	Q09651	Hypothetical protein ZK1307.9	6e-07	AU_Ich_022A_D01
AU_Ich_017A_C11	EG962070	AAV87312.1	F-box protein 11 [Homo sapiens]	4e-38		AU_Ich_017A_C11	Q7TPD1	F-box only protein 11	4e-39	AU_Ich_022A_D06
AU_Ich_017A_D04	EG962075	EAR99173.1	conserved hypothetical protein [Tetrahymena thermophila SB210]	9e-10		AU_Ich_017A_E04	P48178	ATP synthase a chain (ATPase protein 6)	6e-23	AU_Ich_022A_D08
AU_Ich_017A_D07	EG962080	ZP_01246774.1	Metallophosphoesterase [Flavobacterium johnsoniae UW101] gb|EAS58230.1| Metallophosphoesterase [Flavobacterium johnsoniae UW101]	1e-17						AU_Ich_022A_E02
AU_Ich_017A_D09	EG962082	ZP_01243188.1	putative membrane protein [Flavobacterium johnsoniae UW101] gb|EAS61840.1| putative membrane protein [Flavobacterium johnsoniae UW101]	5e-17						AU_Ich_022A_E04
AU_Ich_017A_E02	EG962085	EAR85274.1	hypothetical protein TTHERM_00470470 [Tetrahymena thermophila SB210]	5e-24						AU_Ich_022A_E07
AU_Ich_017A_E04	EG962087	NP_612130.1	ATP synthase F0 subunit 6 [Ictalurus punctatus] gb|AAL93227.1| ATP synthase F0 subunit 6 [Ictalurus punctatus]	9e-30						AU_Ich_022A_E11
AU_Ich_017A_E06	EG962090	EAR90882.1	hypothetical protein TTHERM_00144870 [Tetrahymena thermophila SB210]	5e-11						AU_Ich_022A_F07
AU_Ich_017A_E07	EG962091	EAS05996.1	hypothetical protein TTHERM_00780850 [Tetrahymena thermophila SB210]	1e-06						AU_Ich_022A_G09
AU_Ich_017A_E08	EG962092	EAS02809.1	IQ calmodulin-binding motif family protein [Tetrahymena thermophila SB210]	6e-08						AU_Ich_022A_G12
AU_Ich_017A_E12	EG962095	EAS03798.1	jmjC domain containing protein [Tetrahymena thermophila SB210]	2e-19						AU_Ich_022A_H05
AU_Ich_017A_G03	EG962108	EAS02777.1	Giardia variant-specific surface protein [Tetrahymena thermophila SB210]	2e-07						AU_Ich_022B_A05
AU_Ich_017A_G09	EG962115	EAR96493.1	deoxyribose-phosphate aldolase family protein [Tetrahymena thermophila SB210]	7e-44		AU_Ich_017A_G09	Q9KPL7	Deoxyribose-phosphate aldolase (Phosphodeoxyriboaldolase) (Deoxyriboaldolase) (DERA)	6e-07	AU_Ich_022B_A08
AU_Ich_017A_H01	EG962119	CAF92416.1	unnamed protein product [Tetraodon nigroviridis]	5e-73		AU_Ich_017A_H01	Q9ULM6	CCR4-NOT transcription complex subunit 6 (Cytoplasmic deadenylase) (Carbon catabolite repressor protein 4 homolog) (CCR4 carbon catabolite repression 4-like)	2e-71	AU_Ich_022B_B01
AU_Ich_017A_H09	EG962127	EAR82920.1	hypothetical protein TTHERM_01068230 [Tetrahymena thermophila SB210]	1e-38						AU_Ich_022B_B09
AU_Ich_017A_H10	EG962128	EAR99695.1	peptidase, insulinase family [Tetrahymena thermophila SB210]	6e-12		AU_Ich_017A_H10	Q06010	A-factor-processing enzyme	5e-09	AU_Ich_022B_C02
AU_Ich_017B_A09	EG962139	XP_879932.1	PREDICTED: similar to Putative pre-mRNA splicing factor RNA helicase (DEAH box protein 15) isoform 16 [Bos taurus]	8e-30		AU_Ich_017B_A09	O35286	Putative pre-mRNA-splicing factor ATP-dependent RNA helicase DHX15 (DEAH box protein 15)	6e-30	AU_Ich_022B_C03
AU_Ich_017B_B01	EG962143	EAR90863.1	EF hand family protein [Tetrahymena thermophila SB210]	5e-74		AU_Ich_017B_B01	Q9D9T8	EF-hand domain-containing protein 1	1e-11	AU_Ich_022B_D01
AU_Ich_017B_B07	EG962150	ZP_01347402.1	hypothetical protein RcanM_01000309 [Rickettsia canadensis str. McKiel]	3e-42		AU_Ich_017B_B07	Q9ZDQ2	Peptide chain release factor 2 (RF-2)	7e-43	AU_Ich_022B_D11
AU_Ich_017B_B12	EG962156	XP_686240.1	PREDICTED: similar to SAP90/PSD-95 associated protein 2 [Danio rerio]	4e-09		AU_Ich_017B_C12	Q9DB16	Calcium-binding protein 39-like (Mo25-like protein)	3e-27	AU_Ich_022B_E05
AU_Ich_017B_C08	EG962164	EAS02830.1	NLI interacting factor-like phosphatase family protein [Tetrahymena thermophila SB210]	1e-08		AU_Ich_017B_D08	P20707	2-oxoglutarate dehydrogenase E1 component (Alpha-ketoglutarate dehydrogenase)	1e-33	AU_Ich_022B_E09
AU_Ich_017B_C12	EG962168	AAH85674.1	Zgc:92575 [Danio rerio] ref|NP_001007328.1| hypothetical protein LOC492361 [Danio rerio]	3e-33						AU_Ich_022B_E10
AU_Ich_017B_D07	EG962173	XP_783624.1	PREDICTED: similar to zn-finger, CCHC type and RNA-directed DNA polymerase and Integrase, catalytic domain containing protein (3J949) [Strongylocentrotus purpuratus]	1e-10						AU_Ich_022B_G02
AU_Ich_017B_D08	EG962174	ZP_01252052.1	oxoglutarate dehydrogenase [Psychroflexus torquis ATCC 700755] gb|EAS73056.1| oxoglutarate dehydrogenase [Psychroflexus torquis ATCC 700755]	2e-50						AU_Ich_022B_G03
AU_Ich_017B_F08	EG962201	EAR90861.1	hypothetical protein TTHERM_00143670 [Tetrahymena thermophila SB210]	5e-15						AU_Ich_022B_G04
AU_Ich_017B_F10	EG962203	EAR89329.1	phospholipid-translocating P-type ATPase, flippase family protein [Tetrahymena thermophila SB210]	7e-11		AU_Ich_017B_F10	O43861	Probable phospholipid-transporting ATPase IIB	9e-11	AU_Ich_022B_G05
AU_Ich_017B_F12	EG962204	XP_686626.1	PREDICTED: similar to FLJ90013 protein [Danio rerio]	4e-09						AU_Ich_022B_G12
AU_Ich_017B_G11	EG962214	EAR96679.1	EGF-like domain containing protein [Tetrahymena thermophila SB210]	1e-06						AU_Ich_022B_H02
AU_Ich_017B_H03	EG962216	AAY61999.1	50S ribosomal protein L10 [Rickettsia felis URRWXCal2] ref|YP_247164.1| 50S ribosomal protein L10 [Rickettsia felis URRWXCal2] sp|Q4UKD2|RL10_RICFE 50S ribosomal protein L10	3e-42		AU_Ich_017B_H03	Q4UKD2	50S ribosomal protein L10	3e-43	AU_Ich_022B_H04
AU_Ich_017B_H07	EG962219	ZP_01246151.1	hypothetical protein FjohDRAFT_2492 [Flavobacterium johnsoniae UW101] gb|EAS59068.1| hypothetical protein FjohDRAFT_2492 [Flavobacterium johnsoniae UW101]	2e-31		AU_Ich_017B_H07	O51132	Methionine aminopeptidase (MAP) (Peptidase M)	6e-09	AU_Ich_022B_H05
AU_Ich_017B_H09	EG962221	EAS03111.1	Papain family cysteine protease containing protein [Tetrahymena thermophila SB210]	2e-69		AU_Ich_017B_H09	Q60HG6	Dipeptidyl-peptidase 1 precursor (Dipeptidyl-peptidase I) (DPP-I) (DPPI) (Cathepsin C) (Cathepsin J) (Dipeptidyl transferase) [Contains: Dipeptidyl-peptidase 1 exclusion domain chain (Dipeptidyl-peptidase I exclusion domain chain); Dipeptidyl-peptidase 1 heavy chain (Dipeptidyl-peptidase I heavy chain); Dipeptidyl-peptidase 1 light chain (Dipeptidyl-peptidase I light chain)]	2e-27	AU_Ich_022B_H10
AU_Ich_017C_A02	EG962227	CAG32564.1	hypothetical protein [Gallus gallus] ref|NP_001026140.1| hypothetical protein LOC420463 [Gallus gallus]	1e-53		AU_Ich_017C_A02	Q99612	Krueppel-like factor 6 (Core promoter element-binding protein) (B-cell-derived protein 1) (Proto-oncogene BCD1) (Transcription factor Zf9) (GC-rich sites-binding factor GBF)	1e-54	AU_Ich_022B_H12
AU_Ich_017C_A06	EG962231	CAF99630.1	unnamed protein product [Tetraodon nigroviridis]	3e-11		AU_Ich_017C_A06	Q80X66	BTB/POZ domain-containing protein 10	7e-12	AU_Ich_022C_A05
AU_Ich_017C_A09	EG962235	ZP_00951072.1	putative thioredoxin family protein [Croceibacter atlanticus HTCC2559] gb|EAP86780.1| putative thioredoxin family protein [Croceibacter atlanticus HTCC2559]	3e-23						AU_Ich_022C_A06
AU_Ich_017C_A12	EG962238	EAR84223.1	hypothetical protein TTHERM_00721540 [Tetrahymena thermophila SB210]	2e-34						AU_Ich_022C_B03
AU_Ich_017C_B03	EG962240	EAS01927.1	major facilitator superfamily protein [Tetrahymena thermophila SB210]	5e-41						AU_Ich_022C_B04
AU_Ich_017C_B04	EG962241	EAR95944.1	Penicillin amidase family protein [Tetrahymena thermophila SB210]	6e-41						AU_Ich_022C_B10
AU_Ich_017C_B09	EG962246	EAR96888.1	Type III restriction enzyme, res subunit family protein [Tetrahymena thermophila SB210]	4e-78		AU_Ich_017C_B09	Q9P2D1	Chromodomain-helicase-DNA-binding protein 7 (ATP-dependent helicase CHD7) (CHD-7)	5e-40	AU_Ich_022C_B11
AU_Ich_017C_B12	EG962248	CAA62943.1	extensin class 1 protein [Vigna unguiculata]	8e-06						AU_Ich_022C_C04
AU_Ich_017C_C01	EG962249	EAR84914.1	protein kinase domain [Tetrahymena thermophila SB210]	4e-39		AU_Ich_017C_C01	P32490	MAP kinase kinase MKK1/SSP32	2e-06	AU_Ich_022C_C05
AU_Ich_017C_C07	EG962256	AAY61736.1	Proline/betaine transporter [Rickettsia felis URRWXCal2] ref|YP_246901.1| Proline/betaine transporter [Rickettsia felis URRWXCal2]	4e-14						AU_Ich_022C_C06
AU_Ich_017C_C12	EG962259	EAS00306.1	inorganic pyrophosphatase [Tetrahymena thermophila SB210]	3e-67		AU_Ich_017C_C12	Q06572	Pyrophosphate-energized vacuolar membrane proton pump (Pyrophosphate-energized inorganic pyrophosphatase) (H(+)-PPase)	1e-52	AU_Ich_022C_C12
AU_Ich_017C_D01	EG962260	EAR95127.1	hypothetical protein TTHERM_00643530 [Tetrahymena thermophila SB210]	6e-19						AU_Ich_022C_D01
AU_Ich_017C_D09	EG962267	ZP_00517511.1	Amino acid adenylation [Crocosphaera watsonii WH 8501] gb|EAM49404.1| Amino acid adenylation [Crocosphaera watsonii WH 8501]	7e-11		AU_Ich_017C_D09	P0C064	Gramicidin S synthetase 2 (Gramicidin S synthetase II) [Includes: ATP-dependent proline adenylase (ProA) (Proline activase); ATP-dependent valine adenylase (ValA) (Valine activase); ATP-dependent ornithine adenylase (OrnA) (Ornithine activase); ATP-dependent leucine adenylase (LeuA) (Leucine activase)]	2e-09	AU_Ich_022C_D02
AU_Ich_017C_D10	EG962268	EAS03295.1	ribose-phosphate pyrophosphokinase family protein [Tetrahymena thermophila SB210]	9e-48		AU_Ich_017C_D10	Q49V09	Ribose-phosphate pyrophosphokinase (RPPK) (Phosphoribosyl pyrophosphate synthetase) (P-Rib-PP synthetase) (PRPP synthetase)	4e-25	AU_Ich_022C_E04
AU_Ich_017C_E12	EG962280	AAH83397.1	Glutaryl-Coenzyme A dehydrogenase, like [Danio rerio] ref|NP_001006024.1| glutaryl-Coenzyme A dehydrogenase, like [Danio rerio]	3e-30		AU_Ich_017C_E12	P81140	Glutaryl-CoA dehydrogenase, mitochondrial precursor (GCD)	1e-27	AU_Ich_022C_E11
AU_Ich_017C_F04	EG962283	EAR84789.1	hypothetical protein TTHERM_00599770 [Tetrahymena thermophila SB210]	4e-07						AU_Ich_022C_F06
AU_Ich_017C_G05	EG962295	ABE05010.1	Replicative DNA helicase [Rickettsia bellii RML369-C] ref|YP_538099.1| Replicative DNA helicase [Rickettsia bellii RML369-C] ref|ZP_01379997.1| hypothetical protein RbelO_01000789 [Rickettsia bellii OSU 85-389]	3e-32		AU_Ich_017C_G05	Q92HG8	Replicative DNA helicase	9e-33	AU_Ich_022C_F08
AU_Ich_017C_G10	EG962298	AAD34306.1	transposase homolog [Haemonchus contortus]	1e-07						AU_Ich_022C_G07
AU_Ich_017C_H01	EG962304	EAS02493.1	cyclic nucleotide-binding domain containing protein [Tetrahymena thermophila SB210]	2e-29						AU_Ich_022C_G10
AU_Ich_017D_A09	EG962324	EAR88912.1	Protein kinase domain containing protein [Tetrahymena thermophila SB210]	2e-40						AU_Ich_022C_H11
AU_Ich_017D_B07	EG962331	ABE04719.1	unknown [Rickettsia bellii RML369-C] ref|YP_537808.1| hypothetical protein RBE_0638 [Rickettsia bellii RML369-C] ref|ZP_01380059.1| hypothetical protein RbelO_01000851 [Rickettsia bellii OSU 85-389]	1e-18		AU_Ich_017D_B07	Q9ZDN1	Hypothetical protein RP296 precursor	3e-19	AU_Ich_022D_A06
AU_Ich_017D_B09	EG962333	AAV67412.1	apoptosis inhibitor 5 [Macaca fascicularis]	2e-08		AU_Ich_017D_B09	Q5R644	Apoptosis inhibitor 5 (API-5)	1e-09	AU_Ich_022D_A09
AU_Ich_017D_C01	EG962338	EAR92756.1	Leucine Rich Repeat family protein [Tetrahymena thermophila SB210]	2e-09						AU_Ich_022D_B03
AU_Ich_017D_C03	EG962340	EAR83789.1	hypothetical protein TTHERM_00823460 [Tetrahymena thermophila SB210]	6e-15						AU_Ich_022D_B07
AU_Ich_017D_C09	EG962347	EAR91081.1	hypothetical protein TTHERM_00430020 [Tetrahymena thermophila SB210]	3e-34						AU_Ich_022D_B08
AU_Ich_017D_C11	EG962349	ZP_01348041.1	hypothetical protein RcanM_01001029 [Rickettsia canadensis str. McKiel]	1e-32		AU_Ich_017D_C11	Q9ZCB7	Trigger factor (TF)	2e-32	AU_Ich_022D_B11
AU_Ich_017D_D02	EG962351	ZP_01246359.1	Glutamate dehydrogenase (NADP+) [Flavobacterium johnsoniae UW101] gb|EAS58581.1| Glutamate dehydrogenase (NADP+) [Flavobacterium johnsoniae UW101]	6e-78		AU_Ich_017D_D02	P94316	NAD-specific glutamate dehydrogenase (NAD-GDH) (NADH-dependent glutamate dehydrogenase)	6e-61	AU_Ich_022D_B12
AU_Ich_017D_D10	EG962359	EAR91668.1	hypothetical protein TTHERM_00394410 [Tetrahymena thermophila SB210]	7e-36						AU_Ich_022D_C01
AU_Ich_017D_E01	EG962360	AAP49009.1	transposase [Rana pipiens] tpg|DAA01561.1| TPA_exp: transposase [Rana pipiens]	2e-13						AU_Ich_022D_C11
AU_Ich_017D_E02	EG962361	BAD72127.1	reverse transcriptase [Anguilla japonica]	2e-08						AU_Ich_022D_D09
AU_Ich_017D_E03	EG962362	EAR90198.1	hypothetical protein TTHERM_00355450 [Tetrahymena thermophila SB210]	4e-32						AU_Ich_022D_E05
AU_Ich_017D_E05	EG962364	EAR94066.1	Adenylate kinase family protein [Tetrahymena thermophila SB210]	7e-18		AU_Ich_017D_E05	P43188	Adenylate kinase, chloroplast (ATP-AMP transphosphorylase)	5e-09	AU_Ich_022D_E07
AU_Ich_017D_E06	EG962365	EAR82540.1	DNA mismatch repair protein, C-terminal domain containing protein [Tetrahymena thermophila SB210]	2e-67						AU_Ich_022D_F05
AU_Ich_017D_E08	EG962368	EAS05996.1	hypothetical protein TTHERM_00780850 [Tetrahymena thermophila SB210]	2e-16		AU_Ich_017D_E08	P24733	Myosin heavy chain, striated muscle	3e-08	AU_Ich_022D_G03
AU_Ich_017D_E11	EG962371	XP_689064.1	PREDICTED: similar to glycogen synthase kinase 3 alpha [Danio rerio]	2e-09		AU_Ich_017D_E11	Q9WV60	Glycogen synthase kinase-3 beta (GSK-3 beta)	4e-10	AU_Ich_022D_G05
AU_Ich_017D_F03	EG962375	ZP_01143864.1	aconitate hydratase 1 [Acidiphilium cryptum JF-5] gb|EAR41609.1| aconitate hydratase 1 [Acidiphilium cryptum JF-5]	4e-54		AU_Ich_017D_F03	Q92G90	Aconitate hydratase (Citrate hydro-lyase) (Aconitase)	1e-51	AU_Ich_022D_G09
AU_Ich_017D_F05	EG962377	EAS04815.1	hypothetical protein TTHERM_00467640 [Tetrahymena thermophila SB210]	5e-30						AU_Ich_022D_H05
AU_Ich_017D_F10	EG962382	EAR90268.1	Insect antifreeze protein [Tetrahymena thermophila SB210]	3e-10		AU_Ich_017D_F10	Q04592	Proprotein convertase subtilisin/kexin type 5 precursor (Proprotein convertase PC5) (Subtilisin/kexin-like protease PC5) (PC6) (Subtilisin-like proprotein convertase 6) (SPC6)	6e-07	AU_Ich_022D_H06
AU_Ich_017D_G01	EG962385	EAR95987.1	hypothetical protein TTHERM_00125530 [Tetrahymena thermophila SB210]	4e-33						AU_Ich_022D_H08
AU_Ich_017D_G05	EG962390	EAR90403.1	hypothetical protein TTHERM_00112530 [Tetrahymena thermophila SB210]	6e-19						AU_Ich_022D_H10
AU_Ich_017D_H12	EG962408	ZP_01347468.1	hypothetical protein RcanM_01000384 [Rickettsia canadensis str. McKiel]	3e-47						AU_Ich_023A_A02
AU_Ich_018A_A01	EG962409	EAR94439.1	hypothetical protein TTHERM_00047050 [Tetrahymena thermophila SB210]	1e-06						AU_Ich_023A_A05
AU_Ich_018A_A04	EG962414	EAR94176.1	calcium-translocating P-type ATPase, PMCA-type family protein [Tetrahymena thermophila SB210]	2e-59		AU_Ich_018A_A04	Q9R0K7	Plasma membrane calcium-transporting ATPase 2 (PMCA2) (Plasma membrane calcium pump isoform 2) (Plasma membrane calcium ATPase isoform 2)	1e-31	AU_Ich_023A_A10
AU_Ich_018A_A09	EG962419	AAH86746.1	Zgc:101847 [Danio rerio] ref|NP_001008593.1| hypothetical protein LOC494050 [Danio rerio]	1e-10		AU_Ich_018A_A09	Q9UN36	Protein NDRG2 (Protein Syld709613)	3e-10	AU_Ich_023A_A12
AU_Ich_018A_B03	EG962425	AAR04351.1	putative MAPK [Tetrahymena thermophila]	3e-68		AU_Ich_018A_B03	P39745	Mitogen-activated protein kinase mpk-1 (MAP kinase sur-1)	6e-39	AU_Ich_023A_B06
AU_Ich_018A_B08	EG962430	AAX25877.2	SJCHGC09533 protein [Schistosoma japonicum]	2e-09						AU_Ich_023A_B12
AU_Ich_018A_C01	EG962435	EAR91570.1	hypothetical protein TTHERM_00391400 [Tetrahymena thermophila SB210]	2e-25						AU_Ich_023A_C01
AU_Ich_018A_C02	EG962436	EAR87043.1	ADP-ribosylation factor family protein [Tetrahymena thermophila SB210]	1e-45		AU_Ich_018A_C02	P12759	Flagellar radial spoke protein 3	2e-14	AU_Ich_023A_C03
AU_Ich_018A_C05	EG962438	EAS04373.1	Kinesin motor domain containing protein [Tetrahymena thermophila SB210]	4e-46		AU_Ich_018A_C05	P53086	Kinesin-like protein KIP3	3e-29	AU_Ich_023A_C08
AU_Ich_018A_D01	EG962446	EAR87483.1	Peptidase C13 family protein [Tetrahymena thermophila SB210]	1e-47		AU_Ich_018A_D01	O89017	Legumain precursor (Asparaginyl endopeptidase) (Protease, cysteine 1)	6e-38	AU_Ich_023A_E02
AU_Ich_018A_D02	EG962447	EAR97553.1	hypothetical protein TTHERM_00439010 [Tetrahymena thermophila SB210]	2e-09						AU_Ich_023A_E07
AU_Ich_018A_D03	EG962448	AAH90682.1	Dspa protein [Danio rerio]	4e-18		AU_Ich_018A_D03	P15924	Desmoplakin (DP) (250/210 kDa paraneoplastic pemphigus antigen)	7e-11	AU_Ich_023A_E09
AU_Ich_018A_D04	EG962449	EAS05791.1	Calpain family cysteine protease containing protein [Tetrahymena thermophila SB210]	1e-19						AU_Ich_023A_F02
AU_Ich_018A_D05	EG962450	EAS02262.1	hypothetical protein TTHERM_00622820 [Tetrahymena thermophila SB210]	3e-12		AU_Ich_018A_D05	Q94819	Telomerase component p95	5e-11	AU_Ich_023A_F04
AU_Ich_018A_D06	EG962451	XP_687309.1	PREDICTED: similar to reverse transcriptase/ribonuclease H/putative methyltransferase [Danio rerio]	8e-07						AU_Ich_023A_F05
AU_Ich_018A_E04	EG962458	EAS00266.1	hypothetical protein TTHERM_00218390 [Tetrahymena thermophila SB210]	9e-23						AU_Ich_023A_G05
AU_Ich_018A_E06	EG962459	EAR99669.1	hypothetical protein TTHERM_00590060 [Tetrahymena thermophila SB210]	7e-26						AU_Ich_023A_H02
AU_Ich_018A_E12	EG962465	EAS02148.1	cystathionine beta-synthase family protein [Tetrahymena thermophila SB210]	3e-52		AU_Ich_018A_E12	P46794	Cystathionine beta-synthase (Serine sulfhydrase) (Beta-thionase)	2e-42	AU_Ich_023A_H03
AU_Ich_018A_F02	EG962466	ZP_00419922.1	Amino acid adenylation [Azotobacter vinelandii AvOP] gb|EAM03724.1| Amino acid adenylation [Azotobacter vinelandii AvOP]	2e-32		AU_Ich_018A_F02	Q70LM5	Linear gramicidin synthetase subunit C [Includes: ATP-dependent valine adenylase (ValA) (Valine activase); ATP-dependent D-valine adenylase (D-ValA) (D-valine activase); Valine racemase [ATP-hydrolyzing] ; ATP-dependent tryptophan adenylase (TrpA) (Tryptophan activase); ATP-dependent D-leucine adenylase (D-LeuA) (D-leucine activase); Leucine racemase [ATP-hydrolyzing] ; ATP-dependent tryptophan/p…	4e-28	AU_Ich_023B_A05
AU_Ich_018A_F06	EG962471	EAR87429.1	Major Facilitator Superfamily protein [Tetrahymena thermophila SB210]	1e-19						AU_Ich_023B_A06
AU_Ich_018A_G05	EG962481	EAR82670.1	hypothetical protein TTHERM_01099170 [Tetrahymena thermophila SB210]	3e-22						AU_Ich_023B_A12
AU_Ich_018A_H01	EG962488	EAR85048.1	hypothetical protein TTHERM_00530000 [Tetrahymena thermophila SB210]	1e-38						AU_Ich_023B_B04
AU_Ich_018A_H11	EG962498	EAS01078.1	Sodium/hydrogen exchanger family protein [Tetrahymena thermophila SB210]	1e-08						AU_Ich_023B_B09
AU_Ich_018B_A12	EG962512	EAS07605.1	Dynein heavy chain family protein [Tetrahymena thermophila SB210]	1e-73		AU_Ich_018B_A12	Q9MBF8	Dynein-1-beta heavy chain, flagellar inner arm I1 complex (1-beta DHC) (Dynein-1, subspecies f)	2e-23	AU_Ich_023B_C03
AU_Ich_018B_B06	EG962518	EAR84976.1	50S ribosomal protein [Tetrahymena thermophila SB210]	1e-11		AU_Ich_018B_B06	Q9TT91	Makorin-1	1e-08	AU_Ich_023B_C05
AU_Ich_018B_B07	EG962519	EAS03751.1	protein disulfide-isomerase domain containing protein [Tetrahymena thermophila SB210]	9e-53		AU_Ich_018B_B07	P38657	Protein disulfide-isomerase A3 precursor (Disulfide isomerase ER-60) (ERP60) (58 kDa microsomal protein) (P58) (ERp57)	1e-35	AU_Ich_023B_E05
AU_Ich_018B_B10	EG962521	AAX25882.2	SJCHGC09227 protein [Schistosoma japonicum]	3e-14		AU_Ich_018B_B10	P35072	Transposable element Tcb1 transposase (Transposable element Barney transposase)	2e-08	AU_Ich_023B_F03
AU_Ich_018B_C06	EG962530	AAS93623.1	Pard3 180 kDa isoform [Danio rerio]	7e-08		AU_Ich_018B_C06	Q8TEW0	Partitioning-defective 3 homolog (PARD-3) (PAR-3) (Atypical PKC isotype-specific-interacting protein) (ASIP) (CTCL tumor antigen se2-5) (PAR3-alpha)	4e-07	AU_Ich_023B_F06
AU_Ich_018B_C07	EG962531	EAR94136.1	hypothetical protein TTHERM_00522030 [Tetrahymena thermophila SB210]	1e-16						AU_Ich_023B_F07
AU_Ich_018B_C11	EG962536	EAS03211.1	Type III restriction enzyme, res subunit family protein [Tetrahymena thermophila SB210]	3e-53		AU_Ich_018B_C11	Q8IYD8	Fanconi anemia group M protein (ATP-dependent RNA helicase FANCM) (Protein FACM) (Fanconi anemia-associated polypeptide of 250 kDa) (FAAP250) (Protein Hef ortholog)	2e-32	AU_Ich_023B_F09
AU_Ich_018B_D09	EG962544	EAR91436.1	U1 small nuclear ribonucleoprotein 70 kDa [Tetrahymena thermophila SB210]	1e-18						AU_Ich_023B_F10
AU_Ich_018B_D12	EG962548	XP_697344.1	PREDICTED: hypothetical protein XP_692252 [Danio rerio]	3e-15						AU_Ich_023B_G04
AU_Ich_018B_E04	EG962552	EAS05996.1	hypothetical protein TTHERM_00780850 [Tetrahymena thermophila SB210]	4e-22		AU_Ich_018B_E04	P39922	Myosin heavy chain, clone 203	1e-09	AU_Ich_023B_G12
AU_Ich_018B_F05	EG962565	XP_683165.1	PREDICTED: hypothetical protein XP_678073 isoform 1 [Danio rerio]	5e-54						AU_Ich_023B_H03
AU_Ich_018B_F10	EG962571	EAS06136.1	hypothetical protein TTHERM_00670600 [Tetrahymena thermophila SB210]	5e-12						AU_Ich_023B_H06
AU_Ich_018B_G01	EG962573	EAR94873.1	DHHC zinc finger domain containing protein [Tetrahymena thermophila SB210]	7e-27		AU_Ich_018B_G01	Q6BP23	Palmitoyltransferase SWF1	1e-13	AU_Ich_023C_A04
AU_Ich_018B_H08	EG962592	EAS00252.1	Zinc finger, C2H2 type family protein [Tetrahymena thermophila SB210]	4e-33						AU_Ich_023C_B05
AU_Ich_018B_H09	EG962593	EAR85333.1	SGS domain containing protein [Tetrahymena thermophila SB210]	1e-33		AU_Ich_018B_H09	O59709	Glucose insensitive transcription protein 7	4e-13	AU_Ich_023C_B06
AU_Ich_018C_A04	EG962598	EAR88097.1	hypothetical protein TTHERM_00013630 [Tetrahymena thermophila SB210]	1e-07		AU_Ich_018C_A04	Q13439	Golgin subfamily A member 4 (Trans-Golgi p230) (256 kDa golgin) (Golgin-245) (Protein 72.1)	1e-06	AU_Ich_023C_B12
AU_Ich_018C_A10	EG962604	EAR98423.1	Leishmanolysin family protein [Tetrahymena thermophila SB210]	3e-07						AU_Ich_023C_C05
AU_Ich_018C_B02	EG962608	EAR86418.1	hypothetical protein TTHERM_00028570 [Tetrahymena thermophila SB210]	2e-25						AU_Ich_023C_C07
AU_Ich_018C_B10	EG962613	EAR96329.1	hypothetical protein TTHERM_00188980 [Tetrahymena thermophila SB210]	8e-57		AU_Ich_018C_B10	P13533	Myosin heavy chain, cardiac muscle alpha isoform (MyHC-alpha)	1e-05	AU_Ich_023C_C09
AU_Ich_018C_C05	EG962618	EAS06878.1	glycosyl transferase, group 1 family protein [Tetrahymena thermophila SB210]	4e-60						AU_Ich_023C_E02
AU_Ich_018C_C08	EG962621	EAR94633.1	hypothetical protein TTHERM_00047490 [Tetrahymena thermophila SB210]	9e-08						AU_Ich_023C_E05
AU_Ich_018C_D01	EG962627	EAR95948.1	hypothetical protein TTHERM_00125140 [Tetrahymena thermophila SB210]	5e-41						AU_Ich_023C_E06
AU_Ich_018C_D04	EG962630	EAR85036.1	hypothetical protein TTHERM_00529880 [Tetrahymena thermophila SB210]	5e-64		AU_Ich_018C_D04	Q4R842	MORN repeat-containing protein 3	8e-21	AU_Ich_023C_E12
AU_Ich_018C_D05	EG962631	NP_571043.1	odd Oz/ten-m homolog 3 [Danio rerio] dbj|BAA81892.1| ten-m3 [Danio rerio]	3e-11						AU_Ich_023C_F03
AU_Ich_018C_D08	EG962636	EAR83841.1	hypothetical protein TTHERM_00824040 [Tetrahymena thermophila SB210]	3e-23		AU_Ich_018C_D08	Q9URV2	Anaphase-promoting complex subunit 1 (20S cyclosome/APC complex protein apc1) (Cell untimely torn protein 4)	7e-06	AU_Ich_023C_F07
AU_Ich_018C_E02	EG962642	AAH77148.1	Zgc:100984 [Danio rerio] ref|NP_001003610.1| hypothetical protein LOC445216 [Danio rerio]	2e-11		AU_Ich_018C_E02	Q9BSH3	Nicolin-1 (NPCEDRG)	3e-09	AU_Ich_023C_G09
AU_Ich_018C_E11	EG962650	EAR83041.1	Dynein heavy chain family protein [Tetrahymena thermophila SB210]	2e-53		AU_Ich_018C_E11	Q96DT5	Ciliary dynein heavy chain 11 (Axonemal beta dynein heavy chain 11)	8e-06	AU_Ich_023C_G12
AU_Ich_018C_G11	EG962673	ZP_01379909.1	hypothetical protein RbelO_01000699 [Rickettsia bellii OSU 85-389]	2e-07						AU_Ich_023C_H04
AU_Ich_018C_H03	EG962677	EAR86922.1	hypothetical protein TTHERM_00214710 [Tetrahymena thermophila SB210]	4e-14						AU_Ich_023C_H10
AU_Ich_018D_A07	EG962694	EAS05962.1	calcium-translocating P-type ATPase, PMCA-type family protein [Tetrahymena thermophila SB210]	3e-83		AU_Ich_018D_A07	Q64542	Plasma membrane calcium-transporting ATPase 4 (PMCA4) (Plasma membrane calcium pump isoform 4) (Plasma membrane calcium ATPase isoform 4)	2e-44	AU_Ich_023D_A09
AU_Ich_018D_A11	EG962698	BAB79866.1	conserved hypothetical protein [Clostridium perfringens str. 13] ref|NP_561076.1| hypothetical protein CPE0160 [Clostridium perfringens str. 13]	3e-40		AU_Ich_018D_A11	Q5UR67	Hypothetical protein R617	3e-27	AU_Ich_023D_A10
AU_Ich_018D_B02	EG962701	EAR96995.1	Thiolase, N-terminal domain containing protein [Tetrahymena thermophila SB210]	2e-30		AU_Ich_018D_B02	P22307	Nonspecific lipid-transfer protein (Propanoyl-CoA C-acyltransferase) (NSL-TP) (Sterol carrier protein 2) (SCP-2) (Sterol carrier protein X) (SCP-X) (SCP-chi) (SCPX)	5e-24	AU_Ich_023D_B07
AU_Ich_018D_B03	EG962702	EAS03375.1	cyclic nucleotide-binding domain containing protein [Tetrahymena thermophila SB210]	2e-17						AU_Ich_023D_B09
AU_Ich_018D_B09	EG962708	EAR92057.1	Protein kinase domain containing protein [Tetrahymena thermophila SB210]	3e-24		AU_Ich_018D_B09	Q9P7J8	Serine/threonine-protein kinase gad8	3e-07	AU_Ich_023D_B11
AU_Ich_018D_C05	EG962717	XP_700074.1	PREDICTED: similar to Zinc finger DHHC domain containing protein 6 (H4 homolog), partial [Danio rerio]	6e-13		AU_Ich_018D_C05	Q9H6R6	Probable palmitoyltransferase ZDHHC6 (Zinc finger DHHC domain-containing protein 6) (DHHC-6) (Zinc finger protein 376) (Transmembrane protein H4) sp|Q5REH2|ZDHC6_PONPY Probable palmitoyltransferase ZDHHC6 (Zinc finger DHHC domain-containing protein 6) (DHHC-6)	4e-06	AU_Ich_023D_B12
AU_Ich_018D_D02	EG962727	EAS03981.1	EGF-like domain containing protein [Tetrahymena thermophila SB210]	2e-11						AU_Ich_023D_C01
AU_Ich_018D_D05	EG962730	ABC94517.1	hypothetical protein [Ictalurus punctatus]	8e-24						AU_Ich_023D_C03
AU_Ich_018D_D06	EG962731	AAS93680.1	ovary-specific C1q-like factor [Carassius auratus auratus]	3e-06						AU_Ich_023D_C07
AU_Ich_018D_E10	EG962747	YP_433459.1	Spermidine/putrescine-binding periplasmic protein [Hahella chejuensis KCTC 2396] gb|ABC29034.1| Spermidine/putrescine-binding periplasmic protein [Hahella chejuensis KCTC 2396]	2e-06						AU_Ich_023D_D03
AU_Ich_018D_E11	EG962748	AAM43051.1	N-acetylmuramoyl-L-alanine amidase [Xanthomonas campestris pv. campestris str. ATCC 33913] gb|AAY50917.1| N-acetylmuramoyl-L-alanine amidase [Xanthomonas campestris pv. campestris str. 8004] ref|YP_244937.1| N-acetylmuramoyl-L-alanine amidase [Xanthomonas campestris pv. campestris str. 8004] ref|NP_639150.1| N-acetylmuramoyl-L-alanine amidase [Xanthomonas campestris pv. campestris str. ATCC 33913]	1e-08		AU_Ich_018D_E11	P44624	Protein ampD homolog	1e-06	AU_Ich_023D_D10
AU_Ich_018D_F02	EG962750	AAY62178.1	MFS type sugar transporter [Rickettsia felis URRWXCal2] ref|YP_247343.1| MFS type sugar transporter [Rickettsia felis URRWXCal2]	2e-21						AU_Ich_023D_E10
AU_Ich_018D_F03	EG962751	EAR83086.1	Protein kinase domain containing protein [Tetrahymena thermophila SB210]	2e-55		AU_Ich_018D_F03	Q8IBS5	Calcium-dependent protein kinase 4	4e-32	AU_Ich_023D_F03
AU_Ich_018D_F04	EG962752	AAH85656.1	Zgc:92296 [Danio rerio] ref|NP_001007317.1| hypothetical protein LOC492350 [Danio rerio]	2e-40		AU_Ich_018D_F04	P48303	Sphingosine 1-phosphate receptor Edg-1 (Sphingosine 1-phosphate receptor 1) (S1P1)	5e-20	AU_Ich_023D_G06
AU_Ich_018D_F05	EG962753	CAA82360.1	putative transposase [Drosophila hydei] prf||2013359A transposase	4e-26		AU_Ich_018D_F05	P03934	Transposable element Tc1 transposase	2e-11	AU_Ich_023D_H04
AU_Ich_018D_F10	EG962757	AAH77160.1	Zgc:92406 [Danio rerio] ref|NP_001003736.1| hypothetical protein LOC445281 [Danio rerio]	4e-52		AU_Ich_018D_F10	O02766	Cytochrome P450 8B1 (CYPVIIIB1) (7-alpha-hydroxycholest-4-en-3-one 12-alpha-hydroxylase) (Sterol 12-alpha-hydroxylase) (7-alpha-hydroxy-4-cholesten-3-one 12-alpha-hydroxylase)	8e-36	AU_Ich_023D_H08
AU_Ich_018D_G02	EG962760	AAP49009.1	transposase [Rana pipiens] tpg|DAA01561.1| TPA_exp: transposase [Rana pipiens]	7e-10						AU_Ich_024A_A02
AU_Ich_018D_H02	EG962772	AAI15300.1	Zgc:136869 [Danio rerio] ref|NP_001035394.1| hypothetical protein LOC678545 [Danio rerio]	1e-11		AU_Ich_018D_H02	O16294	Probable GMP reductase (Guanosine 5'-monophosphate oxidoreductase) (Guanosine monophosphate reductase)	1e-08	AU_Ich_024A_A08
AU_Ich_018D_H03	EG962773	EAR99764.1	hypothetical protein TTHERM_00666400 [Tetrahymena thermophila SB210]	1e-16						AU_Ich_024A_A10
AU_Ich_018D_H05	EG962775	EAR96982.1	hypothetical protein TTHERM_00194740 [Tetrahymena thermophila SB210]	2e-26						AU_Ich_024A_A12
AU_Ich_018D_H09	EG962780	EAR94179.1	calcium-translocating P-type ATPase, PMCA-type family protein [Tetrahymena thermophila SB210]	2e-44		AU_Ich_018D_H09	Q01814	Plasma membrane calcium-transporting ATPase 2 (PMCA2) (Plasma membrane calcium pump isoform 2) (Plasma membrane calcium ATPase isoform 2)	8e-21	AU_Ich_024A_B07
AU_Ich_019A_A01	EG962784	EAR96046.1	Viral A-type inclusion protein repeat containing protein [Tetrahymena thermophila SB210]	2e-28						AU_Ich_024A_B09
AU_Ich_019A_A02	EG962785	EAR97391.1	Leucine Rich Repeat family protein [Tetrahymena thermophila SB210]	2e-33						AU_Ich_024A_C04
AU_Ich_019A_A08	EG962792	AAP49009.1	transposase [Rana pipiens] tpg|DAA01561.1| TPA_exp: transposase [Rana pipiens]	2e-11						AU_Ich_024A_C09
AU_Ich_019A_A11	EG962795	XP_682842.1	PREDICTED: similar to very large inducible GTPase-1 [Danio rerio]	1e-82						AU_Ich_024A_C12
AU_Ich_019A_B01	EG962797	EAS05793.1	Ubiquitin carboxyl-terminal hydrolase family protein [Tetrahymena thermophila SB210]	5e-07						AU_Ich_024A_D02
AU_Ich_019A_B05	EG962802	ABE05180.1	2-oxoglutarate dehydrogenase E1 component [Rickettsia bellii RML369-C] ref|YP_538269.1| 2-oxoglutarate dehydrogenase E1 component [Rickettsia bellii RML369-C]	8e-82		AU_Ich_019A_B05	Q92J42	2-oxoglutarate dehydrogenase E1 component (Alpha-ketoglutarate dehydrogenase)	5e-81	AU_Ich_024A_E02
AU_Ich_019A_B08	EG962805	EAR99059.1	hypothetical protein TTHERM_00387010 [Tetrahymena thermophila SB210]	5e-18						AU_Ich_024A_E10
AU_Ich_019A_B12	EG962808	EAR82439.1	ribosomal protein L6 containing protein [Tetrahymena thermophila SB210]	3e-43		AU_Ich_019A_B12	P49209	60S ribosomal protein L9-1	3e-24	AU_Ich_024A_F10
AU_Ich_019A_C04	EG962812	EAS03779.1	Guanylate-binding protein, N-terminal domain containing protein [Tetrahymena thermophila SB210]	6e-37						AU_Ich_024A_F11
AU_Ich_019A_D03	EG962821	EAR90675.1	hypothetical protein TTHERM_01094880 [Tetrahymena thermophila SB210]	3e-42		AU_Ich_019A_D03	Q95JL5	WD repeat protein 16	2e-23	AU_Ich_024A_F12
AU_Ich_019A_E01	EG962831	AAP49009.1	transposase [Rana pipiens] tpg|DAA01561.1| TPA_exp: transposase [Rana pipiens]	4e-09						AU_Ich_024A_G01
AU_Ich_019A_E03	EG962834	EAS07605.1	Dynein heavy chain family protein [Tetrahymena thermophila SB210]	3e-30		AU_Ich_019A_E03	Q39565	Dynein beta chain, flagellar outer arm	1e-09	AU_Ich_024A_G02
AU_Ich_019A_E11	EG962841	EAS07130.1	tyrosine/nicotianamine aminotransferases family protein [Tetrahymena thermophila SB210]	2e-14						AU_Ich_024A_G05
AU_Ich_019A_E12	EG962842	EAS02154.1	hypothetical protein TTHERM_00558360 [Tetrahymena thermophila SB210]	2e-39		AU_Ich_019A_E12	Q91YR5	Protein KIAA0859	4e-06	AU_Ich_024A_G06
AU_Ich_019A_F02	EG962845	EAR84856.1	protein phosphatase regulatory subunit [Tetrahymena thermophila SB210]	1e-88		AU_Ich_019A_F02	P53031	Protein phosphatase PP2A regulatory subunit B (PR55) (Cell division control protein 55)	2e-47	AU_Ich_024A_G09
AU_Ich_019A_G03	EG962859	EAR96828.1	Protein kinase domain containing protein [Tetrahymena thermophila SB210]	2e-65		AU_Ich_019A_G03	Q6FL58	Serine/threonine-protein kinase ATG1 (Autophagy-related protein 1)	2e-24	AU_Ich_024A_G10
AU_Ich_019A_G04	EG962860	EAR91123.1	hypothetical protein TTHERM_00433410 [Tetrahymena thermophila SB210]	3e-60						AU_Ich_024A_G11
AU_Ich_019A_G05	EG962861	EAR85542.1	Protein kinase domain containing protein [Tetrahymena thermophila SB210]	5e-09						AU_Ich_024A_H02
AU_Ich_019A_G11	EG962866	AAH63947.1	Solute carrier family 13 (sodium-dependent dicarboxylate transporter), member 2 [Danio rerio] ref|NP_998617.2| solute carrier family 13 (sodium-dependent dicarboxylate transporter), member 2 [Danio rerio]	2e-57		AU_Ich_019A_G11	Q9ES88	Solute carrier family 13 member 2 (Renal sodium/dicarboxylate cotransporter) (Na(+)/dicarboxylate cotransporter 1) (NaDC-1)	1e-45	AU_Ich_024A_H06
AU_Ich_019A_H02	EG962869	EAR98985.1	hypothetical protein TTHERM_00849280 [Tetrahymena thermophila SB210]	2e-27						AU_Ich_024A_H11
AU_Ich_019A_H04	EG962871	EAR97017.1	hypothetical protein TTHERM_00196080 [Tetrahymena thermophila SB210]	2e-38		AU_Ich_019A_H04	Q56YP2	Phosphatidylinositol-4-phosphate 5-kinase 1 (AtPIP5K1) (1-phosphatidylinositol-4-phosphate kinase 1) (PtdIns(4)P-5-kinase 1) (Diphosphoinositide kinase 1)	2e-18	AU_Ich_024A_H12
AU_Ich_019A_H07	EG962873	CAA82360.1	putative transposase [Drosophila hydei] prf||2013359A transposase	8e-11						AU_Ich_024B_A02
AU_Ich_019B_A04	EG962883	ABF38948.1	dynein light chain p28B [Tetrahymena thermophila] gb|EAR92655.1| hypothetical protein TTHERM_00319990 [Tetrahymena thermophila SB210]	4e-84		AU_Ich_019B_A04	Q39604	28 kDa inner dynein arm light chain, axonemal (p28)	2e-52	AU_Ich_024B_A08
AU_Ich_019B_A05	EG962884	EAS02279.1	Protein kinase domain containing protein [Tetrahymena thermophila SB210]	9e-34		AU_Ich_019B_A05	Q8ICR0	Calcium-dependent protein kinase 2 (PfCDPK2)	5e-20	AU_Ich_024B_B08
AU_Ich_019B_A12	EG962891	NP_042981.1	U88 [Human herpesvirus 6] emb|CAA58337.1| U88 [Human herpesvirus 6]	8e-22						AU_Ich_024B_B12
AU_Ich_019B_B08	EG962897	ZP_00950188.1	probable long chain fatty-acid CoA ligase [Croceibacter atlanticus HTCC2559] gb|EAP88327.1| probable long chain fatty-acid CoA ligase [Croceibacter atlanticus HTCC2559]	3e-29		AU_Ich_019B_B08	P30624	Long-chain-fatty-acid--CoA ligase 1 (Long-chain acyl-CoA synthetase 1) (Fatty acid activator 1)	8e-10	AU_Ich_024B_C02
AU_Ich_019B_C07	EG962907	EAR85615.1	hypothetical protein TTHERM_00420230 [Tetrahymena thermophila SB210]	9e-11						AU_Ich_024B_D10
AU_Ich_019B_C12	EG962912	EAR91338.1	Inorganic H+ pyrophosphatase [Tetrahymena thermophila SB210]	3e-35		AU_Ich_019B_C12	Q8F641	Pyrophosphate-energized proton pump (Pyrophosphate-energized inorganic pyrophosphatase) (H+-PPase) (Membrane-bound proton-translocating pyrophosphatase) sp|Q72Q29|HPPA_LEPIC Pyrophosphate-energized proton pump (Pyrophosphate-energized inorganic pyrophosphatase) (H+-PPase) (Membrane-bound proton-translocating pyrophosphatase)	8e-29	AU_Ich_024B_E02
AU_Ich_019B_D03	EG962914	EAR84990.1	Protein phosphatase 2C containing protein [Tetrahymena thermophila SB210]	7e-27		AU_Ich_019B_D03	P49444	Protein phosphatase 2C (PP2C)	5e-22	AU_Ich_024B_E04
AU_Ich_019B_D06	EG962917	CAI11836.1	novel protein containing multiple scavenger receptor cysteine-rich (SRCR) domains similar to vertebrate deleted in malignant brain tumors 1 (DMBT1) [Danio rerio]	1e-18		AU_Ich_019B_D06	P30205	Antigen WC1.1 precursor	1e-15	AU_Ich_024B_E11
AU_Ich_019B_E07	EG962929	AAK95199.1	40S ribosomal protein S16 [Ictalurus punctatus] sp|Q90YQ7|RS16_ICTPU 40S ribosomal protein S16	2e-77		AU_Ich_019B_E07	Q90YQ7	40S ribosomal protein S16	1e-78	AU_Ich_024B_G02
AU_Ich_019B_E08	EG962930	EAR82869.1	hypothetical protein TTHERM_01076960 [Tetrahymena thermophila SB210]	2e-71		AU_Ich_019B_E08	Q5K654	Pre-mRNA-splicing factor CLF1	2e-44	AU_Ich_024B_G11
AU_Ich_019B_F09	EG962943	EAR99953.1	Dynein heavy chain family protein [Tetrahymena thermophila SB210]	9e-49		AU_Ich_019B_F09	Q9MBF8	Dynein-1-beta heavy chain, flagellar inner arm I1 complex (1-beta DHC) (Dynein-1, subspecies f)	2e-25	AU_Ich_024B_G12
AU_Ich_019B_G07	EG962954	A44803	pG1 protein - human (fragment)	8e-06						AU_Ich_024B_H01
AU_Ich_019B_G12	EG962960	EAS04038.1	phospholipid-translocating P-type ATPase, flippase family protein [Tetrahymena thermophila SB210]	1e-41		AU_Ich_019B_G12	Q8TF62	Probable phospholipid-transporting ATPase IM (ATPase class I type 8B member 4)	9e-12	AU_Ich_024B_H06
						AU_Ich_019B_H02	P31748	AKT kinase-transforming protein	3e-06	AU_Ich_024B_H07
AU_Ich_019B_H07	EG962965	EAS04915.1	Protein kinase domain containing protein [Tetrahymena thermophila SB210]	2e-11		AU_Ich_019B_H07	O14965	Serine/threonine-protein kinase 6 (Serine/threonine kinase 15) (Aurora/IPL1-related kinase 1) (Aurora-related kinase 1) (hARK1) (Aurora-A) (Breast-tumor-amplified kinase)	8e-07	AU_Ich_024B_H08
AU_Ich_019B_H09	EG962969	EAS02962.1	Eukaryotic ribosomal protein L18 containing protein [Tetrahymena thermophila SB210]	2e-55		AU_Ich_019B_H09	Q8TFH1	60S ribosomal protein L18-B	1e-29	AU_Ich_024B_H10
AU_Ich_019B_H11	EG962971	AAH71477.1	Vesicle-associated membrane protein 8 (endobrevin) [Danio rerio] gb|AAH49333.1| Vesicle-associated membrane protein 8 (endobrevin) [Danio rerio] ref|NP_956053.1| vesicle-associated membrane protein 8 (endobrevin) [Danio rerio]	2e-16		AU_Ich_019B_H11	Q9WUF4	Vesicle-associated membrane protein 8 (VAMP-8) (Endobrevin) (EDB)	2e-09	AU_Ich_024C_A02
AU_Ich_019C_A02	EG962974	EAR85075.1	hypothetical protein TTHERM_00530270 [Tetrahymena thermophila SB210]	1e-57						AU_Ich_024C_A05
AU_Ich_019C_A08	EG962979	EAS04790.1	BNR/Asp-box repeat family protein [Tetrahymena thermophila SB210]	2e-14						AU_Ich_024C_B03
AU_Ich_019C_A09	EG962980	AAH86836.1	Zgc:103611 [Danio rerio] ref|NP_001008597.1| hypothetical protein LOC494054 [Danio rerio]	2e-27		AU_Ich_019C_A09	O76062	Delta(14)-sterol reductase (C-14 sterol reductase) (Sterol C14-reductase) (Delta14-SR) (Transmembrane 7 superfamily member 2) (Another new gene 1 protein) (Putative sterol reductase SR-1)	3e-11	AU_Ich_024C_C02
AU_Ich_019C_A11	EG962982	EAR98568.1	myosin head [Tetrahymena thermophila SB210]	6e-55		AU_Ich_019C_A11	P34109	Myosin ID heavy chain	3e-23	AU_Ich_024C_C03
AU_Ich_019C_A12	EG962983	AAL51426.1	TRANSALDOLASE [Brucella melitensis 16M] sp|Q8YJ42|TAL_BRUME Probable transaldolase ref|NP_539162.1| transaldolase [Brucella melitensis 16M]	1e-57		AU_Ich_019C_A12	Q8YJ42	Probable transaldolase	1e-58	AU_Ich_024C_C05
AU_Ich_019C_B01	EG962984	CAA29060.1	Histone H2B-2 [Tetrahymena thermophila] sp|P08994|H2B2_TETTH Histone H2B.2 (H2B-2)	8e-46		AU_Ich_019C_B01	P08994	Histone H2B.2 (H2B-2)	6e-47	AU_Ich_024C_C07
AU_Ich_019C_C09	EG963003	EAR98989.1	small GTP-binding protein domain containing protein [Tetrahymena thermophila SB210]	4e-75		AU_Ich_019C_C09	O04834	GTP-binding protein SAR1A	2e-47	AU_Ich_024C_D04
AU_Ich_019C_D02	EG963008	EAS04825.1	Protein kinase domain containing protein [Tetrahymena thermophila SB210]	4e-14		AU_Ich_019C_D02	P51955	Serine/threonine-protein kinase Nek2 (NimA-related protein kinase 2) (NimA-like protein kinase 1) (HSPK 21)	5e-06	AU_Ich_024C_D10
AU_Ich_019C_D05	EG963012	EAR94055.1	hypothetical protein TTHERM_00227690 [Tetrahymena thermophila SB210]	5e-17						AU_Ich_024C_E07
AU_Ich_019C_E01	EG963019	XP_706825.1	PREDICTED: similar to Solute carrier family 13 (sodium-dependent dicarboxylate transporter), member 2 isoform 3 [Danio rerio]	2e-21		AU_Ich_019C_E01	Q9ES88	Solute carrier family 13 member 2 (Renal sodium/dicarboxylate cotransporter) (Na(+)/dicarboxylate cotransporter 1) (NaDC-1)	2e-14	AU_Ich_024C_E08
AU_Ich_019C_E11	EG963028	EAR95613.1	Kinesin motor domain containing protein [Tetrahymena thermophila SB210]	2e-69		AU_Ich_019C_E11	P48467	Kinesin heavy chain	1e-56	AU_Ich_024C_E09
AU_Ich_019C_F03	EG963031	EAR92909.1	Zinc finger, C2H2 type family protein [Tetrahymena thermophila SB210]	5e-14						AU_Ich_024C_E11
AU_Ich_019C_F05	EG963034	EAR99166.1	Protein kinase domain containing protein [Tetrahymena thermophila SB210]	5e-25						AU_Ich_024C_F04
AU_Ich_019C_F08	EG963035	AAX30334.2	SJCHGC03026 protein [Schistosoma japonicum]	4e-15						AU_Ich_024C_F10
AU_Ich_019C_G01	EG963039	EAR90831.1	Bromodomain containing protein [Tetrahymena thermophila SB210]	1e-16						AU_Ich_024C_G07
AU_Ich_019C_G04	EG963042	ABE04464.1	AAA+ superfamily protein [Rickettsia bellii RML369-C] ref|YP_537553.1| AAA+ superfamily protein [Rickettsia bellii RML369-C]	5e-17						AU_Ich_024C_H05
AU_Ich_019C_G08	EG963046	ZP_01052897.1	lysyl-tRNA synthetase [Tenacibaculum sp. MED152] gb|EAQ42325.1| lysyl-tRNA synthetase [Tenacibaculum sp. MED152]	8e-09						AU_Ich_024C_H07
AU_Ich_019C_G11	EG963049	EAS00708.1	EGF-like domain containing protein [Tetrahymena thermophila SB210]	2e-12						AU_Ich_024C_H08
AU_Ich_019C_H05	EG963056	AAY62139.1	Uncharacterized conserved protein [Rickettsia felis URRWXCal2] ref|YP_247304.1| hypothetical protein RF_1288 [Rickettsia felis URRWXCal2]	2e-24						AU_Ich_024C_H09
AU_Ich_019C_H08	EG963058	EAR89329.1	phospholipid-translocating P-type ATPase, flippase family protein [Tetrahymena thermophila SB210]	4e-21		AU_Ich_019C_H08	Q9NTI2	Probable phospholipid-transporting ATPase IB (ATPase class I type 8A member 2) (ML-1)	4e-16	AU_Ich_024D_A12
AU_Ich_019C_H09	EG963059	ZP_01244262.1	Protein of unknown function DUF421 [Flavobacterium johnsoniae UW101] gb|EAS60431.1| Protein of unknown function DUF421 [Flavobacterium johnsoniae UW101]	3e-26		AU_Ich_019C_H09	P75839	Hypothetical protein ycaP	5e-15	AU_Ich_024D_B02
AU_Ich_019C_H11	EG963061	CAG04852.1	unnamed protein product [Tetraodon nigroviridis]	8e-38		AU_Ich_019C_H11	P36968	Phospholipid hydroperoxide glutathione peroxidase, mitochondrial precursor (PHGPx) (GPX-4)	2e-36	AU_Ich_024D_B05
AU_Ich_019C_H12	EG963062	EAR92110.1	Leucine Rich Repeat family protein [Tetrahymena thermophila SB210]	7e-15		AU_Ich_019C_H12	Q86X45	Leucine-rich repeat-containing protein 6 (Leucine-rich testis-specific protein) (Testis-specific leucine-rich repeat protein)	5e-06	AU_Ich_024D_B11
AU_Ich_019D_A04	EG963067	AAD40736.1	lactate dehydrogenase-A [Cyprinus carpio] sp|Q9W7K5|LDHA_CYPCA L-lactate dehydrogenase A chain (LDH-A)	3e-14		AU_Ich_019D_A04	Q9W7K5	L-lactate dehydrogenase A chain (LDH-A)	2e-15	AU_Ich_024D_B12
AU_Ich_019D_B05	EG963079	EAR82190.1	Dynein heavy chain family protein [Tetrahymena thermophila SB210]	3e-81		AU_Ich_019D_B05	Q39575	Dynein gamma chain, flagellar outer arm	1e-36	AU_Ich_024D_C03
AU_Ich_019D_B12	EG963086	EAR92473.1	hypothetical protein TTHERM_00086700 [Tetrahymena thermophila SB210]	2e-40		AU_Ich_019D_B12	Q8RY89	Phosphatidylinositol-4-phosphate 5-kinase 8 (AtPIP5K8) (1-phosphatidylinositol-4-phosphate kinase 8) (PtdIns(4)P-5-kinase 8) (Diphosphoinositide kinase 8)	1e-11	AU_Ich_024D_D03
AU_Ich_019D_D06	EG963103	XP_694134.1	PREDICTED: similar to ReO_6 [Danio rerio]	2e-15						AU_Ich_024D_D06
AU_Ich_019D_E03	EG963110	NP_042981.1	U88 [Human herpesvirus 6] emb|CAA58337.1| U88 [Human herpesvirus 6]	2e-14						AU_Ich_024D_D08
AU_Ich_019D_E08	EG963116	P41353	Histone H3.3 (HV2) gb|AAC37188.1| histone variant hv2 gb|EAR88152.1| histone H3.3, identical [Tetrahymena thermophila SB210]	7e-66		AU_Ich_019D_E08	P41353	Histone H3.3 (HV2)	5e-67	AU_Ich_024D_D11
AU_Ich_019D_E09	EG963117	EAS01747.1	Leucine Rich Repeat family protein [Tetrahymena thermophila SB210]	2e-26						AU_Ich_024D_D12
AU_Ich_019D_E11	EG963119	YP_153621.1	DNA-directed RNA polymerase beta' chain [Anaplasma marginale str. St. Maries] gb|AAV86366.1| DNA-directed RNA polymerase beta' chain [Anaplasma marginale str. St. Maries]	2e-34		AU_Ich_019D_E11	Q5HC04	DNA-directed RNA polymerase beta' chain (RNAP beta' subunit) (Transcriptase beta' chain) (RNA polymerase beta' subunit)	2e-35	AU_Ich_024D_E12
AU_Ich_019D_E12	EG963120	XP_692963.1	PREDICTED: similar to tetratricopeptide repeat domain 18 [Danio rerio]	1e-16						AU_Ich_024D_F01
AU_Ich_019D_F04	EG963125	AAH95744.1	Zgc:112304 [Danio rerio] ref|NP_001019243.1| integrin, beta-like 1 [Danio rerio]	3e-47						AU_Ich_024D_F02
AU_Ich_019D_F05	EG963126	EAS00369.1	hypothetical protein TTHERM_00219420 [Tetrahymena thermophila SB210]	9e-42		AU_Ich_019D_F05	Q9D0N7	Chromatin assembly factor 1 subunit B (CAF-1 subunit B) (Chromatin assembly factor I p60 subunit) (CAF-I 60 kDa subunit) (CAF-Ip60)	1e-12	AU_Ich_024D_F04
AU_Ich_019D_F08	EG963129	A56403	ribosomal protein L27a.e - Tetrahymena thermophila sp|Q00454|RL27A_TETTH 60S ribosomal protein L27a (L29) gb|AAA30124.1| rpL29	7e-35		AU_Ich_019D_F08	Q00454	60S ribosomal protein L27a (L29)	4e-36	AU_Ich_024D_F05
AU_Ich_019D_F12	EG963134	EAS02181.1	Dynein heavy chain family protein [Tetrahymena thermophila SB210]	3e-55						AU_Ich_024D_F06
AU_Ich_019D_G02	EG963136	CAF92786.1	unnamed protein product [Tetraodon nigroviridis]	1e-10						AU_Ich_024D_F07
AU_Ich_019D_G03	EG963137	ZP_01247831.1	Response regulator receiver [Flavobacterium johnsoniae UW101] gb|EAS57294.1| Response regulator receiver [Flavobacterium johnsoniae UW101]	1e-33		AU_Ich_019D_G03	P0AA21	Transcriptional regulatory protein ompR sp|P0AA19|OMPR_SALTY Transcriptional regulatory protein ompR sp|P0AA20|OMPR_SALTI Transcriptional regulatory protein ompR sp|P0AA16|OMPR_ECOLI Transcriptional regulatory protein ompR sp|P0AA17|OMPR_ECOL6 Transcriptional regulatory protein ompR sp|P0AA18|OMPR_ECO57 Transcriptional regulatory protein ompR	1e-08	AU_Ich_024D_F11
AU_Ich_019D_G05	EG963139	XP_697366.1	PREDICTED: similar to preexisting nuclear factor of activated T-cells 2 isoform B, partial [Danio rerio]	4e-31		AU_Ich_019D_G05	Q13469	Nuclear factor of activated T-cells, cytoplasmic 2 (T cell transcription factor NFAT1) (NFAT pre-existing subunit) (NF-ATp)	5e-30	AU_Ich_024D_G11
AU_Ich_019D_H01	EG963147	EAS07869.1	Bowman-Birk serine protease inhibitor family protein [Tetrahymena thermophila SB210]	1e-14						AU_Ich_024D_H01
AU_Ich_019D_H03	EG963149	EAR93627.1	FG-GAP repeat family protein [Tetrahymena thermophila SB210]	1e-22						AU_Ich_024D_H07
AU_Ich_020A_A05	EG963162	EAR92252.1	ribosomal protein L10.e containing protein [Tetrahymena thermophila SB210]	1e-87		AU_Ich_020A_A05	Q08770	60S ribosomal protein L10-2 (Wilms tumor suppressor protein homolog)	4e-73	AU_Ich_024D_H09
AU_Ich_020A_A08	EG963164	EAR91082.1	hypothetical protein TTHERM_00430030 [Tetrahymena thermophila SB210]	8e-20						AU_Ich_024D_H12
AU_Ich_020A_B02	EG963171	CAG12400.1	unnamed protein product [Tetraodon nigroviridis]	1e-57		AU_Ich_020A_B02	Q5ZMC0	Endothelial differentiation-related factor 1 homolog (EDF-1)	4e-57	AU_Ich_025A_A07
AU_Ich_020A_C01	EG963182	EAR82415.1	Dynein heavy chain family protein [Tetrahymena thermophila SB210]	4e-81		AU_Ich_020A_C01	Q9MBF8	Dynein-1-beta heavy chain, flagellar inner arm I1 complex (1-beta DHC) (Dynein-1, subspecies f)	6e-31	AU_Ich_025A_B02
AU_Ich_020A_D01	EG963195	ABE05389.1	Glycine/serine hydroxymethyltransferase [Rickettsia bellii RML369-C] ref|YP_538478.1| Glycine/serine hydroxymethyltransferase [Rickettsia bellii RML369-C] ref|ZP_01379296.1| hypothetical protein RbelO_01000064 [Rickettsia bellii OSU 85-389]	1e-35		AU_Ich_020A_D01	Q4UK96	Serine hydroxymethyltransferase (Serine methylase) (SHMT)	9e-36	AU_Ich_025A_B08
AU_Ich_020A_E01	EG963206	ZP_00522134.1	Sodium/sulphate symporter [Solibacter usitatus Ellin6076] gb|EAM58861.1| Sodium/sulphate symporter [Solibacter usitatus Ellin6076]	3e-11		AU_Ich_020A_E01	O34726	Putative malate transporter yflS	2e-11	AU_Ich_025A_B10
AU_Ich_020A_E03	EG963208	EAS07460.1	hypothetical protein TTHERM_00571960 [Tetrahymena thermophila SB210]	1e-32		AU_Ich_020A_E03	Q8R9D0	MutS2 protein	4e-06	AU_Ich_025A_C04
AU_Ich_020A_E06	EG963210	EAR92825.1	hypothetical protein TTHERM_00293380 [Tetrahymena thermophila SB210]	2e-25		AU_Ich_020A_E06	Q8BH44	Coronin-2B	1e-15	AU_Ich_025A_C07
AU_Ich_020A_E08	EG963213	EAR96121.1	Kinesin motor domain containing protein [Tetrahymena thermophila SB210]	2e-80		AU_Ich_020A_E08	P33173	Kinesin-like protein KIF1A (Axonal transporter of synaptic vesicles)	1e-38	AU_Ich_025A_C09
AU_Ich_020A_F01	EG963216	CAF88611.1	unnamed protein product [Tetraodon nigroviridis]	4e-41						AU_Ich_025A_E03
AU_Ich_020A_G06	EG963234	EAS03647.1	PH domain containing protein [Tetrahymena thermophila SB210]	3e-47		AU_Ich_020A_G06	Q96RL7	Vacuolar protein sorting 13A (Chorein) (Chorea-acanthocytosis protein)	9e-09	AU_Ich_025A_E05
AU_Ich_020A_H02	EG963242	AAS14314.1	glycosyl transferase, group 1 family protein / moaA/nifB/pqqE family protein [Wolbachia endosymbiont of Drosophila melanogaster] ref|NP_966380.1| glycosyl transferase, group 1 family protein / moaA/nifB/pqqE family protein [Wolbachia endosymbiont of Drosophila melanogaster]	1e-16						AU_Ich_025A_E11
AU_Ich_020A_H06	EG963246	XP_689078.1	PREDICTED: similar to centrosome protein cep290, partial [Danio rerio]	9e-09		AU_Ich_020A_H06	O15078	Centrosomal protein Cep290	3e-08	AU_Ich_025A_F03
AU_Ich_020A_H07	EG963247	EAR92450.1	Leucine Rich Repeat family protein [Tetrahymena thermophila SB210]	7e-59						AU_Ich_025A_F06
AU_Ich_020A_H09	EG963249	EAR90405.1	Transketolase, pyridine binding domain containing protein [Tetrahymena thermophila SB210]	6e-47		AU_Ich_020A_H09	P50137	Transketolase (TK)	2e-41	AU_Ich_025A_F10
AU_Ich_020B_A07	EG963259	AAP49009.1	transposase [Rana pipiens] tpg|DAA01561.1| TPA_exp: transposase [Rana pipiens]	2e-06						AU_Ich_025A_F12
AU_Ich_020B_A09	EG963261	EAR82555.1	Kinesin motor domain containing protein [Tetrahymena thermophila SB210]	2e-40						AU_Ich_025A_G06
AU_Ich_020B_A11	EG963263	EAS01747.1	Leucine Rich Repeat family protein [Tetrahymena thermophila SB210]	3e-09						AU_Ich_025A_G07
AU_Ich_020B_B04	EG963268	BAC82609.1	pol-like protein [Danio rerio]	4e-47		AU_Ich_020B_B04	P14381	Transposon TX1 hypothetical 149 kDa protein (ORF 2)	7e-14	AU_Ich_025A_G09
AU_Ich_020B_C05	EG963281	EAR96664.1	hypothetical protein TTHERM_00979770 [Tetrahymena thermophila SB210]	2e-41						AU_Ich_025B_A12
AU_Ich_020B_C06	EG963282	ZP_01052592.1	putative site-specific recombinase [Tenacibaculum sp. MED152] gb|EAQ42020.1| putative site-specific recombinase [Tenacibaculum sp. MED152]	7e-08		AU_Ich_020B_C06	Q8Y3C8	Tyrosine recombinase xerC 1	8e-07	AU_Ich_025B_B10
AU_Ich_020B_C08	EG963284	XP_690410.1	PREDICTED: similar to Sortilin-related receptor precursor (Sorting protein-related receptor containing LDLR class A repeats) (mSorLA) (SorLA-1) (Low-density lipoprotein receptor relative with 11 ligand-binding repeats) (LDLR relative with 11 ligand-binding re... [Danio rerio]	5e-29		AU_Ich_020B_C08	Q99087	Low-density lipoprotein receptor 1 precursor (LDL receptor 1)	9e-15	AU_Ich_025B_C06
AU_Ich_020B_D05	EG963293	AAU03754.1	HyfB domain containing protein [Rickettsia typhi str. Wilmington] ref|YP_067236.1| NADH dehydrogenase subunit N [Rickettsia typhi str. Wilmington]	1e-22						AU_Ich_025B_D07
AU_Ich_020B_D09	EG963297	EAR90513.1	hypothetical protein TTHERM_00117590 [Tetrahymena thermophila SB210]	4e-23						AU_Ich_025B_D10
AU_Ich_020B_D11	EG963301	EAR88265.1	Bm44-related [Tetrahymena thermophila SB210]	2e-43						AU_Ich_025B_D11
AU_Ich_020B_E03	EG963304	CAG87702.1	unnamed protein product [Debaryomyces hansenii CBS767] ref|XP_459484.1| hypothetical protein DEHA0E04400g [Debaryomyces hansenii CBS767]	3e-80		AU_Ich_020B_E03	P20654	Serine/threonine-protein phosphatase PP1	4e-80	AU_Ich_025B_E02
AU_Ich_020B_E04	EG963305	EAR94362.1	TPR Domain containing protein [Tetrahymena thermophila SB210]	1e-16						AU_Ich_025B_E04
AU_Ich_020B_F03	EG963316	CAG10776.1	unnamed protein product [Tetraodon nigroviridis]	2e-38		AU_Ich_020B_F03	Q92817	Envoplakin (210 kDa paraneoplastic pemphigus antigen) (p210) (210 kDa cornified envelope precursor protein)	4e-29	AU_Ich_025B_E10
AU_Ich_020B_F04	EG963317	AAK95127.1	ribosomal protein L4 [Ictalurus punctatus]	4e-96		AU_Ich_020B_F04	P02385	60S ribosomal protein L4-B (L1B)	8e-88	AU_Ich_025B_F04
AU_Ich_020B_H01	EG963338	AAV66421.1	integrin alpha V subunit [Danio rerio]	2e-10		AU_Ich_020B_H01	P80746	Integrin alpha-V precursor (Vitronectin receptor subunit alpha) (CD51 antigen) [Contains: Integrin alpha-V heavy chain; Integrin alpha-V light chain]	5e-09	AU_Ich_025B_G03
AU_Ich_020B_H11	EG963348	EAR82479.1	Ser/Thr protein phosphatase family protein [Tetrahymena thermophila SB210]	3e-41		AU_Ich_020B_H11	P53042	Serine/threonine-protein phosphatase 5 (PP5) (Protein phosphatase T) (PPT)	1e-16	AU_Ich_025B_G08
[truncated: 540 more rows]
