# Supplementary material for: Generation and analysis of expressed sequence tags from the ciliate protozoan parasite Ichthyophthirius multifiliis
Source: BMC Genomics. 2007 Jun 18;8:176. doi: 10.1186/1471-2164-8-176 (PMC1906770; doi:10.1186/1471-2164-8-176)
Supplement: Additional file 2 — Supplemental Table 2, Excel spreadsheet; Summary of BLAST searches of the Ich ESTs against Tetrahymena thermophila and Plasmodium falciparum genomes. Provided information includes I. multifiliis BLASTX top hits to the non-redundant database in GenBank with unique EST name, tBLASTx top hits to the T. thermophila genome, and BLASTX top hits to the P. falciparum genome sequences. This table correlates with the Venn diagram in figure 1. [file 1471-2164-8-176-S2.xls]

## Sheet: ICH
Comparative mapping to databases. Top hits are e<-5 significance. EST Names are provided
BLASTX to NR database in GenBank - top hit description	BLASTX to NR	tBLASTx to Tetrahymena thermophila	BLASTX Plasmodium falciparum
14-3-3 protein [Tetrahymena thermophila SB210]	Contig\10	Contig\10	Contig\10
hypothetical protein FB2170_08689 [Flavobacteriales bacterium HTCC2170] gb|EAR00569.1| hypothetical protein FB2170_08689 [Flavobacteriales bacterium HTCC2170]	Contig\101
Dynein heavy chain family protein [Tetrahymena thermophila SB210]	Contig\102	Contig\102	Contig\102
hypothetical protein TTHERM_00227220 [Tetrahymena thermophila SB210]	Contig\103	Contig\103	Contig\103
intestinal fatty acid binding protein [Danio rerio] gb|AAP93851.1| intestinal fatty acid binding protein 2 [Danio rerio] gb|AAH75970.1| Fatty acid binding protein 2, intestinal [Danio rerio] gb|AAF00925.1| intestinal fatty acid binding protein [Danio rerio]	Contig\104
Dynein heavy chain family protein [Tetrahymena thermophila SB210]	Contig\106	Contig\106	Contig\106
hypothetical protein TTHERM_00196190 [Tetrahymena thermophila SB210]	Contig\107
granule lattice protein 5 precursor; Grl5p [Tetrahymena thermophila] gb|EAR95225.1| granule lattice protein 5 precursor, putative [Tetrahymena thermophila SB210]	Contig\11
hypothetical protein TTHERM_00551040 [Tetrahymena thermophila SB210]	Contig\110	Contig\110
Citrate synthase family protein [Tetrahymena thermophila SB210]	Contig\111	Contig\111
Ubiquitin carboxyl-terminal hydrolase family protein [Tetrahymena thermophila SB210]	Contig\112	Contig\112	Contig\112
SJCHGC03012 protein [Schistosoma japonicum]	Contig\113
DNA topoisomerase type 2 [Tetrahymena thermophila]	Contig\114	Contig\114	Contig\114
Small heat shock protein [Rickettsia felis URRWXCal2] ref|YP_247020.1| Small heat shock protein [Rickettsia felis URRWXCal2]	Contig\115	Contig\115	Contig\115
EF hand family protein [Tetrahymena thermophila SB210]	Contig\116	Contig\116	Contig\116
adenosylhomocysteinase family protein [Tetrahymena thermophila SB210]	Contig\117	Contig\117	Contig\117
ubiquitin-activating enzyme E1 family protein [Tetrahymena thermophila SB210]	Contig\118
hypothetical protein TTHERM_00120830 [Tetrahymena thermophila SB210]	Contig\119
hypothetical protein Bcep1808DRAFT_6805 [Burkholderia vietnamiensis G4] gb|EAM32809.1| hypothetical protein Bcep1808DRAFT_6805 [Burkholderia vietnamiensis G4]	Contig\121
P pilus assembly, fimbrial Usher protein [Rickettsia bellii RML369-C] ref|YP_538147.1| P pilus assembly, fimbrial Usher protein [Rickettsia bellii RML369-C]	Contig\122	Contig\122
EF hand family protein [Tetrahymena thermophila SB210]	Contig\123	Contig\123	Contig\123
hypothetical protein TTHERM_00583460 [Tetrahymena thermophila SB210]	Contig\125	Contig\125
14kDa apolipoprotein [Ctenopharyngodon idella]	Contig\126
hypothetical protein TTHERM_00049190 [Tetrahymena thermophila SB210]	Contig\128
hypothetical protein TTHERM_00037080 [Tetrahymena thermophila SB210]	Contig\129	Contig\129
anterior gradient-like protein [Danio rerio] ref|NP_001012499.1| anterior gradient 2 homolog [Danio rerio] gb|AAH93250.1| Zgc:112187 protein [Danio rerio]	Contig\13
ubiquitin [Tetrahymena pyriformis]	Contig\130	Contig\130	Contig\130
		Contig\131
OmpA [Riemerella anatipestifer]	Contig\132
transferrin-a [Danio rerio] gb|AAH93229.1| Transferrin-a [Danio rerio]	Contig\133
Viral A-type inclusion protein repeat [Entamoeba histolytica HM-1:IMSS] gb|EAL51907.1| Viral A-type inclusion protein repeat, putative [Entamoeba histolytica HM-1:IMSS]	Contig\134	Contig\134	Contig\134
reverse transcriptase-like protein [Paralichthys olivaceus]	Contig\135
TPR Domain containing protein [Tetrahymena thermophila SB210]	Contig\136	Contig\136	Contig\136
PREDICTED: similar to Zinc finger protein 341 [Danio rerio]	Contig\139
hypothetical protein TTHERM_00331070 [Tetrahymena thermophila SB210]	Contig\140	Contig\140
gastrin-releasing peptide receptor [Gallus gallus] ref|NP_989738.1| gastrin-releasing peptide receptor [Gallus gallus]	Contig\141
hypothetical protein TTHERM_00583460 [Tetrahymena thermophila SB210]	Contig\142
cytochrome b [Ictalurus punctatus] gb|AAO26556.1| cytochrome b [Ictalurus punctatus] gb|AAO26555.1| cytochrome b [Ictalurus punctatus]	Contig\144	Contig\144
hypothetical protein TTHERM_00136490 [Tetrahymena thermophila SB210]	Contig\145	Contig\145	Contig\145
Acyl-[acyl carrier protein]--UDP-N-acetylglucosamine O-acyltransferase [Rickettsia felis URRWXCal2] ref|YP_246022.1| UDP-N-acetylglucosamine acyltransferase [Rickettsia felis URRWXCal2]	Contig\146
unnamed protein product [Tetraodon nigroviridis]	Contig\147		Contig\147
induced during granule regeneration 1 precursor [Tetrahymena thermophila] gb|EAS02153.1| hypothetical protein TTHERM_00558350 [Tetrahymena thermophila SB210]	Contig\148	Contig\148
hypothetical protein TTHERM_00632990 [Tetrahymena thermophila SB210]	Contig\149
SubA [Bacillus subtilis]	Contig\150
granule lattice protein 1 precursor [Tetrahymena thermophila] gb|EAS07881.1| hypothetical protein TTHERM_00527180 [Tetrahymena thermophila SB210]	Contig\151		Contig\151
CCR4-Not complex component, Not1 family protein [Tetrahymena thermophila SB210]	Contig\152	Contig\152
26S proteasome subunit P45 family protein [Tetrahymena thermophila SB210]	Contig\154	Contig\154	Contig\154
Ribosomal S3Ae family protein [Tetrahymena thermophila SB210]	Contig\156	Contig\156
hypothetical protein TTHERM_01339590 [Tetrahymena thermophila SB210]	Contig\157	Contig\157
Kinesin motor domain containing protein [Tetrahymena thermophila SB210]	Contig\158	Contig\158	Contig\158
ABC transporter family protein [Tetrahymena thermophila SB210]	Contig\159	Contig\159
splicing factor, CC1-like family protein [Tetrahymena thermophila SB210]	Contig\16	Contig\16	Contig\16
PREDICTED: similar to 10 kda Ca(2+)-binding S-100 protein [Danio rerio]	Contig\160
induced during granule regeneration 1 precursor [Tetrahymena thermophila] gb|EAS02153.1| hypothetical protein TTHERM_00558350 [Tetrahymena thermophila SB210]	Contig\161	Contig\161
hypothetical protein TTHERM_00643530 [Tetrahymena thermophila SB210]	Contig\162
PREDICTED: similar to pleckstrin homology domain containing, family A member 2 [Danio rerio]	Contig\163
ATPase, AAA family protein [Tetrahymena thermophila SB210]	Contig\164	Contig\164
Acetyl-CoA acetyltransferase [Rickettsia bellii RML369-C] ref|YP_537309.1| Acetyl-CoA acetyltransferase [Rickettsia bellii RML369-C]	Contig\165	Contig\165	Contig\165
calcium-translocating P-type ATPase, PMCA-type family protein [Tetrahymena thermophila SB210]	Contig\166		Contig\166
ATP synthase C chain [Rickettsia bellii RML369-C] ref|YP_538461.1| ATP synthase C chain [Rickettsia bellii RML369-C] ref|ZP_01379314.1| hypothetical protein RbelO_01000082 [Rickettsia bellii OSU 85-389]	Contig\167	Contig\167
hypothetical protein TTHERM_01094880 [Tetrahymena thermophila SB210]	Contig\168	Contig\168	Contig\168
Protein kinase domain containing protein [Tetrahymena thermophila SB210]	Contig\169	Contig\169	Contig\169
Dynein heavy chain family protein [Tetrahymena thermophila SB210]	Contig\17	Contig\17	Contig\17
Malate dehydrogenase [Rickettsia bellii RML369-C] ref|YP_537814.1| Malate dehydrogenase [Rickettsia bellii RML369-C] sp|Q1RIT9|MDH_RICBR Malate dehydrogenase	Contig\170	Contig\170	Contig\170
Hsp90 protein [Tetrahymena thermophila SB210]	Contig\171	Contig\171	Contig\171
hypothetical protein TTHERM_00321730 [Tetrahymena thermophila SB210]	Contig\172	Contig\172
unknown [Rickettsia bellii RML369-C] ref|YP_538015.1| hypothetical protein RBE_0845 [Rickettsia bellii RML369-C]	Contig\173
prostate stem cell antigen precursor-like [Ictalurus punctatus]	Contig\174
hypothetical protein TTHERM_00224460 [Tetrahymena thermophila SB210]	Contig\176	Contig\176
hypothetical protein TTHERM_00334410 [Tetrahymena thermophila SB210]	Contig\178	Contig\178
TPR Domain containing protein [Tetrahymena thermophila SB210]	Contig\179
Brix domain containing protein [Tetrahymena thermophila SB210]	Contig\18	Contig\18
hypothetical protein TTHERM_00455480 [Tetrahymena thermophila SB210]	Contig\181	Contig\181
Protein kinase domain containing protein [Tetrahymena thermophila SB210]	Contig\183	Contig\183	Contig\183
ubiquitin-transferase, HECT-domain [Tetrahymena thermophila SB210]	Contig\184	Contig\184
ABC transporter family protein [Tetrahymena thermophila SB210]	Contig\185	Contig\185	Contig\185
RNA polymerase Rpb1, domain 2 family protein [Tetrahymena thermophila SB210]	Contig\186	Contig\186	Contig\186
cyclic nucleotide-binding domain containing protein [Tetrahymena thermophila SB210]	Contig\187	Contig\187	Contig\187
hypothetical protein TTHERM_00348140 [Tetrahymena thermophila SB210]	Contig\188		Contig\188
EGF-like domain containing protein [Tetrahymena thermophila SB210]	Contig\19	Contig\19
TPR Domain containing protein [Tetrahymena thermophila SB210]	Contig\190	Contig\190
hypothetical protein TTHERM_00316290 [Tetrahymena thermophila SB210]	Contig\191	Contig\191
hypothetical protein TTHERM_00242590 [Tetrahymena thermophila SB210]	Contig\192
U88 [Human herpesvirus 6] emb|CAA58337.1| U88 [Human herpesvirus 6]	Contig\193
PREDICTED: similar to 60S ribosomal protein L7a (Surfeit locus protein 3) [Mus musculus] ref|XP_914517.1| PREDICTED: similar to 60S ribosomal protein L7a (Surfeit locus protein 3) [Mus musculus] ref|XP_893722.1| PREDICTED: similar to 60S ribosomal protein L7a (Surfeit locus protein 3) [Mus musculus]	Contig\194	Contig\194	Contig\194
acidic ribosomal P0 protein [Tetrahymena thermophila]	Contig\195	Contig\195	Contig\195
alpha-aminoadipyl-L-cysteinyl-D-valine synthetase [Amycolatopsis lactamdurans] sp|P27743|ACVS_NOCLA N-(5-amino-5-carboxypentanoyl)-L-cysteinyl-D-valine synthase (Delta-(L-alpha-aminoadipyl)-L-cysteinyl-D-valine synthetase) (ACV synthetase) (ACVS)	Contig\196
fructose-1,6-bisphosphatase family protein [Tetrahymena thermophila SB210]	Contig\197	Contig\197
52kDa immobilization antigen variant B protein [Ichthyophthirius multifiliis]	Contig\198
WGR domain containing protein [Tetrahymena thermophila SB210]	Contig\199	Contig\199
transposase, IS4 [Methanospirillum hungatei JF-1] ref|YP_503737.1| transposase, IS4 [Methanospirillum hungatei JF-1] gb|ABD42809.1| transposase, IS4 [Methanospirillum hungatei JF-1] gb|ABD42018.1| transposase, IS4 [Methanospirillum hungatei JF-1]	Contig\200
unknown [Rickettsia bellii RML369-C] ref|YP_538541.1| hypothetical protein RBE_1371 [Rickettsia bellii RML369-C] ref|ZP_01380672.1| hypothetical protein RbelO_01001484 [Rickettsia bellii OSU 85-389]	Contig\201
Zinc finger in N-recognin family protein [Tetrahymena thermophila SB210]	Contig\202	Contig\202
conserved hypothetical protein [Paracoccus denitrificans PD1222] gb|EAN66314.1| conserved hypothetical protein [Paracoccus denitrificans PD1222]	Contig\203	Contig\203
hypothetical protein TTHERM_00262980 [Tetrahymena thermophila SB210]	Contig\204
PREDICTED: similar to transmembrane protein SHREW1 [Danio rerio]	Contig\206
Proline/betaine transporter [Rickettsia bellii RML369-C] ref|YP_537723.1| Proline/betaine transporter [Rickettsia bellii RML369-C]	Contig\207
Dynein heavy chain family protein [Tetrahymena thermophila SB210]	Contig\208	Contig\208	Contig\208
PREDICTED: similar to Alpha adducin (Erythrocyte adducin alpha subunit) [Danio rerio]	Contig\209
outer membrane protein [Flavobacteria bacterium BBFL7] ref|ZP_01203165.1| outer membrane protein [Flavobacteria bacterium BBFL7]	Contig\21
hypothetical protein TTHERM_00052490 [Tetrahymena thermophila SB210]	Contig\210	Contig\210
perforin [Ctenopharyngodon idella]	Contig\211
induced during granule regeneration 1 precursor [Tetrahymena thermophila] gb|EAS02153.1| hypothetical protein TTHERM_00558350 [Tetrahymena thermophila SB210]	Contig\212	Contig\212
N utilization substance protein A, transcription termination factor NusA [Rickettsia bellii RML369-C] ref|YP_537782.1| N utilization substance protein A, transcription termination factor NusA [Rickettsia bellii RML369-C]	Contig\213	Contig\213
hypothetical protein TTHERM_00194740 [Tetrahymena thermophila SB210]	Contig\214	Contig\214
Dynein heavy chain family protein [Tetrahymena thermophila SB210]	Contig\215	Contig\215	Contig\215
Dynein heavy chain family protein [Tetrahymena thermophila SB210]	Contig\216	Contig\216	Contig\216
translation initiation factor IF-2 [Cellulophaga sp. MED134] gb|EAQ38490.1| translation initiation factor IF-2 [Cellulophaga sp. MED134]	Contig\218
hypothetical protein PY05925 [Plasmodium yoelii yoelii str. 17XNL] gb|EAA18039.1| hypothetical protein [Plasmodium yoelii yoelii]	Contig\219		Contig\219
hypothetical protein TTHERM_00091620 [Tetrahymena thermophila SB210]	Contig\22	Contig\22
Dynein heavy chain family protein [Tetrahymena thermophila SB210]	Contig\220	Contig\220	Contig\220
phospholipid-translocating P-type ATPase, flippase family protein [Tetrahymena thermophila SB210]	Contig\221	Contig\221	Contig\221
cohesin-subunit, putative [Aedes aegypti]	Contig\223		Contig\223
proteasome alpha 7 subunit, putative [Leishmania major]	Contig\224	Contig\224	Contig\224
hypothetical protein TTHERM_00601850 [Tetrahymena thermophila SB210]	Contig\225	Contig\225
ribosomal protein L30p/L7e containing protein [Tetrahymena thermophila SB210]	Contig\226	Contig\226
		Contig\227
hypothetical protein TTHERM_00551040 [Tetrahymena thermophila SB210]	Contig\228	Contig\228
hypothetical protein TTHERM_00770670 [Tetrahymena thermophila SB210]	Contig\229	Contig\229
Protein kinase domain containing protein [Tetrahymena thermophila SB210]	Contig\23	Contig\23
peptidase, insulinase family [Tetrahymena thermophila SB210]	Contig\230	Contig\230
PREDICTED: similar to RHCG-2 [Danio rerio]	Contig\231
unnamed protein product [Tetraodon nigroviridis]	Contig\232
ubiquitin-transferase, HECT-domain [Tetrahymena thermophila SB210]	Contig\233	Contig\233
conserved hypothetical protein [Tetrahymena thermophila SB210]	Contig\234	Contig\234
regulator of chromosome condensation, putative [Tetrahymena thermophila SB210]	Contig\235	Contig\235
NADH dehydrogenase subunit 10 [Tetrahymena thermophila] gb|AAK77569.1| NADH dehydrogenase subunit 10 [Tetrahymena thermophila]	Contig\236	Contig\236
hypothetical protein TTHERM_00289350 [Tetrahymena thermophila SB210]	Contig\239	Contig\239
hypothetical protein TTHERM_01344720 [Tetrahymena thermophila SB210]	Contig\24
cytochrome c oxidase subunit II [Ictalurus punctatus] gb|AAL93225.1| cytochrome c oxidase subunit 2 [Ictalurus punctatus]	Contig\241	Contig\241	Contig\241
30S ribosomal protein S1 [Tenacibaculum sp. MED152] gb|EAQ41053.1| 30S ribosomal protein S1 [Tenacibaculum sp. MED152]	Contig\243
hypothetical protein TTHERM_00590130 [Tetrahymena thermophila SB210]	Contig\244	Contig\244	Contig\244
hypothetical protein TTHERM_00196380 [Tetrahymena thermophila SB210]	Contig\245	Contig\245
transposase (putative) [Drosophila hydei]	Contig\247	Contig\247
Zinc carboxypeptidase family protein [Tetrahymena thermophila SB210]	Contig\249	Contig\249
transposase [Pleuronectes platessa]	Contig\25
hypothetical protein PF11_0076 [Plasmodium falciparum 3D7] gb|AAN35665.1| hypothetical protein [Plasmodium falciparum 3D7]	Contig\250	Contig\250	Contig\250
citrate synthase [Rickettsia bellii] sp|Q59734|CISY_RICBE Citrate synthase	Contig\252	Contig\252
hypothetical protein LOC544663 [Danio rerio] gb|AAW78685.1| hypothetical protein [Danio rerio]	Contig\253
RNA polymerase Rpb1, domain 2 family protein [Tetrahymena thermophila SB210]	Contig\255	Contig\255	Contig\255
Ribonucleotide reductase, barrel domain containing protein [Tetrahymena thermophila SB210]	Contig\256	Contig\256	Contig\256
p138 [Tetrahymena thermophila] pir||JC8066 138K protein - Tetrahymena thermophila	Contig\257		Contig\257
beta-tubulin [Paramecium tetraurelia] emb|CAE75645.1| beta-tubulin [Paramecium tetraurelia] dbj|BAB63218.1| beta-tubulin [Paramecium caudatum] sp|P33188|TBB1_PARTE Tubulin beta-1 chain (Beta-1 tubulin) emb|CAA47663.1| betaPT1 [Paramecium tetraurelia]	Contig\259	Contig\259	Contig\259
hypothetical protein TTHERM_01093650 [Tetrahymena thermophila SB210]	Contig\26	Contig\26	Contig\26
transcription elongation protein NusA (N utilization substance protein A) [Rickettsia typhi str. Wilmington] ref|YP_067491.1| transcription elongation factor NusA [Rickettsia typhi str. Wilmington]	Contig\260	Contig\260
hypothetical protein TTHERM_01093530 [Tetrahymena thermophila SB210]	Contig\261	Contig\261
Bromodomain containing protein [Tetrahymena thermophila SB210]	Contig\262	Contig\262
hypothetical protein TTHERM_00138480 [Tetrahymena thermophila SB210]	Contig\265
hypothetical protein TTHERM_01528510 [Tetrahymena thermophila SB210]	Contig\266	Contig\266
Dynein heavy chain family protein [Tetrahymena thermophila SB210]	Contig\268	Contig\268	Contig\268
Guanylate-binding protein, N-terminal domain containing protein [Tetrahymena thermophila SB210]	Contig\269	Contig\269	Contig\269
neurotoxin/C59/Ly-6-like protein [Ctenopharyngodon idella]	Contig\27
hypothetical protein TTHERM_00052210 [Tetrahymena thermophila SB210]	Contig\272	Contig\272
Preprotein translocase secA subunit [Rickettsia bellii RML369-C] ref|YP_538067.1| Preprotein translocase secA subunit [Rickettsia bellii RML369-C]	Contig\273	Contig\273
Plectin/S10 domain containing protein [Tetrahymena thermophila SB210]	Contig\274	Contig\274	Contig\274
Dynein heavy chain family protein [Tetrahymena thermophila SB210]	Contig\275	Contig\275
hypothetical protein TTHERM_02141640 [Tetrahymena thermophila SB210]	Contig\276	Contig\276
hypothetical protein TTHERM_00105300 [Tetrahymena thermophila SB210]	Contig\278	Contig\278	Contig\278
Hsp90 protein [Tetrahymena thermophila SB210]	Contig\279	Contig\279	Contig\279
EF hand family protein [Tetrahymena thermophila SB210]	Contig\28	Contig\28
hypothetical protein TTHERM_00584510 [Tetrahymena thermophila SB210]	Contig\280
Protein kinase domain containing protein [Tetrahymena thermophila SB210]	Contig\281	Contig\281	Contig\281
Dynein heavy chain family protein [Tetrahymena thermophila SB210]	Contig\283	Contig\283	Contig\283
Protein kinase domain containing protein [Tetrahymena thermophila SB210]	Contig\285		Contig\285
unnamed protein product [Kluyveromyces lactis NRRL Y-1140] ref|XP_453843.1| unnamed protein product [Kluyveromyces lactis]	Contig\286	Contig\286
hypothetical protein TTHERM_00516300 [Tetrahymena thermophila SB210]	Contig\287	Contig\287	Contig\287
DnaJ domain containing protein [Tetrahymena thermophila SB210]	Contig\288	Contig\288	Contig\288
Dynein heavy chain family protein [Tetrahymena thermophila SB210]	Contig\289	Contig\289	Contig\289
Dynein heavy chain family protein [Tetrahymena thermophila SB210]	Contig\29	Contig\29	Contig\29
hypothetical protein TTHERM_00382330 [Tetrahymena thermophila SB210]	Contig\293	Contig\293
		Contig\294
Guanylate-binding protein, N-terminal domain containing protein [Tetrahymena thermophila SB210]	Contig\296	Contig\296	Contig\296
Dynein heavy chain family protein [Tetrahymena thermophila SB210]	Contig\298	Contig\298	Contig\298
hypothetical protein TTHERM_00686230 [Tetrahymena thermophila SB210]	Contig\3	Contig\3
Guanylate-binding protein, N-terminal domain containing protein [Tetrahymena thermophila SB210]	Contig\30	Contig\30
PREDICTED: hypothetical protein [Mus musculus]	Contig\300
outer dynein arm docking complex protein ODA1-related [Tetrahymena thermophila SB210]	Contig\301	Contig\301	Contig\301
EGF-like domain containing protein [Tetrahymena thermophila SB210]	Contig\304	Contig\304
PREDICTED: hypothetical protein XP_683888 [Danio rerio]	Contig\305
ATP-dependent metalloprotease FtsH family protein [Tetrahymena thermophila SB210]	Contig\306	Contig\306	Contig\306
Calpain family cysteine protease containing protein [Tetrahymena thermophila SB210]	Contig\307	Contig\307	Contig\307
EF hand family protein [Tetrahymena thermophila SB210]	Contig\308	Contig\308
Histone H3.1 sp|P69149|H31_TETPY Histone H3.1 gb|AAC37190.1| histone H3 gb|AAC37189.1| histone H3 gb|EAR96349.1| histone, identical [Tetrahymena thermophila SB210]	Contig\309	Contig\309	Contig\309
DNA gyrase subunit B [Rhodopseudomonas palustris CGA009] ref|NP_945360.1| DNA gyrase subunit B [Rhodopseudomonas palustris CGA009]	Contig\31	Contig\31	Contig\31
hypothetical protein TTHERM_00305630 [Tetrahymena thermophila SB210]	Contig\313	Contig\313
PREDICTED: similar to neurotoxin/C59/Ly-6-like protein, partial [Danio rerio]	Contig\314
hypothetical protein TTHERM_01246740 [Tetrahymena thermophila SB210]	Contig\315	Contig\315
Protein kinase domain containing protein [Tetrahymena thermophila SB210]	Contig\316	Contig\316	Contig\316
C2 domain containing protein [Tetrahymena thermophila SB210]	Contig\317	Contig\317
50S ribosomal protein L3 [Croceibacter atlanticus HTCC2559] gb|EAP88232.1| 50S ribosomal protein L3 [Croceibacter atlanticus HTCC2559]	Contig\318		Contig\318
RCC1-like protein, HECT domain [Tetrahymena thermophila SB210]	Contig\32	Contig\32
Resolvase, N-terminal:Recombinase [Alkaliphilus metalliredigenes QYMF] ref|ZP_00799283.1| Resolvase, N-terminal:Recombinase [Alkaliphilus metalliredigenes QYMF]	Contig\320
Cyclin, N-terminal domain containing protein [Tetrahymena thermophila SB210]	Contig\321	Contig\321
hypothetical protein TTHERM_00773750 [Tetrahymena thermophila SB210]	Contig\323	Contig\323	Contig\323
hypothetical protein TTHERM_00331070 [Tetrahymena thermophila SB210]	Contig\324	Contig\324
heat shock protein HtpG [Rickettsia typhi str. Wilmington] ref|YP_067764.1| heat shock protein 90 [Rickettsia typhi str. Wilmington] sp|Q68Y08|HTPG_RICTY Chaperone protein htpG (Heat shock protein htpG) (High temperature protein G)	Contig\326	Contig\326	Contig\326
TPR Domain containing protein [Tetrahymena thermophila SB210]	Contig\328	Contig\328
CHK1 checkpoint homolog (S. pombe) [Xenopus tropicalis]	Contig\329
hypothetical protein TTHERM_00551040 [Tetrahymena thermophila SB210]	Contig\33	Contig\33
hypothetical protein TTHERM_00069300 [Tetrahymena thermophila SB210]	Contig\330	Contig\330
unnamed protein product [Xenopus laevis]	Contig\332	Contig\332
Enoyl-CoA hydratase/isomerase:3-hydroxyacyl-CoA dehydrogenase-like:3-hydroxyacyl-CoA dehydrogenase, NAD-binding:NAD-dependent glycerol-3-phosphate dehydrogenase-like [Flavobacterium johnsoniae UW101] gb|EAS58393.1| Enoyl-CoA hydratase/isomerase:3-hydroxyacyl-CoA dehydrogenase-like:3-hydroxyacyl-CoA dehydrogenase, NAD-binding:NAD-dependent glycerol-3-phosphate dehydrogenase-like [Flavobacterium jo…	Contig\333
calcium-translocating P-type ATPase, SERCA-type family protein [Tetrahymena thermophila SB210]	Contig\334	Contig\334	Contig\334
hypothetical protein SG0619 [Sodalis glossinidius str. 'morsitans'] dbj|BAE73894.1| conserved hypothetical protein [Sodalis glossinidius str. 'morsitans']	Contig\336
30S RIBOSOMAL PROTEIN S1 (rpsA) [Rickettsia prowazekii] ref|NP_220895.1| 30S ribosomal protein S1 [Rickettsia prowazekii str. Madrid E] sp|Q9ZD28|RS1_RICPR 30S ribosomal protein S1	Contig\338	Contig\338
hypothetical protein TTHERM_01207630 [Tetrahymena thermophila SB210]	Contig\34	Contig\34	Contig\34
RNA binding protein [Tetrahymena thermophila SB210]	Contig\341	Contig\341
Thioredoxin family protein [Tetrahymena thermophila SB210]	Contig\342	Contig\342	Contig\342
COG5346: Predicted membrane protein [Rickettsia akari str. Hartford]	Contig\344
hypothetical protein TTHERM_00196080 [Tetrahymena thermophila SB210]	Contig\345	Contig\345	Contig\345
N-acetyltransferase [Rhodospirillum rubrum ATCC 11170] gb|ABC22604.1| N-acetyltransferase [Rhodospirillum rubrum ATCC 11170]	Contig\346	Contig\346	Contig\346
ribosomal protein S6e [Carabus granulatus]	Contig\349	Contig\349	Contig\349
hypothetical protein RcanM_01000775 [Rickettsia canadensis str. McKiel]	Contig\35	Contig\35	Contig\35
telomerase component p80 sp|Q94818|TE80_TETTH Telomerase component p80	Contig\350	Contig\350
probable N-acetylmuramoyl-L-alanine amidase [Candidatus Pelagibacter ubique HTCC1062] ref|YP_265462.1| probable N-acetylmuramoyl-L-alanine amidase [Candidatus Pelagibacter ubique HTCC1062]	Contig\353	Contig\353
dnaK protein [Tetrahymena thermophila SB210]	Contig\354	Contig\354	Contig\354
unknown [Rickettsia bellii RML369-C] ref|YP_537937.1| hypothetical protein RBE_0767 [Rickettsia bellii RML369-C]	Contig\355
TATA box-binding protein [Tetrahymena thermophila SB210]	Contig\356	Contig\356	Contig\356
Tub family protein [Tetrahymena thermophila SB210]	Contig\357	Contig\357
VIRB8 PROTEIN (virB8) [Rickettsia prowazekii] ref|NP_220671.1| VirB8 [Rickettsia prowazekii str. Madrid E]	Contig\358
putative integrase prophage protein [Ralstonia solanacearum] ref|NP_519992.1| PUTATIVE INTEGRASE PROPHAGE PROTEIN [Ralstonia solanacearum GMI1000]	Contig\359	Contig\359
EF hand family protein [Tetrahymena thermophila SB210]	Contig\36	Contig\36
Cell wall-associated hydrolase [Vibrio vulnificus CMCP6] gb|AAO09859.1| Cell wall-associated hydrolase [Vibrio vulnificus CMCP6] gb|AAO09653.1| Cell wall-associated hydrolase [Vibrio vulnificus CMCP6] gb|AAO09551.1| Cell wall-associated hydrolase [Vibrio vulnificus CMCP6] gb|AAO09463.1| Cell wall-associated hydrolase [Vibrio vulnificus CMCP6] gb|AAO09424.1| Cell wall-associated hydrolase [Vibrio …	Contig\361	Contig\361
hypothetical protein TTHERM_00049190 [Tetrahymena thermophila SB210]	Contig\362	Contig\362
Tubulin alpha chain gb|EAS02179.1| Tubulin/FtsZ family, GTPase domain containing protein [Tetrahymena thermophila SB210] gb|AAA21350.1| alpha-tubulin	Contig\363	Contig\363	Contig\363
unnamed protein product [Tetraodon nigroviridis]	Contig\364
DnaJ domain containing protein [Tetrahymena thermophila SB210]	Contig\365		Contig\365
proline dehydrogenase/delta-1-pyrroline-5-carboxylate dehydrogenase [Coxiella burnetii RSA 493] ref|NP_819659.1| proline dehydrogenase/delta-1-pyrroline-5-carboxylate dehydrogenase [Coxiella burnetii RSA 493]	Contig\366	Contig\366
Ubiquitin interaction motif family protein [Tetrahymena thermophila SB210]	Contig\367	Contig\367
hypothetical protein lpg0974 [Legionella pneumophila subsp. pneumophila str. Philadelphia 1] ref|YP_095007.1| hypothetical protein lpg0974 [Legionella pneumophila subsp. pneumophila str. Philadelphia 1]	Contig\37
hypothetical protein TTHERM_01345770 [Tetrahymena thermophila SB210]	Contig\370	Contig\370	Contig\370
hypothetical protein TTHERM_00390120 [Tetrahymena thermophila SB210]	Contig\371
keratin	Contig\372
hypothetical protein TTHERM_01054250 [Tetrahymena thermophila SB210]	Contig\373
conserved hypothetical protein [Tetrahymena thermophila SB210]	Contig\374	Contig\374	Contig\374
Leishmanolysin family protein [Tetrahymena thermophila SB210]	Contig\375	Contig\375
Dynein heavy chain family protein [Tetrahymena thermophila SB210]	Contig\376	Contig\376	Contig\376
AAA family ATPase, CDC48 subfamily protein [Tetrahymena thermophila SB210]	Contig\377	Contig\377	Contig\377
hypothetical protein TTHERM_00469070 [Tetrahymena thermophila SB210]	Contig\379	Contig\379
transposase [Rana pipiens] tpg|DAA01561.1| TPA_exp: transposase [Rana pipiens]	Contig\38	Contig\38
Alcohol dehydrogenase GroES-like [Salinispora tropica CNB-440] gb|EAU22342.1| Alcohol dehydrogenase GroES-like [Salinispora tropica CNB-440]	Contig\380	Contig\380
hypothetical protein TTHERM_00979770 [Tetrahymena thermophila SB210]	Contig\381	Contig\381
CG6061-PA [Drosophila melanogaster] ref|NP_610879.1| Myb-interacting protein 120 CG6061-PA [Drosophila melanogaster]	Contig\383	Contig\383
hypothetical protein CA2559_11983 [Croceibacter atlanticus HTCC2559] gb|EAP86755.1| hypothetical protein CA2559_11983 [Croceibacter atlanticus HTCC2559]	Contig\384
Cytochrome P450 family protein [Tetrahymena thermophila SB210]	Contig\385	Contig\385
transposase [Rana pipiens] tpg|DAA01561.1| TPA_exp: transposase [Rana pipiens]	Contig\386	Contig\386
hypothetical protein TTHERM_00629910 [Tetrahymena thermophila SB210]	Contig\387	Contig\387
Dynein heavy chain family protein [Tetrahymena thermophila SB210]	Contig\388
ribosomal protein S5 containing protein [Tetrahymena thermophila SB210]	Contig\39	Contig\39	Contig\39
hypothetical protein TTHERM_01099170 [Tetrahymena thermophila SB210]	Contig\390
amine oxidase, flavin-containing family protein [Tetrahymena thermophila SB210]	Contig\391	Contig\391
C-terminal crystallin fold containing protein 12p [Tetrahymena thermophila] gb|EAR92481.1| hypothetical protein TTHERM_00086780 [Tetrahymena thermophila SB210]	Contig\393	Contig\393
dnaK protein [Tetrahymena thermophila SB210]	Contig\394	Contig\394	Contig\394
hypothetical protein TTHERM_00912230 [Tetrahymena thermophila SB210]	Contig\395	Contig\395
Tubulin-tyrosine ligase family protein [Tetrahymena thermophila SB210]	Contig\396	Contig\396
COG0184: Ribosomal protein S15P/S13E [Rickettsia akari str. Hartford]	Contig\397	Contig\397
glycosyl transferase, group 1 family protein [Tetrahymena thermophila SB210]	Contig\398	Contig\398
hypothetical protein TTHERM_00038990 [Tetrahymena thermophila SB210]	Contig\399	Contig\399	Contig\399
hypothetical protein TTHERM_00628580 [Tetrahymena thermophila SB210]	Contig\4
unnamed protein product [Penicillium chrysogenum] sp|P19787|ACVS1_PENCH N-(5-amino-5-carboxypentanoyl)-L-cysteinyl-D-valine synthase (Delta-(L-alpha-aminoadipyl)-L-cysteinyl-D-valine synthetase) (ACV synthetase) (ACVS)	Contig\40
transposase [Rana pipiens] tpg|DAA01561.1| TPA_exp: transposase [Rana pipiens]	Contig\400
Succinyl-diaminopimelate desuccinylase [Rickettsia bellii RML369-C] ref|YP_538590.1| Succinyl-diaminopimelate desuccinylase [Rickettsia bellii RML369-C]	Contig\402
dnaK protein [Tetrahymena thermophila SB210]	Contig\404	Contig\404	Contig\404
PREDICTED: similar to Haptoglobin precursor [Danio rerio]	Contig\406
hypothetical protein TTHERM_00047490 [Tetrahymena thermophila SB210]	Contig\407	Contig\407	Contig\407
hypothetical protein TTHERM_00591660 [Tetrahymena thermophila SB210]	Contig\408	Contig\408
50S ribosomal protein L11 [Flavobacteriales bacterium HTCC2170] gb|EAR00643.1| 50S ribosomal protein L11 [Flavobacteriales bacterium HTCC2170]	Contig\409	Contig\409	Contig\409
Pyridoxal-5'-phosphate-dependent enzyme, beta subunit:Ornithine cyclodeaminase/mu-crystallin [Pseudomonas syringae pv. syringae B728a] gb|AAY37784.1| Pyridoxal-5'-phosphate-dependent enzyme, beta subunit:Ornithine cyclodeaminase/mu-crystallin [Pseudomonas syringae pv. syringae B728a]	Contig\41
hypothetical protein RcanM_01001013 [Rickettsia canadensis str. McKiel]	Contig\411
hypothetical protein TTHERM_01142830 [Tetrahymena thermophila SB210]	Contig\412	Contig\412
aminopeptidase A [Rickettsia sibirica 246] gb|EAA25751.1| aminopeptidase A [Rickettsia sibirica 246]	Contig\413	Contig\413	Contig\413
Tubulin-tyrosine ligase family protein [Tetrahymena thermophila SB210]	Contig\414	Contig\414	Contig\414
Type III restriction enzyme, res subunit family protein [Tetrahymena thermophila SB210]	Contig\416	Contig\416	Contig\416
hypothetical protein TTHERM_00469080 [Tetrahymena thermophila SB210]	Contig\417	Contig\417
Cytidylyltransferase family protein [Tetrahymena thermophila SB210]	Contig\418	Contig\418	Contig\418
cation diffusion facilitator family transporter containing protein [Tetrahymena thermophila SB210]	Contig\419	Contig\419	Contig\419
hypothetical protein TTHERM_00267890 [Tetrahymena thermophila SB210]	Contig\42	Contig\42
Thioredoxin-like 1 [Danio rerio] ref|NP_957432.1| thioredoxin-like 1 [Danio rerio]	Contig\420
hypothetical protein Tb09.160.5290 [Trypanosoma brucei TREU927] gb|EAN76748.1| hypothetical protein, unlikely [Trypanosoma brucei]	Contig\421
SMC family, C-terminal domain containing protein [Tetrahymena thermophila SB210]	Contig\423	Contig\423	Contig\423
ATP-dependent protease La family protein [Tetrahymena thermophila SB210]	Contig\424	Contig\424
Zgc:110064 [Danio rerio] ref|NP_001018401.1| hypothetical protein LOC553587 [Danio rerio]	Contig\425
Myb-like DNA-binding domain containing protein [Tetrahymena thermophila SB210]	Contig\426	Contig\426	Contig\426
Kelch motif family protein [Tetrahymena thermophila SB210]	Contig\427	Contig\427	Contig\427
small GTP-binding protein domain containing protein [Tetrahymena thermophila SB210]	Contig\428	Contig\428	Contig\428
Guanylate-binding protein, N-terminal domain containing protein [Tetrahymena thermophila SB210]	Contig\429	Contig\429
			Contig\43
hypothetical protein TTHERM_00046970 [Tetrahymena thermophila SB210]	Contig\430	Contig\430	Contig\430
Leucine Rich Repeat family protein [Tetrahymena thermophila SB210]	Contig\431	Contig\431
TNC variant protein [Homo sapiens]	Contig\432	Contig\432
hypothetical protein TTHERM_00488190 [Tetrahymena thermophila SB210]	Contig\433	Contig\433
hypothetical protein RcanM_01000835 [Rickettsia canadensis str. McKiel]	Contig\434		Contig\434
PREDICTED: hypothetical protein XP_420558 [Gallus gallus]	Contig\435
Protein kinase domain containing protein [Tetrahymena thermophila SB210]	Contig\436	Contig\436	Contig\436
Guanylate-binding protein, N-terminal domain containing protein [Tetrahymena thermophila SB210]	Contig\439
DnaJ domain containing protein [Tetrahymena thermophila SB210]	Contig\44	Contig\44	Contig\44
Malic enzyme, NAD binding domain containing protein [Tetrahymena thermophila SB210]	Contig\440	Contig\440
hypothetical protein TTHERM_00773710 [Tetrahymena thermophila SB210]	Contig\441	Contig\441	Contig\441
30S ribosomal protein S5 [Flavobacteriales bacterium HTCC2170] gb|EAR02104.1| 30S ribosomal protein S5 [Flavobacteriales bacterium HTCC2170]	Contig\442	Contig\442	Contig\442
EGF-like domain containing protein [Tetrahymena thermophila SB210]	Contig\443	Contig\443
Dynein heavy chain family protein [Tetrahymena thermophila SB210]	Contig\445
hypothetical protein TTHERM_00446190 [Tetrahymena thermophila SB210]	Contig\446		Contig\446
hypothetical protein TTHERM_00538470 [Tetrahymena thermophila SB210]	Contig\448	Contig\448	Contig\448
Dynein heavy chain family protein [Tetrahymena thermophila SB210]	Contig\449	Contig\449	Contig\449
possible outer surface protein [Rickettsia typhi str. Wilmington] ref|YP_067752.1| possible outer surface protein [Rickettsia typhi str. Wilmington]	Contig\45
AT hook motif family protein [Tetrahymena thermophila SB210]	Contig\450	Contig\450	Contig\450
Guanylate-binding protein, N-terminal domain containing protein [Tetrahymena thermophila SB210]	Contig\452	Contig\452
UBX domain containing protein [Tetrahymena thermophila SB210]	Contig\454	Contig\454
hypothetical protein TTHERM_01220370 [Tetrahymena thermophila SB210]	Contig\455	Contig\455
Dynein heavy chain family protein [Tetrahymena thermophila SB210]	Contig\456	Contig\456
Dynein heavy chain family protein [Tetrahymena thermophila SB210]	Contig\457	Contig\457	Contig\457
protein PS 120 [Rickettsia sp. IRS 4]	Contig\459
Unknown (protein for MGC:140562) [Bos taurus]	Contig\46
Protein kinase domain containing protein [Tetrahymena thermophila SB210]	Contig\460	Contig\460	Contig\460
COG0197: Ribosomal protein L16/L10E [Rickettsia akari str. Hartford]	Contig\461	Contig\461
hypothetical protein TTHERM_01246700 [Tetrahymena thermophila SB210]	Contig\462	Contig\462
		Contig\464	Contig\464
EF hand family protein [Tetrahymena thermophila SB210]	Contig\465	Contig\465	Contig\465
hypothetical protein DR_0254 [Deinococcus radiodurans R1]	Contig\466
hypothetical protein RbelO_01001405 [Rickettsia bellii OSU 85-389]	Contig\469		Contig\469
50S RIBOSOMAL PROTEIN L6 (rplF) [Rickettsia prowazekii] ref|NP_221008.1| 50S ribosomal protein L6 [Rickettsia prowazekii str. Madrid E] pir||B71670 ribosomal protein L6 - Rickettsia prowazekii sp|Q9ZCS0|RL6_RICPR 50S ribosomal protein L6	Contig\47		Contig\47
hypothetical protein TTHERM_00028570 [Tetrahymena thermophila SB210]	Contig\470	Contig\470
hypothetical protein TTHERM_00551040 [Tetrahymena thermophila SB210]	Contig\471	Contig\471
dnak protein BiP [Tetrahymena thermophila SB210]	Contig\472	Contig\472	Contig\472
hypothetical protein TTHERM_01298560 [Tetrahymena thermophila SB210]	Contig\474
TPR Domain containing protein [Tetrahymena thermophila SB210]	Contig\476	Contig\476	Contig\476
unnamed protein product [Tetraodon nigroviridis]	Contig\477
Type III restriction enzyme, res subunit family protein [Tetrahymena thermophila SB210]	Contig\478	Contig\478
Type III restriction enzyme, res subunit family protein [Tetrahymena thermophila SB210]	Contig\479	Contig\479	Contig\479
Leishmanolysin family protein [Tetrahymena thermophila SB210]	Contig\480	Contig\480
alanyl-tRNA synthetase [Acinetobacter sp. ADP1] ref|YP_045949.1| alanyl-tRNA synthetase [Acinetobacter sp. ADP1] sp|Q6FCT2|SYA_ACIAD Alanyl-tRNA synthetase (Alanine--tRNA ligase) (AlaRS)	Contig\481	Contig\481	Contig\481
PP-CAT [Photobacterium damselae subsp. piscicida] ref|ZP_01174255.1| COG4845: Chloramphenicol O-acetyltransferase [Yersinia pestis biovar Orientalis str. IP275]	Contig\482	Contig\482
EGF-like domain containing protein [Tetrahymena thermophila SB210]	Contig\483	Contig\483
Predicted transcriptional regulator [Magnetospirillum magneticum AMB-1] dbj|BAE51077.1| Predicted transcriptional regulator [Magnetospirillum magneticum AMB-1]	Contig\484
hypothetical protein TTHERM_00497590 [Tetrahymena thermophila SB210]	Contig\485	Contig\485	Contig\485
ciliary outer arm dynein beta heavy chain [Tetrahymena thermophila]	Contig\486	Contig\486	Contig\486
hypothetical protein TTHERM_00305630 [Tetrahymena thermophila SB210]	Contig\487	Contig\487	Contig\487
unknown [Rickettsia bellii RML369-C] ref|YP_537605.1| hypothetical protein RBE_0435 [Rickettsia bellii RML369-C] ref|ZP_01380284.1| hypothetical protein RbelO_01001082 [Rickettsia bellii OSU 85-389]	Contig\489
EH-domain containing 4 [Rattus norvegicus] gb|AAM09109.1| pincher [Rattus norvegicus] ref|NP_647540.1| EH-domain containing 4 [Rattus norvegicus]	Contig\49	Contig\49
COG0154: Asp-tRNAAsn/Glu-tRNAGln amidotransferase A subunit and related amidases [Rickettsia akari str. Hartford]	Contig\491
Ktn1 protein [Danio rerio]	Contig\492
Beta-Ig-H3/fasciclin [Flavobacterium johnsoniae UW101] gb|EAS57424.1| Beta-Ig-H3/fasciclin [Flavobacterium johnsoniae UW101]	Contig\495
Dynein heavy chain family protein [Tetrahymena thermophila SB210]	Contig\496	Contig\496	Contig\496
RIKEN cDNA 9130023D20 gene [Mus musculus]	Contig\497
hypothetical protein TTHERM_00415670 [Tetrahymena thermophila SB210]	Contig\498	Contig\498
Sec23/Sec24 trunk domain containing protein [Tetrahymena thermophila SB210]	Contig\50	Contig\50
hypothetical protein TTHERM_00697090 [Tetrahymena thermophila SB210]	Contig\500	Contig\500
hypothetical protein [Ictalurus punctatus]	Contig\501
Ndc1 protein [Tetrahymena thermophila]	Contig\502	Contig\502
conserved hypothetical protein [Shewanella sp. MR-4]	Contig\504
SNF7 family protein [Tetrahymena thermophila SB210]	Contig\505	Contig\505	Contig\505
PREDICTED: similar to pleckstrin homology domain containing, family M (with RUN domain) member 1 [Danio rerio]	Contig\506	Contig\506
Importin-beta N-terminal domain containing protein [Tetrahymena thermophila SB210]	Contig\508
ubiquitin-activating enzyme E1 family protein [Tetrahymena thermophila SB210]	Contig\509	Contig\509
hypothetical protein LOC321166 [Danio rerio] emb|CAH68927.1| novel protein similar to vertebrate apolipoprotein B (including Ag(x) antigen) (APOB) [Danio rerio]	Contig\51
Protein kinase domain containing protein [Tetrahymena thermophila SB210]	Contig\511	Contig\511	Contig\511
KOW motif family protein [Tetrahymena thermophila SB210]	Contig\512	Contig\512
hypothetical protein TTHERM_00024050 [Tetrahymena thermophila SB210]	Contig\513	Contig\513
Zgc:92891 [Danio rerio] ref|NP_001002468.1| hypothetical protein LOC436741 [Danio rerio]	Contig\515	Contig\515	Contig\515
putative outer membrane protein [Acinetobacter baumannii]	Contig\517
hypothetical protein [Ictalurus punctatus]	Contig\518
novel protein [Danio rerio]	Contig\519
acyl carrier protein reductase [Tetrahymena thermophila SB210]	Contig\52	Contig\52	Contig\52
Guanylate-binding protein, N-terminal domain containing protein [Tetrahymena thermophila SB210]	Contig\520	Contig\520	Contig\520
hypothetical protein TTHERM_00919620 [Tetrahymena thermophila SB210]	Contig\522	Contig\522
PREDICTED: similar to cAMP-specific 3,5-cyclic phosphodiesterase 4D (DPDE3) (PDE43) [Danio rerio]	Contig\524
Predicted membrane GTPase involved in stress response [Magnetospirillum magneticum AMB-1] dbj|BAE52986.1| Predicted membrane GTPase involved in stress response [Magnetospirillum magneticum AMB-1]	Contig\525		Contig\525
Protein kinase domain containing protein [Tetrahymena thermophila SB210]	Contig\526	Contig\526	Contig\526
hypothetical protein TTHERM_00895820 [Tetrahymena thermophila SB210]	Contig\527	Contig\527
Metap2 protein [Danio rerio]	Contig\528		Contig\528
C2 domain containing protein [Tetrahymena thermophila SB210]	Contig\529
		Contig\532
hypothetical protein TTHERM_00089240 [Tetrahymena thermophila SB210]	Contig\534	Contig\534	Contig\534
hypothetical protein TTHERM_01246730 [Tetrahymena thermophila SB210]	Contig\535	Contig\535	Contig\535
ABC transporter family protein [Tetrahymena thermophila SB210]	Contig\54	Contig\54	Contig\54
COG0188: Type IIA topoisomerase (DNA gyrase/topo II, topoisomerase IV), A subunit [Rickettsia rickettsii]	Contig\540	Contig\540
Conjugal transfer protein TraA [Rickettsia bellii RML369-C] ref|YP_537591.1| Conjugal transfer protein TraA [Rickettsia bellii RML369-C] ref|ZP_01380299.1| hypothetical protein RbelO_01001097 [Rickettsia bellii OSU 85-389]	Contig\541
hypothetical protein TTHERM_00697090 [Tetrahymena thermophila SB210]	Contig\542	Contig\542
PREDICTED: similar to splicing factor 3b, subunit 1 isoform 1 isoform 1 [Danio rerio]	Contig\543	Contig\543
Guanosine polyphosphate pyrophosphohydrolases/synthetases homolog [Rickettsia felis URRWXCal2] ref|YP_246984.1| Guanosine polyphosphate pyrophosphohydrolase/synthetase homolog [Rickettsia felis URRWXCal2]	Contig\545	Contig\545
hypothetical protein TTHERM_00790550 [Tetrahymena thermophila SB210]	Contig\549
hypothetical protein Bcep1808DRAFT_6805 [Burkholderia vietnamiensis G4] gb|EAM32809.1| hypothetical protein Bcep1808DRAFT_6805 [Burkholderia vietnamiensis G4]	Contig\55	Contig\55
hypothetical protein TTHERM_00825240 [Tetrahymena thermophila SB210]	Contig\550	Contig\550	Contig\550
hypothetical protein TTHERM_00979910 [Tetrahymena thermophila SB210]	Contig\556	Contig\556
PREDICTED: similar to inositol polyphosphate-4-phosphatase, type 1 isoform a [Danio rerio]	Contig\557
Polyribonucleotide nucleotidyltransferase [Rickettsia bellii RML369-C] ref|YP_537943.1| Polyribonucleotide nucleotidyltransferase [Rickettsia bellii RML369-C] ref|ZP_01380176.1| hypothetical protein RbelO_01000970 [Rickettsia bellii OSU 85-389]	Contig\559
unknown [Rickettsia bellii RML369-C] ref|YP_538098.1| hypothetical protein RBE_0928 [Rickettsia bellii RML369-C] ref|ZP_01379998.1| hypothetical protein RbelO_01000790 [Rickettsia bellii OSU 85-389]	Contig\561
rieske iron-sulfur protein, Ubiquinol-cytochrome c reductase iron-sulfur subunit [Tetrahymena thermophila SB210]	Contig\564	Contig\564	Contig\564
transducin-related [Tetrahymena thermophila SB210]	Contig\565		Contig\565
hypothetical protein RbelO_01001180 [Rickettsia bellii OSU 85-389]	Contig\567
30S ribosomal protein S8 [Tenacibaculum sp. MED152] gb|EAQ40866.1| 30S ribosomal protein S8 [Tenacibaculum sp. MED152]	Contig\568	Contig\568
ATP synthase beta chain, mitochondrial precursor, putative [Tetrahymena thermophila SB210]	Contig\570	Contig\570	Contig\570
Zgc:112304 [Danio rerio] ref|NP_001019243.1| integrin, beta-like 1 [Danio rerio]	Contig\571
Zgc:110577 [Danio rerio] ref|NP_001017555.1| hypothetical protein LOC550127 [Danio rerio]	Contig\573
PREDICTED: similar to KIAA0870 protein [Gallus gallus]	Contig\575
Latrophilin/CL-1-like GPS domain containing protein [Tetrahymena thermophila SB210]	Contig\576	Contig\576
hypothetical protein TTHERM_00305630 [Tetrahymena thermophila SB210]	Contig\577	Contig\577
Neurohypophysial hormones, N-terminal Domain containing protein [Tetrahymena thermophila SB210]	Contig\579	Contig\579	Contig\579
Na,H/K antiporter P-type ATPase, alpha subunit family protein [Tetrahymena thermophila SB210]	Contig\580	Contig\580	Contig\580
hydroxymethylglutaryl-CoA reductase, degradative family protein [Tetrahymena thermophila SB210]	Contig\581	Contig\581
MCM2/3/5 family protein [Tetrahymena thermophila SB210]	Contig\582	Contig\582	Contig\582
hypothetical protein [Plasmodium falciparum 3D7] ref|NP_703482.1| hypothetical protein [Plasmodium falciparum 3D7]	Contig\584		Contig\584
Protein kinase domain containing protein [Tetrahymena thermophila SB210]	Contig\585	Contig\585	Contig\585
unnamed protein product [Tetraodon nigroviridis]	Contig\586
TCP-1/cpn60 chaperonin family protein [Tetrahymena thermophila SB210]	Contig\587	Contig\587	Contig\587
hypothetical protein TTHERM_00498220 [Tetrahymena thermophila SB210]	Contig\588	Contig\588
Phosphoglucomutase/phosphomannomutase, C-terminal domain containing protein [Tetrahymena thermophila SB210]	Contig\589	Contig\589	Contig\589
electron transfer flavoprotein, beta subunit containing protein [Tetrahymena thermophila SB210]	Contig\59	Contig\59
hypothetical protein CaO19.63 [Candida albicans SC5314]	Contig\590
Myb-like DNA-binding domain containing protein [Tetrahymena thermophila SB210]	Contig\591	Contig\591	Contig\591
RNA binding protein [Tetrahymena thermophila SB210]	Contig\592		Contig\592
chaperone Hsp70 in DNA biosynthesis/cell division [Acinetobacter sp. ADP1] ref|YP_048106.1| chaperone Hsp70 in DNA biosynthesis/cell division [Acinetobacter sp. ADP1]	Contig\593		Contig\593
SNF7 family protein [Tetrahymena thermophila SB210]	Contig\594	Contig\594
hypothetical protein TTHERM_00295350 [Tetrahymena thermophila SB210]	Contig\595	Contig\595
hypothetical protein TTHERM_00283980 [Tetrahymena thermophila SB210]	Contig\597	Contig\597
DnaJ domain containing protein [Tetrahymena thermophila SB210]	Contig\598	Contig\598	Contig\598
Dynein heavy chain family protein [Tetrahymena thermophila SB210]	Contig\6	Contig\6	Contig\6
hypothetical protein TTHERM_02641280 [Tetrahymena thermophila SB210]	Contig\60	Contig\60
hypothetical protein [Macaca fascicularis]	Contig\600	Contig\600	Contig\600
Importin-beta N-terminal domain containing protein [Tetrahymena thermophila SB210]	Contig\601	Contig\601
		Contig\602
hypothetical protein TTHERM_00688560 [Tetrahymena thermophila SB210]	Contig\603	Contig\603
conserved hypothetical protein [Tetrahymena thermophila SB210]	Contig\604
		Contig\605
sensor histidine kinase/response regulator fusion protein [Cytophaga hutchinsonii ATCC 33406] gb|ABG60033.1| sensor histidine kinase/response regulator fusion protein [Cytophaga hutchinsonii ATCC 33406] ref|ZP_00308775.1| COG0642: Signal transduction histidine kinase [Cytophaga hutchinsonii]	Contig\606
hypothetical protein TTHERM_01013160 [Tetrahymena thermophila SB210]	Contig\607	Contig\607
hypothetical protein TTHERM_00261950 [Tetrahymena thermophila SB210]	Contig\608
hypothetical protein RcanM_01000318 [Rickettsia canadensis str. McKiel]	Contig\609	Contig\609	Contig\609
PREDICTED: similar to elongation protein 3 homolog [Pan troglodytes]	Contig\61	Contig\61
Type III restriction enzyme, res subunit family protein [Tetrahymena thermophila SB210]	Contig\610	Contig\610	Contig\610
Adenylate kinase family protein [Tetrahymena thermophila SB210]	Contig\612	Contig\612
Myb-like DNA-binding domain containing protein [Tetrahymena thermophila SB210]	Contig\613	Contig\613	Contig\613
Ribosomal protein L24e containing protein [Tetrahymena thermophila SB210]	Contig\614	Contig\614	Contig\614
Dual specificity phosphatase, catalytic domain containing protein [Tetrahymena thermophila SB210]	Contig\616	Contig\616
hypothetical protein TTHERM_00393260 [Tetrahymena thermophila SB210]	Contig\617	Contig\617
3-oxoacyl-[acyl carrier protein] synthase II [Rickettsia bellii RML369-C] ref|YP_537284.1| 3-oxoacyl-[acyl carrier protein] synthase II [Rickettsia bellii RML369-C]	Contig\618		Contig\618
hypothetical protein TTHERM_00455480 [Tetrahymena thermophila SB210]	Contig\619	Contig\619
PREDICTED: similar to rRNA intron-encoded homing endonuclease [Pan troglodytes]	Contig\62	Contig\62
dnaK protein [Tetrahymena thermophila SB210]	Contig\620	Contig\620	Contig\620
30S ribosomal protein S3 [Tenacibaculum sp. MED152] gb|EAQ40858.1| 30S ribosomal protein S3 [Tenacibaculum sp. MED152]	Contig\621	Contig\621
TCP-1/cpn60 chaperonin family protein [Tetrahymena thermophila SB210]	Contig\622		Contig\622
immobilization antigen isoform [Ichthyophthirius multifiliis]	Contig\623	Contig\623
cyclic nucleotide-binding domain containing protein [Tetrahymena thermophila SB210]	Contig\625	Contig\625	Contig\625
hypothetical protein TTHERM_00446190 [Tetrahymena thermophila SB210]	Contig\627	Contig\627	Contig\627
		Contig\628
reverse transcriptase [Danio rerio] ref|NP_001032317.1| hypothetical protein LOC568735 [Danio rerio]	Contig\630
cytoplasmic dynein 1 [Tetrahymena thermophila]	Contig\631	Contig\631	Contig\631
unnamed protein product [Tetraodon nigroviridis]	Contig\632
Dynein heavy chain family protein [Tetrahymena thermophila SB210]	Contig\634	Contig\634	Contig\634
pcp4a [Danio rerio]	Contig\635
		Contig\636
50S ribosomal protein L4 [Croceibacter atlanticus HTCC2559] gb|EAP88233.1| 50S ribosomal protein L4 [Croceibacter atlanticus HTCC2559]	Contig\637	Contig\637
hypothetical protein TTHERM_00495990 [Tetrahymena thermophila SB210]	Contig\638
hypothetical protein TTHERM_00321720 [Tetrahymena thermophila SB210]	Contig\639	Contig\639
hypothetical protein [Plasmodium falciparum 3D7] ref|NP_703411.1| hypothetical protein [Plasmodium falciparum 3D7]	Contig\64	Contig\64	Contig\64
hypothetical protein TTHERM_00762860 [Tetrahymena thermophila SB210]	Contig\640	Contig\640
ubiquitin-activating enzyme E1 family protein [Tetrahymena thermophila SB210]	Contig\641	Contig\641
DNA polymerase family B containing protein [Tetrahymena thermophila SB210]	Contig\642	Contig\642	Contig\642
Ribonucleotide reductase, barrel domain containing protein [Tetrahymena thermophila SB210]	Contig\645	Contig\645	Contig\645
hypothetical protein TTHERM_00583460 [Tetrahymena thermophila SB210]	Contig\646	Contig\646
hypothetical protein TTHERM_00298400 [Tetrahymena thermophila SB210]	Contig\647
Cold shock-like protein [Rickettsia bellii RML369-C] ref|YP_538247.1| Cold shock-like protein [Rickettsia bellii RML369-C] ref|ZP_01379608.1| hypothetical protein RbelO_01000384 [Rickettsia bellii OSU 85-389]	Contig\649	Contig\649
hypothetical protein TTHERM_01246720 [Tetrahymena thermophila SB210]	Contig\65	Contig\65
Ser/Thr protein phosphatase family protein [Tetrahymena thermophila SB210]	Contig\650	Contig\650	Contig\650
Tetratricopeptide repeat domain containing protein [Rickettsia felis URRWXCal2] ref|YP_246326.1| Tetratricopeptide repeat domain containing protein [Rickettsia felis URRWXCal2]	Contig\652	Contig\652	Contig\652
Hydantoinase/oxoprolinase N-terminal region family protein [Tetrahymena thermophila SB210]	Contig\653	Contig\653
hypothetical protein TTHERM_00192030 [Tetrahymena thermophila SB210]	Contig\654	Contig\654	Contig\654
unnamed protein product [Homo sapiens]	Contig\655	Contig\655
Protein kinase domain containing protein [Tetrahymena thermophila SB210]	Contig\656	Contig\656	Contig\656
conserved hypothetical protein [Tetrahymena thermophila SB210]	Contig\657	Contig\657
RplM, large ribosomal subunit protein L13 [Flavobacteria bacterium BBFL7] ref|ZP_01200915.1| RplM, large ribosomal subunit protein L13 [Flavobacteria bacterium BBFL7]	Contig\658	Contig\658	Contig\658
Orf122 [Chlorobium tepidum]	Contig\66	Contig\66
Dynein heavy chain family protein [Tetrahymena thermophila SB210]	Contig\660	Contig\660	Contig\660
induced during granule regeneration 1 precursor [Tetrahymena thermophila] gb|EAS02153.1| hypothetical protein TTHERM_00558350 [Tetrahymena thermophila SB210]	Contig\661
MT-A70 family protein [Tetrahymena thermophila SB210]	Contig\662	Contig\662	Contig\662
metallopeptidase family M24 containing protein [Tetrahymena thermophila SB210]	Contig\666	Contig\666
apolipoprotein A-I [Danio rerio] emb|CAA74004.1| apolipoprotein A-I precursor protein [Danio rerio] sp|O42363|APOA1_BRARE Apolipoprotein A-I precursor (Apo-AI) (ApoA-I)	Contig\668
30S ribosomal protein S1 [Rickettsia bellii RML369-C] ref|YP_537582.1| 30S ribosomal protein S1 [Rickettsia bellii RML369-C]	Contig\669
60S ribosomal protein L11 (L21) gb|AAB00917.1| ribosomal protein L21 gb|EAR93396.1| hypothetical protein TTHERM_00829380 [Tetrahymena thermophila SB210]	Contig\670	Contig\670	Contig\670
ATP-dependent RNA helicase RhlE [Rickettsia bellii RML369-C] ref|YP_538246.1| ATP-dependent RNA helicase RhlE [Rickettsia bellii RML369-C] ref|ZP_01379609.1| hypothetical protein RbelO_01000385 [Rickettsia bellii OSU 85-389]	Contig\672		Contig\672
Conserved hypothetical protein [Rickettsia felis URRWXCal2] ref|YP_246745.1| hypothetical protein RF_0729 [Rickettsia felis URRWXCal2]	Contig\673
hypothetical protein TTHERM_00334300 [Tetrahymena thermophila SB210]	Contig\674	Contig\674
Dynein heavy chain family protein [Tetrahymena thermophila SB210]	Contig\675	Contig\675	Contig\675
Leucine Rich Repeat family protein [Tetrahymena thermophila SB210]	Contig\677	Contig\677
hypothetical protein TTHERM_00390120 [Tetrahymena thermophila SB210]	Contig\678	Contig\678	Contig\678
cathepsin L cysteine protease ICP2 [Ichthyophthirius multifiliis]	Contig\68	Contig\68	Contig\68
glycine dehydrogenase family protein [Tetrahymena thermophila SB210]	Contig\680	Contig\680
			Contig\681
Protein similar to CwfJ C-terminus 2 containing protein [Tetrahymena thermophila SB210]	Contig\682	Contig\682
Dynein heavy chain family protein [Tetrahymena thermophila SB210]	Contig\684	Contig\684	Contig\684
hypothetical protein TTHERM_00583460 [Tetrahymena thermophila SB210]	Contig\685	Contig\685
Ribosomal protein S24e containing protein [Tetrahymena thermophila SB210]	Contig\687	Contig\687
		Contig\688
60 kD chaperonin [Rickettsia bellii RML369-C] ref|YP_537760.1| 60 kD chaperonin [Rickettsia bellii RML369-C] ref|ZP_01379873.1| hypothetical protein RbelO_01000660 [Rickettsia bellii OSU 85-389]	Contig\689	Contig\689	Contig\689
HELP domain containing protein [Tetrahymena thermophila SB210]	Contig\69	Contig\69
Protein kinase domain containing protein [Tetrahymena thermophila SB210]	Contig\691	Contig\691	Contig\691
Adenylate kinase family protein [Tetrahymena thermophila SB210]	Contig\692	Contig\692
peptidyl-prolyl cis-trans isomerase, cyclophilin-type family protein [Tetrahymena thermophila SB210]	Contig\694	Contig\694	Contig\694
TCP1gamma protein [Tetrahymena pyriformis] sp|P54408|TCPG_TETPY T-complex protein 1 subunit gamma (TCP-1-gamma) (CCT-gamma)	Contig\696	Contig\696	Contig\696
hypothetical protein TTHERM_00105300 [Tetrahymena thermophila SB210]	Contig\697	Contig\697
hypothetical protein [Magnetospirillum gryphiswaldense]	Contig\699	Contig\699
ReO_6 [Oryzias latipes]	Contig\7
heat shock protein 90 [Tetrahymena pyriformis]	Contig\70	Contig\70	Contig\70
hypothetical protein Tb09.160.5290 [Trypanosoma brucei TREU927] gb|EAN76748.1| hypothetical protein, unlikely [Trypanosoma brucei]	Contig\700
pyruvate dehydrogenase E1 component [Tetrahymena thermophila SB210]	Contig\701		Contig\701
induced during granule regeneration 1 precursor [Tetrahymena thermophila] gb|EAS02153.1| hypothetical protein TTHERM_00558350 [Tetrahymena thermophila SB210]	Contig\702	Contig\702
unnamed protein product [Kluyveromyces lactis NRRL Y-1140] ref|XP_455035.1| unnamed protein product [Kluyveromyces lactis] sp|Q6CM04|RS6_KLULA 40S ribosomal protein S6	Contig\703	Contig\703	Contig\703
Dynein heavy chain family protein [Tetrahymena thermophila SB210]	Contig\704	Contig\704	Contig\704
PS 120 kDa [Rickettsia typhi]	Contig\705
hypothetical protein TTHERM_00030520 [Tetrahymena thermophila SB210]	Contig\706	Contig\706
bifunctional methionine sulfoxide reductase A/B protein [Porphyromonas gingivalis W83] gb|AAQ67048.1| peptide methionine sulfoxide reductase [Porphyromonas gingivalis W83]	Contig\708	Contig\708
U88 [Human herpesvirus 6] emb|CAA58337.1| U88 [Human herpesvirus 6]	Contig\709
ciliary outer arm dynein beta heavy chain [Tetrahymena thermophila]	Contig\71	Contig\71	Contig\71
C2 domain containing protein [Tetrahymena thermophila SB210]	Contig\710	Contig\710
hypothetical protein TTHERM_00348140 [Tetrahymena thermophila SB210]	Contig\711	Contig\711
Dynein heavy chain family protein [Tetrahymena thermophila SB210]	Contig\712	Contig\712	Contig\712
Dynein heavy chain family protein [Tetrahymena thermophila SB210]	Contig\713		Contig\713
transposase [Pleuronectes platessa]	Contig\714
Peptidase M48, Ste24p [Pelobacter propionicus DSM 2379] gb|EAO38409.1| Peptidase M48, Ste24p [Pelobacter propionicus DSM 2379]	Contig\715	Contig\715
hypothetical protein TTHERM_01005120 [Tetrahymena thermophila SB210]	Contig\716	Contig\716	Contig\716
ribosomal protein L3 [Tetrahymena thermophila] gb|EAS07734.1| ribosomal protein L3 containing protein [Tetrahymena thermophila SB210]	Contig\717	Contig\717	Contig\717
transposase [Wolbachia endosymbiont of Drosophila ananassae] gb|EAL59155.1| transposase [Wolbachia endosymbiont of Drosophila ananassae]	Contig\718
Ribosomal Proteins L2, C-terminal domain containing protein [Tetrahymena thermophila SB210]	Contig\719	Contig\719	Contig\719
cleavage stimulation factor, 3' pre-RNA, subunit 3, 77kDa [Danio rerio] ref|NP_999884.1| cleavage stimulation factor, 3' pre-RNA, subunit 3 isoform 2 [Danio rerio]	Contig\720
hypothetical protein TTHERM_00047490 [Tetrahymena thermophila SB210]	Contig\721	Contig\721	Contig\721
transposase [Oncorhynchus mykiss]	Contig\722
hypothetical protein TTHERM_00378630 [Tetrahymena thermophila SB210]	Contig\723	Contig\723	Contig\723
conserved hypothetical protein [Tetrahymena thermophila SB210]	Contig\724	Contig\724
TPR Domain containing protein [Tetrahymena thermophila SB210]	Contig\725	Contig\725
		Contig\726
Zinc finger, C2H2 type family protein [Tetrahymena thermophila SB210]	Contig\727	Contig\727
unnamed protein product [Tetraodon nigroviridis]	Contig\729
ABC transporter family protein [Tetrahymena thermophila SB210]	Contig\73	Contig\73	Contig\73
DNA-directed RNA polymerase alpha chain [EC:2.7.7.6] [Rickettsia conorii str. Malish 7] ref|NP_360619.1| DNA-directed RNA polymerase alpha subunit [Rickettsia conorii str. Malish 7] sp|Q92GZ0|RPOA_RICCN DNA-directed RNA polymerase alpha chain (RNAP alpha subunit) (Transcriptase alpha chain) (RNA polymerase subunit alpha)	Contig\730	Contig\730	Contig\730
hypothetical protein TTHERM_00313600 [Tetrahymena thermophila SB210]	Contig\731	Contig\731
Dynein heavy chain family protein [Tetrahymena thermophila SB210]	Contig\732	Contig\732	Contig\732
pyruvate kinase family protein [Tetrahymena thermophila SB210]	Contig\734	Contig\734	Contig\734
Na,H/K antiporter P-type ATPase, alpha subunit family protein [Tetrahymena thermophila SB210]	Contig\735	Contig\735
hypothetical protein TTHERM_00077350 [Tetrahymena thermophila SB210]	Contig\736	Contig\736	Contig\736
Adenylate kinase family protein [Tetrahymena thermophila SB210]	Contig\737	Contig\737
Dynein heavy chain family protein [Tetrahymena thermophila SB210]	Contig\739	Contig\739	Contig\739
ABC transporter family protein [Tetrahymena thermophila SB210]	Contig\740	Contig\740
hypothetical protein TTHERM_01113100 [Tetrahymena thermophila SB210]	Contig\742	Contig\742	Contig\742
cysteine proteinase 2 [Dictyostelium discoideum] ref|XP_641494.1| cysteine protease [Dictyostelium discoideum AX4] gb|EAL67513.1| cysteine protease [Dictyostelium discoideum AX4] sp|P04989|CYSP2_DICDI Cysteine proteinase 2 precursor (Prestalk cathepsin) gb|AAA33240.1| pst-cathepsin prf||1304284A cathepsin,prestalk	Contig\743	Contig\743	Contig\743
Dynein heavy chain family protein [Tetrahymena thermophila SB210]	Contig\745	Contig\745	Contig\745
hypothetical protein TTHERM_00185710 [Tetrahymena thermophila SB210]	Contig\746	Contig\746
SNF7 family protein [Tetrahymena thermophila SB210]	Contig\747	Contig\747	Contig\747
SMC family, C-terminal domain containing protein [Tetrahymena thermophila SB210]	Contig\748	Contig\748	Contig\748
hypothetical protein TTHERM_00641200 [Tetrahymena thermophila SB210]	Contig\749	Contig\749
Zgc:92185 [Danio rerio] ref|NP_001002343.1| hypothetical protein LOC436615 [Danio rerio]	Contig\750
NAD(P) transhydrogenase subunit alpha [Rickettsia felis URRWXCal2] ref|YP_247378.1| NAD(P) transhydrogenase subunit alpha [Rickettsia felis URRWXCal2]	Contig\751		Contig\751
Dynein heavy chain family protein [Tetrahymena thermophila SB210]	Contig\753	Contig\753	Contig\753
Inorganic H+ pyrophosphatase [Tetrahymena thermophila SB210]	Contig\754	Contig\754	Contig\754
amine oxidase, flavin-containing family protein [Tetrahymena thermophila SB210]	Contig\755	Contig\755	Contig\755
Ribosomal protein S4:RNA-binding S4 [Flavobacterium johnsoniae UW101] gb|EAS59917.1| Ribosomal protein S4:RNA-binding S4 [Flavobacterium johnsoniae UW101]	Contig\756	Contig\756
hypothetical protein MED134_02975 [Cellulophaga sp. MED134] gb|EAQ38924.1| hypothetical protein MED134_02975 [Cellulophaga sp. MED134]	Contig\757	Contig\757
COG0776: Bacterial nucleoid DNA-binding protein [Magnetospirillum magnetotacticum MS-1]	Contig\758	Contig\758
SJCHGC03036 protein [Schistosoma japonicum]	Contig\759
High mobility group protein (Nonhistone chromosomal protein) prf||1506384A chromosomal protein HMG	Contig\76	Contig\76
Elongation factor Tu GTP binding domain containing protein [Tetrahymena thermophila SB210]	Contig\760	Contig\760	Contig\760
Cytochrome c, class I [Flavobacterium johnsoniae UW101] gb|EAS59187.1| Cytochrome c, class I [Flavobacterium johnsoniae UW101]	Contig\761
EGF-like domain containing protein [Tetrahymena thermophila SB210]	Contig\762	Contig\762
ATP-dependent metalloprotease FtsH [Rickettsia bellii RML369-C] ref|YP_538563.1| ATP-dependent metalloprotease FtsH [Rickettsia bellii RML369-C]	Contig\763
hypothetical protein TTHERM_00321730 [Tetrahymena thermophila SB210]	Contig\764	Contig\764
ATP synthase subunit A [Psychroflexus torquis ATCC 700755] gb|EAS69388.1| ATP synthase subunit A [Psychroflexus torquis ATCC 700755]	Contig\765		Contig\765
granule tip protein 1 [Tetrahymena thermophila]	Contig\766	Contig\766	Contig\766
Dynein heavy chain family protein [Tetrahymena thermophila SB210]	Contig\767	Contig\767	Contig\767
Dynein heavy chain family protein [Tetrahymena thermophila SB210]	Contig\768	Contig\768	Contig\768
dnaK protein [Tetrahymena thermophila SB210]	Contig\77	Contig\77	Contig\77
unnamed protein product [Tetraodon nigroviridis]	Contig\770
Dynein heavy chain family protein [Tetrahymena thermophila SB210]	Contig\771	Contig\771	Contig\771
Histone H2A.1 prf||0906228A histone H2A(1)	Contig\773	Contig\773	Contig\773
hypothetical protein TTHERM_00444170 [Tetrahymena thermophila SB210]	Contig\774	Contig\774
hypothetical protein TTHERM_00643530 [Tetrahymena thermophila SB210]	Contig\775	Contig\775
unknown protein [synthetic construct]	Contig\777		Contig\777
peptidyl-prolyl cis-trans isomerase, cyclophilin-type family protein [Tetrahymena thermophila SB210]	Contig\78	Contig\78	Contig\78
EF hand family protein [Tetrahymena thermophila SB210]	Contig\780	Contig\780
2-oxoglutarate dehydrogenase, E1 component family protein [Tetrahymena thermophila SB210]	Contig\781	Contig\781	Contig\781
		Contig\782
hypothetical protein TTHERM_01246720 [Tetrahymena thermophila SB210]	Contig\783	Contig\783	Contig\783
Dynein heavy chain family protein [Tetrahymena thermophila SB210]	Contig\784	Contig\784	Contig\784
cytochrome c oxidase subunit III [Ictalurus punctatus] gb|AAL93228.1| cytochrome c oxidase subunit 3 [Ictalurus punctatus]	Contig\785	Contig\785
PREDICTED: similar to germinal histone H4 gene [Canis familiaris]	Contig\786
C2 domain containing protein [Tetrahymena thermophila SB210]	Contig\787	Contig\787
hypothetical protein lpg2854 [Legionella pneumophila subsp. pneumophila str. Philadelphia 1] ref|YP_096849.1| hypothetical protein lpg2854 [Legionella pneumophila subsp. pneumophila str. Philadelphia 1]	Contig\788		Contig\788
Transketolase, pyridine binding domain containing protein [Tetrahymena thermophila SB210]	Contig\789	Contig\789	Contig\789
		Contig\79
Papain family cysteine protease containing protein [Tetrahymena thermophila SB210]	Contig\790	Contig\790	Contig\790
		Contig\791
hypothetical protein TTHERM_00462940 [Tetrahymena thermophila SB210]	Contig\793	Contig\793	Contig\793
Dynein heavy chain family protein [Tetrahymena thermophila SB210]	Contig\794	Contig\794	Contig\794
Acyl-CoA desaturase 1 [Rickettsia bellii RML369-C] ref|YP_537294.1| Acyl-CoA desaturase 1 [Rickettsia bellii RML369-C]	Contig\795		Contig\795
hypothetical protein TTHERM_00161500 [Tetrahymena thermophila SB210]	Contig\797	Contig\797	Contig\797
hv1 histone (AA 8-145) [Tetrahymena thermophila]	Contig\798	Contig\798	Contig\798
Adenosine/AMP deaminase family protein [Tetrahymena thermophila SB210]	Contig\799	Contig\799
NADH dehydrogenase subunit 2 [Ictalurus punctatus] gb|AAL93223.1| NADH dehydrogenase subunit 2 [Ictalurus punctatus]	Contig\8
Dynein heavy chain family protein [Tetrahymena thermophila SB210]	Contig\80	Contig\80	Contig\80
PREDICTED: similar to Integrin alpha-8 precursor [Danio rerio]	Contig\800
putative transposase [Pleuronectes platessa]	Contig\803
Zinc carboxypeptidase family protein [Tetrahymena thermophila SB210]	Contig\804	Contig\804
HELP domain containing protein [Tetrahymena thermophila SB210]	Contig\806	Contig\806
			Contig\807
hypothetical protein TTHERM_00331070 [Tetrahymena thermophila SB210]	Contig\808	Contig\808
COG2823: Predicted periplasmic or secreted lipoprotein [Escherichia coli 53638]	Contig\809
Ribosomal family S4e containing protein [Tetrahymena thermophila SB210]	Contig\811	Contig\811	Contig\811
hypothetical protein TTHERM_00979910 [Tetrahymena thermophila SB210]	Contig\812	Contig\812
Dynein heavy chain family protein [Tetrahymena thermophila SB210]	Contig\814	Contig\814	Contig\814
hypothetical protein TTHERM_00077350 [Tetrahymena thermophila SB210]	Contig\815	Contig\815	Contig\815
NADH dehydrogenase subunit 7 [Tetrahymena thermophila] gb|AAK77572.1| NADH dehydrogenase subunit 7 [Tetrahymena thermophila]	Contig\816	Contig\816
unnamed protein product [Tetraodon nigroviridis]	Contig\819
hypothetical protein TTHERM_00529650 [Tetrahymena thermophila SB210]	Contig\82	Contig\82
hydrolase, alpha/beta fold family protein [Tetrahymena thermophila SB210]	Contig\820	Contig\820	Contig\820
Viral A-type inclusion protein repeat containing protein [Tetrahymena thermophila SB210]	Contig\821		Contig\821
Dynein heavy chain family protein [Tetrahymena thermophila SB210]	Contig\823	Contig\823	Contig\823
PREDICTED: similar to microfibrillar-associated protein 4 [Danio rerio]	Contig\824
hypothetical protein TTHERM_01164060 [Tetrahymena thermophila SB210]	Contig\825	Contig\825	Contig\825
hypothetical protein TTHERM_00649180 [Tetrahymena thermophila SB210]	Contig\826	Contig\826	Contig\826
oxidoreductase, aldo/keto reductase family protein [Tetrahymena thermophila SB210]	Contig\827	Contig\827
transposase [Rana pipiens] tpg|DAA01561.1| TPA_exp: transposase [Rana pipiens]	Contig\829	Contig\829
Zinc finger, ZZ type family protein [Tetrahymena thermophila SB210]	Contig\83
hypothetical protein TTHERM_00492680 [Tetrahymena thermophila SB210]	Contig\830	Contig\830	Contig\830
30S ribosomal protein S11 [Cellulophaga sp. MED134] gb|EAQ37995.1| 30S ribosomal protein S11 [Cellulophaga sp. MED134]	Contig\831	Contig\831	Contig\831
ribosomal protein S2 containing protein [Tetrahymena thermophila SB210]	Contig\832	Contig\832	Contig\832
unknow protein [Oryza sativa (japonica cultivar-group)]	Contig\833	Contig\833
50S ribosomal protein L2 [Flavobacterium sp. MED217] gb|EAQ50157.1| 50S ribosomal protein L2 [Leeuwenhoekiella blandensis MED217]	Contig\835		Contig\835
Insect antifreeze protein [Tetrahymena thermophila SB210]	Contig\836		Contig\836
hypothetical protein TTHERM_00637780 [Tetrahymena thermophila SB210]	Contig\837	Contig\837
30S ribosomal protein S12 [Rickettsia typhi str. Wilmington] ref|YP_067087.1| 30S ribosomal protein S12 [Rickettsia typhi str. Wilmington] sp|Q68XN7|RS12_RICTY 30S ribosomal protein S12	Contig\838	Contig\838	Contig\838
high density lipoprotein-binding protein vigilin [Anguilla japonica]	Contig\84
Kinesin motor domain containing protein [Tetrahymena thermophila SB210]	Contig\840	Contig\840	Contig\840
arginase [Plasmodium yoelii yoelii str. 17XNL] ref|XP_731449.1| arginase [Plasmodium yoelii yoelii str. 17XNL] gb|EAA23017.1| arginase [Plasmodium yoelii yoelii] gb|EAA16981.1| arginase [Plasmodium yoelii yoelii]	Contig\841		Contig\841
elongation factor 1 alpha [Tetrahymena pyriformis] sp|Q04634|EF1A_TETPY Elongation factor 1-alpha (EF-1-alpha) (14-nm filament-associated protein)	Contig\843	Contig\843	Contig\843
metallopeptidase family M24 containing protein [Tetrahymena thermophila SB210]	Contig\844	Contig\844
hypothetical protein TTHERM_00044960 [Tetrahymena thermophila SB210]	Contig\846	Contig\846
ubiquitin-activating enzyme E1 family protein [Tetrahymena thermophila SB210]	Contig\848	Contig\848
Dynein heavy chain family protein [Tetrahymena thermophila SB210]	Contig\849	Contig\849	Contig\849
OmpB [Rickettsia felis]	Contig\85
ubiquitin-activating enzyme E1 family protein [Tetrahymena thermophila SB210]	Contig\850	Contig\850
ATP synthase alpha chain [Rickettsia felis URRWXCal2] ref|YP_247284.1| ATP synthase subunit A [Rickettsia felis URRWXCal2]	Contig\852	Contig\852	Contig\852
transposase [Rana pipiens] tpg|DAA01561.1| TPA_exp: transposase [Rana pipiens]	Contig\853
conserved hypothetical protein [Magnetospirillum gryphiswaldense]	Contig\855	Contig\855
nucleic acid binding [Arabidopsis thaliana] ref|NP_174442.2| nucleic acid binding [Arabidopsis thaliana] gb|AAM91659.1| unknown protein [Arabidopsis thaliana] gb|AAM13854.1| unknown protein [Arabidopsis thaliana]	Contig\856	Contig\856
hypothetical protein TTHERM_00013730 [Tetrahymena thermophila SB210]	Contig\859
P68-like protein, putative [Tetrahymena thermophila SB210]	Contig\86	Contig\86
Leishmanolysin family protein [Tetrahymena thermophila SB210]	Contig\860	Contig\860	Contig\86
Dynein heavy chain family protein [Tetrahymena thermophila SB210]	Contig\861	Contig\861	Contig\861
dynein heavy chain [Tetrahymena thermophila]	Contig\862	Contig\862	Contig\862
Dynein heavy chain family protein [Tetrahymena thermophila SB210]	Contig\863	Contig\863	Contig\863
ribosomal protein S13 [Tetrahymena thermophila] gb|AAK77564.1| ribosomal protein S13 [Tetrahymena thermophila]	Contig\865	Contig\865
hypothetical protein TTHERM_00500880 [Tetrahymena thermophila SB210]	Contig\866	Contig\866
hypothetical protein TTHERM_00187170 [Tetrahymena thermophila SB210]	Contig\869	Contig\869	Contig\869
Chc1p [Tetrahymena thermophila]	Contig\87	Contig\87	Contig\87
hypothetical protein TP02_0615 [Theileria parva strain Muguga] gb|EAN32898.1| hypothetical protein TP02_0615 [Theileria parva]	Contig\870		Contig\870
hypothetical protein TTHERM_00780430 [Tetrahymena thermophila SB210]	Contig\872	Contig\872
cyst wall-specific glycoprotein Jacob-related [Entamoeba histolytica HM-1:IMSS] gb|EAL51860.1| cyst wall-specific glycoprotein Jacob-related [Entamoeba histolytica HM-1:IMSS]	Contig\873
		Contig\874
hypothetical protein TTHERM_00884620 [Tetrahymena thermophila SB210]	Contig\877	Contig\877	Contig\877
transporter [Vibrio fischeri ES114] gb|AAW87752.1| transporter [Vibrio fischeri ES114]	Contig\878	Contig\878	Contig\878
hypothetical protein TTHERM_00474830 [Tetrahymena thermophila SB210]	Contig\879	Contig\879	Contig\879
cytochrome c oxidase subunit 1 [Ictalurus furcatus]	Contig\880	Contig\880
Kinesin motor domain containing protein [Tetrahymena thermophila SB210]	Contig\881	Contig\881
Dynein heavy chain family protein [Tetrahymena thermophila SB210]	Contig\882	Contig\882	Contig\882
hypothetical protein TTHERM_01013160 [Tetrahymena thermophila SB210]	Contig\883	Contig\883	Contig\883
TIP49 C-terminus family protein [Tetrahymena thermophila SB210]	Contig\884	Contig\884	Contig\884
ciliary outer arm dynein beta heavy chain [Tetrahymena thermophila]	Contig\886	Contig\886	Contig\886
DNA helicase II [Rickettsia bellii RML369-C] ref|YP_537855.1| DNA helicase II [Rickettsia bellii RML369-C]	Contig\888	Contig\888
hypothetical protein TTHERM_00390120 [Tetrahymena thermophila SB210]	Contig\889	Contig\889
Myo-inositol-1-phosphate synthase family protein [Tetrahymena thermophila SB210]	Contig\89	Contig\89	Contig\89
hypothetical protein TTHERM_00476940 [Tetrahymena thermophila SB210]	Contig\890	Contig\890
ABC transporter family protein [Tetrahymena thermophila SB210]	Contig\891	Contig\891	Contig\891
HECT domain and RCC1-like domain protein 3 [Tetrahymena thermophila SB210]	Contig\892	Contig\892	Contig\892
Protein kinase domain containing protein [Tetrahymena thermophila SB210]	Contig\893	Contig\893	Contig\893
Mtx2 [Danio rerio] ref|NP_571634.1| mix-type homeobox gene 2 [Danio rerio]	Contig\895
Dynein heavy chain family protein [Tetrahymena thermophila SB210]	Contig\896	Contig\896
hypothetical protein TTHERM_00703510 [Tetrahymena thermophila SB210]	Contig\897	Contig\897	Contig\897
mce (mammalian cell entry) family protein [Flavobacteria bacterium BBFL7] gb|EAS19505.1| mce (mammalian cell entry) family protein [Flavobacteria bacterium BBFL7]	Contig\899
TLD family protein [Tetrahymena thermophila SB210]	Contig\9		Contig\9
Viral A-type inclusion protein repeat containing protein [Tetrahymena thermophila SB210]	Contig\90	Contig\90	Contig\90
Mitochondrial carrier protein [Tetrahymena thermophila SB210]	Contig\900	Contig\900	Contig\900
hypothetical protein TTHERM_00077710 [Tetrahymena thermophila SB210]	Contig\901	Contig\901
60 kD chaperonin [Rickettsia bellii RML369-C] ref|YP_537760.1| 60 kD chaperonin [Rickettsia bellii RML369-C] ref|ZP_01379873.1| hypothetical protein RbelO_01000660 [Rickettsia bellii OSU 85-389]	Contig\903	Contig\903	Contig\903
binding [Arabidopsis thaliana]	Contig\905	Contig\905
induced during granule regeneration 1 precursor [Tetrahymena thermophila] gb|EAS02153.1| hypothetical protein TTHERM_00558350 [Tetrahymena thermophila SB210]	Contig\907	Contig\907
Dynein heavy chain family protein [Tetrahymena thermophila SB210]	Contig\908	Contig\908	Contig\908
ABC transporter family protein [Tetrahymena thermophila SB210]	Contig\91	Contig\91
hypothetical protein TTHERM_00518690 [Tetrahymena thermophila SB210]	Contig\910	Contig\910
hypothetical protein TTHERM_00684450 [Tetrahymena thermophila SB210]	Contig\911	Contig\911	Contig\911
ABC transporter family protein [Tetrahymena thermophila SB210]	Contig\912	Contig\912
DNA gyrase/topoisomerase IV, A subunit family protein [Tetrahymena thermophila SB210]	Contig\914	Contig\914	Contig\914
FHA domain containing protein [Tetrahymena thermophila SB210]	Contig\915	Contig\915	Contig\915
Leishmanolysin family protein [Tetrahymena thermophila SB210]	Contig\916	Contig\916
Protein kinase domain containing protein [Tetrahymena thermophila SB210]	Contig\917	Contig\917	Contig\917
hypothetical protein TTHERM_00328630 [Tetrahymena thermophila SB210]	Contig\918	Contig\918	Contig\918
SJCHGC09533 protein [Schistosoma japonicum]	Contig\919
PREDICTED: similar to ciliary rootlet coiled-coil, rootletin [Danio rerio]	Contig\92
Zgc:112304 [Danio rerio] ref|NP_001019243.1| integrin, beta-like 1 [Danio rerio]	Contig\921
hypothetical protein TTHERM_00086700 [Tetrahymena thermophila SB210]	Contig\922	Contig\922	Contig\922
Trichohyalin.-related [Tetrahymena thermophila SB210]	Contig\925	Contig\925
		Contig\927
unnamed protein product [Tetraodon nigroviridis]	Contig\928
hypothetical protein [Rickettsia sibirica 246] gb|EAA25747.1| unknown [Rickettsia sibirica 246]	Contig\929
novel protein similar to vertebrate ryanodine receptor 3 (RYR3) [Danio rerio]	Contig\930
Dynein heavy chain family protein [Tetrahymena thermophila SB210]	Contig\935	Contig\935	Contig\935
hypothetical protein TTHERM_01289020 [Tetrahymena thermophila SB210]	Contig\936	Contig\936
hypothetical protein TTHERM_00622800 [Tetrahymena thermophila SB210]	Contig\937	Contig\937
Dynein heavy chain family protein [Tetrahymena thermophila SB210]	Contig\939		Contig\939
Protein kinase domain containing protein [Tetrahymena thermophila SB210]	Contig\94	Contig\94
hypothetical protein TTHERM_00302030 [Tetrahymena thermophila SB210]	Contig\940	Contig\940
calmodulin [Tetrahymena pyriformis] sp|P02598|CALM_TETPY Calmodulin (CaM) pir||S28954 calmodulin - Tetrahymena thermophila gb|EAS02530.1| EF hand family protein [Tetrahymena thermophila SB210]	Contig\942	Contig\942	Contig\942
30S ribosomal protein S2 [Rickettsia felis URRWXCal2] ref|YP_246085.1| 30S ribosomal protein S2 [Rickettsia felis URRWXCal2]	Contig\943	Contig\943	Contig\943
TPR Domain containing protein [Tetrahymena thermophila SB210]	Contig\944	Contig\944	Contig\944
hypothetical protein RcanM_01000553 [Rickettsia canadensis str. McKiel]	Contig\948
induced during granule regeneration 1 precursor [Tetrahymena thermophila] gb|EAS02153.1| hypothetical protein TTHERM_00558350 [Tetrahymena thermophila SB210]	Contig\949	Contig\949
HELP domain containing protein [Tetrahymena thermophila SB210]	Contig\951	Contig\951
myb-like DNA-binding domain, SHAQKYF class family protein [Tetrahymena thermophila SB210]	Contig\952	Contig\952
dnaK protein [Tetrahymena thermophila SB210]	Contig\953	Contig\953	Contig\953
Malic enzyme, NAD binding domain containing protein [Tetrahymena thermophila SB210]	Contig\955	Contig\955
hypothetical protein TTHERM_00079230 [Tetrahymena thermophila SB210]	Contig\956	Contig\956	Contig\956
Adaptin N terminal region family protein [Tetrahymena thermophila SB210]	Contig\957	Contig\957	Contig\957
hypothetical protein TTHERM_00295360 [Tetrahymena thermophila SB210]	Contig\958
granule tip protein 1 [Tetrahymena thermophila]	Contig\959	Contig\959	Contig\959
hypothetical protein TTHERM_00335750 [Tetrahymena thermophila SB210]	Contig\96	Contig\96
Dynein heavy chain family protein [Tetrahymena thermophila SB210]	Contig\960	Contig\960	Contig\960
ribosomal protein L22 containing protein [Tetrahymena thermophila SB210]	Contig\961		Contig\961
RNA polymerase Rpb1, domain 2 family protein [Tetrahymena thermophila SB210]	Contig\962	Contig\962	Contig\962
PREDICTED: similar to suppressor of variegation 4-20 homolog 1 [Danio rerio]	Contig\963
conserved hypothetical protein [Flavobacterium johnsoniae UW101] gb|EAS58933.1| conserved hypothetical protein [Flavobacterium johnsoniae UW101]	Contig\964
EGF-like domain-containing protein [Dictyostelium discoideum AX4] gb|EAL68479.1| EGF-like domain-containing protein [Dictyostelium discoideum AX4]	Contig\965
Kinesin motor domain containing protein [Tetrahymena thermophila SB210]	Contig\966	Contig\966	Contig\966
hypothetical protein RbelO_01000968 [Rickettsia bellii OSU 85-389]	Contig\967	Contig\967
glycosyl transferase, group 1 family protein / moaA/nifB/pqqE family protein [Wolbachia endosymbiont of Drosophila melanogaster] ref|NP_966380.1| glycosyl transferase, group 1 family protein / moaA/nifB/pqqE family protein [Wolbachia endosymbiont of Drosophila melanogaster]	Contig\968
putative intermediate compartment protein [Tetrahymena thermophila] gb|EAR97888.1| Ras family protein [Tetrahymena thermophila SB210]	Contig\970	Contig\970	Contig\970
PREDICTED: similar to serine/threonine kinase 38; serine threonine protein kinase; nuclear Dbf2-related 1 [Gallus gallus]	Contig\971
Viral A-type inclusion protein repeat containing protein [Tetrahymena thermophila SB210]	Contig\972	Contig\972	Contig\972
transposase [Rana pipiens] tpg|DAA01561.1| TPA_exp: transposase [Rana pipiens]	Contig\974
hypothetical protein TTHERM_00095610 [Tetrahymena thermophila SB210]	Contig\975	Contig\975
hypothetical 18K protein - goldfish mitochondrion	Contig\976	Contig\976
hypothetical protein TTHERM_00498230 [Tetrahymena thermophila SB210]	Contig\98
Protein kinase domain containing protein [Tetrahymena thermophila SB210]	Contig\99	Contig\99	Contig\99
hypothetical protein TTHERM_00693200 [Tetrahymena thermophila SB210]	AU_Ich_001A_A06	AU_Ich_001A_A06
Dynein heavy chain family protein [Tetrahymena thermophila SB210]	AU_Ich_001A_A07	AU_Ich_001A_A07
peptidase, insulinase family [Tetrahymena thermophila SB210]	AU_Ich_001A_A09	AU_Ich_001A_A09
hypothetical protein TTHERM_00047600 [Tetrahymena thermophila SB210]	AU_Ich_001A_A11		AU_Ich_001A_A11
PREDICTED: similar to AHNAK nucleoprotein isoform 1 [Danio rerio]	AU_Ich_001A_B02
cation channel family protein [Tetrahymena thermophila SB210]	AU_Ich_001A_B05	AU_Ich_001A_B05
solute carrier family 39 (zinc transporter), member 7 [Danio rerio] gb|AAP83181.1| zinc transporter [Danio rerio]	AU_Ich_001A_C01
PREDICTED: similar to AT rich interactive domain 1A (Swi1 like) [Danio rerio]	AU_Ich_001A_C03
ADP , ATP carrier protein 1, mitochondrial precursor [Tetrahymena thermophila SB210]	AU_Ich_001A_C08		AU_Ich_001A_C08
ORF2-encoded protein [Danio rerio]	AU_Ich_001A_D10
PREDICTED: similar to RIKEN cDNA 2310001H13, partial [Danio rerio]	AU_Ich_001A_D12
hypothetical protein TTHERM_01092380 [Tetrahymena thermophila SB210]	AU_Ich_001A_E02	AU_Ich_001A_E02
RelA/SpoT protein [Flavobacterium johnsoniae UW101] gb|EAS60810.1| RelA/SpoT protein [Flavobacterium johnsoniae UW101]	AU_Ich_001A_E05	AU_Ich_001A_E05
hypothetical protein TTHERM_00410150 [Tetrahymena thermophila SB210]	AU_Ich_001A_E08	AU_Ich_001A_H08
granule lattice protein 7 precursor; Grl7p [Tetrahymena thermophila]	AU_Ich_001A_G06
Zgc:65782 [Danio rerio]	AU_Ich_001A_H08		AU_Ich_001A_H08
MAPK-related kinase [Tetrahymena pyriformis]	AU_Ich_001A_H10	AU_Ich_001A_H10	AU_Ich_001A_H10
hypothetical protein TTHERM_00487130 [Tetrahymena thermophila SB210]	AU_Ich_001B_A01	AU_Ich_001B_A01
hypothetical protein RcanM_01000063 [Rickettsia canadensis str. McKiel]	AU_Ich_001B_A02
RIH domain containing protein [Tetrahymena thermophila SB210]	AU_Ich_001B_A06	AU_Ich_001B_A06
hypothetical protein FjohDRAFT_3530 [Flavobacterium johnsoniae UW101] gb|EAS60814.1| hypothetical protein FjohDRAFT_3530 [Flavobacterium johnsoniae UW101]	AU_Ich_001B_B11
Dynein heavy chain family protein [Tetrahymena thermophila SB210]	AU_Ich_001B_C03	AU_Ich_001B_C03	AU_Ich_001B_C03
DnaJ domain containing protein [Tetrahymena thermophila SB210]	AU_Ich_001B_C04	AU_Ich_001B_C04	AU_Ich_001B_C04
		AU_Ich_001B_C07
hypothetical protein TTHERM_00551040 [Tetrahymena thermophila SB210]	AU_Ich_001B_D03	AU_Ich_001B_D03
fimbrin-like 71 K protein [Tetrahymena thermophila SB210]	AU_Ich_001B_D08	AU_Ich_001B_D08
Tesmin/TSO1-like CXC domain containing protein [Tetrahymena thermophila SB210]	AU_Ich_001B_D12	AU_Ich_001B_D12
phospholipid-translocating P-type ATPase, flippase family protein [Tetrahymena thermophila SB210]	AU_Ich_001B_E01	AU_Ich_001B_E01	AU_Ich_001B_E01
		AU_Ich_001B_E04
hypothetical protein TTHERM_00294930 [Tetrahymena thermophila SB210]	AU_Ich_001B_E06	AU_Ich_001B_E06	AU_Ich_001B_E06
Elongation factor EF-G [Rickettsia bellii RML369-C] ref|YP_538330.1| Elongation factor EF-G [Rickettsia bellii RML369-C]	AU_Ich_001B_E08	AU_Ich_001B_E08	AU_Ich_001B_E08
hypothetical protein TTHERM_00151940 [Tetrahymena thermophila SB210]	AU_Ich_001B_E12
elongation factor EF-Tu [Rickettsia sibirica 246] ref|ZP_00153987.2| COG0050: GTPases - translation elongation factors [Rickettsia rickettsii] gb|EAA26256.1| elongation factor EF-Tu [Rickettsia sibirica 246]	AU_Ich_001B_F03	AU_Ich_001B_F03	AU_Ich_001B_F03
Tryparedoxin.-related [Tetrahymena thermophila SB210]	AU_Ich_001B_F04	AU_Ich_001B_F04	AU_Ich_001B_F04
Zinc finger, C2H2 type family protein [Tetrahymena thermophila SB210]	AU_Ich_001B_G03	AU_Ich_001B_G03	AU_Ich_001B_G03
Dynein heavy chain family protein [Tetrahymena thermophila SB210]	AU_Ich_001B_G04		AU_Ich_001B_G04
NADH dehydrogenase I chain G [Cytophaga hutchinsonii ATCC 33406] gb|ABG58648.1| NADH dehydrogenase I chain G [Cytophaga hutchinsonii ATCC 33406] ref|ZP_00309193.1| COG1034: NADH dehydrogenase/NADH:ubiquinone oxidoreductase 75 kD subunit (chain G) [Cytophaga hutchinsonii]	AU_Ich_001B_G06
hypothetical protein MED134_10945 [Cellulophaga sp. MED134] gb|EAQ38209.1| hypothetical protein MED134_10945 [Cellulophaga sp. MED134]	AU_Ich_001B_H10	AU_Ich_001B_H10	AU_Ich_001B_H10
aldehyde dehydrogenase (NAD) family protein [Tetrahymena thermophila SB210]	AU_Ich_001B_H12	AU_Ich_001B_H12
hypothetical protein TTHERM_00420560 [Tetrahymena thermophila SB210]	AU_Ich_001C_A04
		AU_Ich_001C_A05
30S ribosomal protein S4 [Flavobacteriales bacterium HTCC2170] gb|EAR02096.1| 30S ribosomal protein S4 [Flavobacteriales bacterium HTCC2170]	AU_Ich_001C_A11
Zinc finger motif, C2HC5-type family protein [Tetrahymena thermophila SB210]	AU_Ich_001C_B05	AU_Ich_001C_B05
		AU_Ich_001C_B10
SacI homology domain containing protein [Tetrahymena thermophila SB210]	AU_Ich_001C_C02	AU_Ich_001C_C02
structural constituent of cell wall [Arabidopsis thaliana] gb|AAG50682.1| unknown protein [Arabidopsis thaliana]	AU_Ich_001C_C12
Tetratricopeptide repeat-containing protein [Rickettsia bellii RML369-C] ref|YP_537961.1| Tetratricopeptide repeat-containing protein [Rickettsia bellii RML369-C]	AU_Ich_001C_D08
type I keratin S8 [Oncorhynchus mykiss]	AU_Ich_001C_D10
ORF2-encoded protein [Danio rerio]	AU_Ich_001C_D11
Myb-like DNA-binding domain containing protein [Tetrahymena thermophila SB210]	AU_Ich_001C_E06	AU_Ich_001C_E06	AU_Ich_001C_E06
hypothetical protein TTHERM_00439370 [Tetrahymena thermophila SB210]	AU_Ich_001C_F04	AU_Ich_001C_F04
Dynein heavy chain family protein [Tetrahymena thermophila SB210]	AU_Ich_001C_G05	AU_Ich_001C_G05	AU_Ich_001C_G05
inorganic pyrophosphatase family protein [Tetrahymena thermophila SB210]	AU_Ich_001C_G09
Programmed cell death 4b [Danio rerio] gb|AAH45513.1| Programmed cell death 4b [Danio rerio] ref|NP_945329.1| programmed cell death 4 [Danio rerio]	AU_Ich_001C_H06
		AU_Ich_001C_H10
hypothetical protein TTHERM_00196030 [Tetrahymena thermophila SB210]	AU_Ich_001D_C02
Kelch motif family protein [Tetrahymena thermophila SB210]	AU_Ich_001D_C04	AU_Ich_001D_C04	AU_Ich_001D_C04
CHY zinc finger family protein [Tetrahymena thermophila SB210]	AU_Ich_001D_C10
hypothetical protein PC000603.01.0 [Plasmodium chabaudi chabaudi] emb|CAH76610.1| hypothetical protein PC000603.01.0 [Plasmodium chabaudi]	AU_Ich_001D_D08	AU_Ich_001D_D08
60 kD chaperonin [Rickettsia bellii RML369-C] ref|YP_537760.1| 60 kD chaperonin [Rickettsia bellii RML369-C] ref|ZP_01379873.1| hypothetical protein RbelO_01000660 [Rickettsia bellii OSU 85-389]	AU_Ich_001D_E04	AU_Ich_001D_E04	AU_Ich_001D_E04
predicted protein [Tetrahymena thermophila SB210]	AU_Ich_001D_E05	AU_Ich_001D_E05	AU_Ich_001D_E05
protein disulfide-isomerase domain containing protein [Tetrahymena thermophila SB210]	AU_Ich_001D_F10	AU_Ich_001D_F10
hypothetical protein TTHERM_00322930 [Tetrahymena thermophila SB210]	AU_Ich_001D_G04	AU_Ich_001D_G04
NAC domain containing protein [Tetrahymena thermophila SB210]	AU_Ich_001D_H05	AU_Ich_001D_H05
hypothetical protein TTHERM_01002850 [Tetrahymena thermophila SB210]	AU_Ich_002A_A01	AU_Ich_002A_A01
Na+/proline symporter and signal transduction histidine kinase [Rickettsia bellii RML369-C] ref|YP_537512.1| Na+/proline symporter and signal transduction histidine kinase [Rickettsia bellii RML369-C]	AU_Ich_002A_B01
PREDICTED: similar to protocadherin 1 gamma a 2 [Danio rerio]	AU_Ich_002A_B05
hypothetical protein TTHERM_00298490 [Tetrahymena thermophila SB210]	AU_Ich_002A_B12	AU_Ich_002A_B12
hypothetical protein TTHERM_00678570 [Tetrahymena thermophila SB210]	AU_Ich_002A_C06	AU_Ich_002A_C06
Polyribonucleotide nucleotidyltransferase [Flavobacterium johnsoniae UW101] gb|EAS61101.1| Polyribonucleotide nucleotidyltransferase [Flavobacterium johnsoniae UW101]	AU_Ich_002A_C09	AU_Ich_002A_C09
hypothetical protein TTHERM_00264730 [Tetrahymena thermophila SB210]	AU_Ich_002A_D01	AU_Ich_002A_D01
hypothetical protein TTHERM_00670600 [Tetrahymena thermophila SB210]	AU_Ich_002A_D08	AU_Ich_002A_D08
hypothetical protein TTHERM_00835000 [Tetrahymena thermophila SB210]	AU_Ich_002A_D11	AU_Ich_002A_D11
guanine nucleotide exchange factor [Tetrahymena thermophila]	AU_Ich_002A_E09	AU_Ich_002A_E09
hypothetical protein TTHERM_00758980 [Tetrahymena thermophila SB210]	AU_Ich_002A_E10	AU_Ich_002A_E10
zinc finger protein [Tetrahymena thermophila SB210]	AU_Ich_002A_E12	AU_Ich_002A_E12
DEAD/DEAH box helicase family protein [Tetrahymena thermophila SB210]	AU_Ich_002A_F01	AU_Ich_002A_F01
UBA/TS-N domain containing protein [Tetrahymena thermophila SB210]	AU_Ich_002A_F04	AU_Ich_002A_F04
aminotransferase, classes I and II family protein [Tetrahymena thermophila SB210]	AU_Ich_002A_F09	AU_Ich_002A_F09
NADH dehydrogenase I chain G [Cytophaga hutchinsonii ATCC 33406] gb|ABG58648.1| NADH dehydrogenase I chain G [Cytophaga hutchinsonii ATCC 33406] ref|ZP_00309193.1| COG1034: NADH dehydrogenase/NADH:ubiquinone oxidoreductase 75 kD subunit (chain G) [Cytophaga hutchinsonii]	AU_Ich_002A_F10	AU_Ich_002A_F10
PREDICTED: similar to Tubulin tyrosine ligase-like protein 4 [Danio rerio]	AU_Ich_002A_G02
hypothetical protein TTHERM_00340030 [Tetrahymena thermophila SB210]	AU_Ich_002A_G04	AU_Ich_002A_G04
unnamed protein product [Debaryomyces hansenii CBS767] ref|XP_459011.1| hypothetical protein DEHA0D13662g [Debaryomyces hansenii CBS767]	AU_Ich_002A_G09	AU_Ich_002A_G09	AU_Ich_002A_G09
diacylglycerol kinase, putative [Tetrahymena thermophila SB210]	AU_Ich_002A_G10	AU_Ich_002A_G10	AU_Ich_002A_G10
Kinesin motor domain containing protein [Tetrahymena thermophila SB210]	AU_Ich_002A_G11	AU_Ich_002A_G11	AU_Ich_002A_G11
unnamed protein product [Tetraodon nigroviridis]	AU_Ich_002A_H02
		AU_Ich_002A_H05
hypothetical protein TTHERM_00155370 [Tetrahymena thermophila SB210]	AU_Ich_002A_H08	AU_Ich_002A_H08
GA19372-PA [Drosophila pseudoobscura]	AU_Ich_002B_A04
Lectin, galactoside-binding, soluble, 1 (galectin 1)-like 3 [Danio rerio] ref|NP_956808.1| lectin, galactoside-binding, soluble, 1 (galectin 1)-like 3 [Danio rerio]	AU_Ich_002B_A05
hypothetical protein TTHERM_00161660 [Tetrahymena thermophila SB210]	AU_Ich_002B_A09	AU_Ich_002B_A09
		AU_Ich_002B_B03
hypothetical protein TTHERM_00695810 [Tetrahymena thermophila SB210]	AU_Ich_002B_B05
hypothetical protein TTHERM_00075670 [Tetrahymena thermophila SB210]	AU_Ich_002B_B07	AU_Ich_002B_B07	AU_Ich_002B_B07
rab_B65 [Paramecium tetraurelia]	AU_Ich_002B_C02	AU_Ich_002B_C02	AU_Ich_002B_C02
26S proteasome subunit P45 family protein [Tetrahymena thermophila SB210]	AU_Ich_002B_C06	AU_Ich_002B_C06	AU_Ich_002B_C06
Splicing factor 3b, subunit 5 [Danio rerio] gb|AAT68089.1| splicing factor 3B subunit 10 [Danio rerio] ref|NP_001002478.1| splicing factor 3b, subunit 5 [Danio rerio] emb|CAE51064.1| splicing factor 3b, subunit 5 [Danio rerio]	AU_Ich_002B_C09	AU_Ich_002B_C09	AU_Ich_002B_C09
hypothetical protein TTHERM_00402110 [Tetrahymena thermophila SB210]	AU_Ich_002B_C11	AU_Ich_002B_C11
vitamin B12 receptor [Vibrio fischeri ES114] gb|AAW86930.1| vitamin B12 receptor [Vibrio fischeri ES114]	AU_Ich_002B_C12
E1-E2 ATPase family protein [Tetrahymena thermophila SB210]	AU_Ich_002B_D01	AU_Ich_002B_D01	AU_Ich_002B_D01
Metallophosphoesterase [Flavobacterium johnsoniae UW101] gb|EAS57941.1| Metallophosphoesterase [Flavobacterium johnsoniae UW101]	AU_Ich_002B_D03
unnamed protein product [Tetraodon nigroviridis]	AU_Ich_002B_D04
Dynein heavy chain family protein [Tetrahymena thermophila SB210]	AU_Ich_002B_D12	AU_Ich_002B_D12
hypothetical protein RB2501_01820 [Robiginitalea biformata HTCC2501] gb|EAR14124.1| hypothetical protein RB2501_01820 [Robiginitalea biformata HTCC2501]	AU_Ich_002B_E07
hypothetical protein TTHERM_00112410 [Tetrahymena thermophila SB210]	AU_Ich_002B_E08	AU_Ich_002B_E08
GTP cyclohydrolase I [Rickettsia felis URRWXCal2] ref|YP_246615.1| GTP cyclohydrolase I [Rickettsia felis URRWXCal2]	AU_Ich_002B_E11	AU_Ich_002B_E11	AU_Ich_002B_E11
IQ calmodulin-binding motif family protein [Tetrahymena thermophila SB210]	AU_Ich_002B_E12		AU_Ich_002B_E12
PHD-finger family protein [Tetrahymena thermophila SB210]	AU_Ich_002B_F03	AU_Ich_002B_F03	AU_Ich_002B_F03
hypothetical protein TTHERM_00089240 [Tetrahymena thermophila SB210]	AU_Ich_002B_F04	AU_Ich_002B_F04
Adaptin N terminal region family protein [Tetrahymena thermophila SB210]	AU_Ich_002B_F06	AU_Ich_002B_F06	AU_Ich_002B_F06
hypothetical protein TTHERM_00787190 [Tetrahymena thermophila SB210]	AU_Ich_002B_F07	AU_Ich_002B_F07
Zgc:92791 [Danio rerio] ref|NP_001002543.1| hypothetical protein LOC436816 [Danio rerio]	AU_Ich_002B_G09
PREDICTED: similar to Zinc finger protein 184 (Kruppel-like) [Danio rerio]	AU_Ich_002B_G10
unknown [Rickettsia prowazekii] ref|NP_220911.1| hypothetical protein RP538 [Rickettsia prowazekii str. Madrid E] pir||A71658 hypothetical protein RP538 - Rickettsia prowazekii sp|Q9ZD12|Y538_RICPR Hypothetical protein RP538	AU_Ich_002B_G12
TPR Domain containing protein [Tetrahymena thermophila SB210]	AU_Ich_002B_H03	AU_Ich_002B_H03
hypothetical protein TTHERM_00191400 [Tetrahymena thermophila SB210]	AU_Ich_002B_H04	AU_Ich_002B_H04
		AU_Ich_002B_H10
unnamed protein product [Tetraodon nigroviridis]	AU_Ich_002C_A01
Proteasome/cyclosome repeat family protein [Tetrahymena thermophila SB210]	AU_Ich_002C_A06	AU_Ich_002C_A06	AU_Ich_002C_A06
lipin, putative [Tetrahymena thermophila SB210]	AU_Ich_002C_A09
hypothetical protein TTHERM_00924250 [Tetrahymena thermophila SB210]	AU_Ich_002C_B06	AU_Ich_002C_B06
DNA topoisomerase type 2 [Tetrahymena thermophila]	AU_Ich_002C_B08	AU_Ich_002C_B08	AU_Ich_002C_B08
ribosomal protein L4/L1 family protein [Tetrahymena thermophila SB210]	AU_Ich_002C_D05	AU_Ich_002C_D05	AU_Ich_002C_D05
		AU_Ich_002C_D08
Protein kinase domain containing protein [Tetrahymena thermophila SB210]	AU_Ich_002C_E05	AU_Ich_002C_E05
DNA polymerase catalytic subunit [Tetrahymena thermophila SB210]	AU_Ich_002D_A06	AU_Ich_002D_A06
hypothetical protein TTHERM_00125290 [Tetrahymena thermophila SB210]	AU_Ich_002D_B06	AU_Ich_002D_B06
electron transfer flavoprotein, alpha subunit containing protein [Tetrahymena thermophila SB210]	AU_Ich_002D_B07	AU_Ich_002D_B07
Transmembrane protein 45B [Danio rerio] ref|NP_991240.1| transmembrane protein 45B [Danio rerio]	AU_Ich_002D_B09	AU_Ich_002D_B09
HELP domain containing protein [Tetrahymena thermophila SB210]	AU_Ich_002D_B10	AU_Ich_002D_B10
unnamed protein product [Tetraodon nigroviridis]	AU_Ich_002D_C02
hypothetical protein TTHERM_00059090 [Tetrahymena thermophila SB210]	AU_Ich_002D_C03	AU_Ich_002D_C03
Dynein heavy chain family protein [Tetrahymena thermophila SB210]	AU_Ich_002D_D01	AU_Ich_002D_D01
induced during granule regeneration 1 precursor [Tetrahymena thermophila] gb|EAS02153.1| hypothetical protein TTHERM_00558350 [Tetrahymena thermophila SB210]	AU_Ich_002D_D03	AU_Ich_002D_D03
FF domain containing protein [Tetrahymena thermophila SB210]	AU_Ich_002D_D11	AU_Ich_002D_D11	AU_Ich_002D_D11
Zgc:55291 [Danio rerio] ref|NP_998459.1| hypothetical protein LOC406855 [Danio rerio]	AU_Ich_002D_E01
SI:dZ182N13.2 (last exon of novel protein ) [Danio rerio]	AU_Ich_002D_F07
PREDICTED: similar to coxsackie virus and adenovirus receptor precursor [Danio rerio]	AU_Ich_002D_F09
ABC transporter family protein [Tetrahymena thermophila SB210]	AU_Ich_002D_G03	AU_Ich_002D_G03
SNF2 family N-terminal domain containing protein [Tetrahymena thermophila SB210]	AU_Ich_002D_G11	AU_Ich_002D_G11	AU_Ich_002D_G11
CCT motif family protein [Tetrahymena thermophila SB210]	AU_Ich_002D_H05	AU_Ich_002D_H05
Protein kinase domain containing protein [Tetrahymena thermophila SB210]	AU_Ich_002D_H06	AU_Ich_002D_H06	AU_Ich_002D_H06
SMC family, C-terminal domain containing protein [Tetrahymena thermophila SB210]	AU_Ich_002D_H08	AU_Ich_002D_H08	AU_Ich_002D_H08
PREDICTED: similar to family with sequence similarity 20, member A [Danio rerio]	AU_Ich_002D_H12
unknown [Rickettsia conorii str. Malish 7] ref|NP_360961.1| hypothetical protein RC1324 [Rickettsia conorii str. Malish 7]	AU_Ich_003A_A04
Poly glycohydrolase.-related [Tetrahymena thermophila SB210]	AU_Ich_003A_A07	AU_Ich_003A_A07
citrate synthase [Rickettsia bellii]	AU_Ich_003A_A09	AU_Ich_003A_A09	AU_Ich_003A_A09
Guanylate-binding protein, N-terminal domain containing protein [Tetrahymena thermophila SB210]	AU_Ich_003A_B02		AU_Ich_003A_B02
RP11-321N4.2 [Homo sapiens] emb|CAI20445.1| RP11-321N4.2 [Homo sapiens]	AU_Ich_003A_B04
CPSF A subunit region family protein [Tetrahymena thermophila SB210]	AU_Ich_003A_B12	AU_Ich_003A_B12
Ubiquitin carboxyl-terminal hydrolase family protein [Tetrahymena thermophila SB210]	AU_Ich_003A_C01	AU_Ich_003A_C01
		AU_Ich_003A_C04
pheromone receptor [Takifugu rubripes]	AU_Ich_003A_C07
Bowman-Birk serine protease inhibitor family protein [Tetrahymena thermophila SB210]	AU_Ich_003A_C10	AU_Ich_003A_C10
SEC-C motif family protein [Tetrahymena thermophila SB210]	AU_Ich_003A_D06	AU_Ich_003A_D06	AU_Ich_003A_D06
CRAL/TRIO domain containing protein [Tetrahymena thermophila SB210]	AU_Ich_003A_D10	AU_Ich_003A_D10	AU_Ich_003A_D10
hypothetical protein RcanM_01001049 [Rickettsia canadensis str. McKiel]	AU_Ich_003A_E07
hypothetical protein TTHERM_00085250 [Tetrahymena thermophila SB210]	AU_Ich_003A_E09	AU_Ich_003A_E09	AU_Ich_003A_E09
hypothetical protein TTHERM_00522670 [Tetrahymena thermophila SB210]	AU_Ich_003A_E11	AU_Ich_003A_E11
hypothetical protein WD_0614 [Wolbachia endosymbiont of Drosophila melanogaster] ref|NP_966381.1| hypothetical protein WD0614 [Wolbachia endosymbiont of Drosophila melanogaster]	AU_Ich_003A_F09
Protein kinase domain containing protein [Tetrahymena thermophila SB210]	AU_Ich_003A_F10	AU_Ich_003A_F10	AU_Ich_003A_F10
v-erb-b2 erythroblastic leukemia viral oncogene homolog 3b [Danio rerio] gb|AAW57896.1| Erbb3 [Danio rerio]	AU_Ich_003A_G02
Protein kinase domain containing protein [Tetrahymena thermophila SB210]	AU_Ich_003A_G05	AU_Ich_003A_G05
hypothetical protein TTHERM_00312690 [Tetrahymena thermophila SB210]	AU_Ich_003A_G08
hypothetical protein TTHERM_00089240 [Tetrahymena thermophila SB210]	AU_Ich_003A_G10	AU_Ich_003A_G10
Farsla protein [Danio rerio]	AU_Ich_003A_G12
hypothetical protein FjohDRAFT_4742 [Flavobacterium johnsoniae UW101] gb|EAS61345.1| hypothetical protein FjohDRAFT_4742 [Flavobacterium johnsoniae UW101]	AU_Ich_003A_H06
Guanylate-binding protein, N-terminal domain containing protein [Tetrahymena thermophila SB210]	AU_Ich_003A_H08	AU_Ich_003A_H08
matrin 3 [Xenopus tropicalis] gb|AAH76655.1| Matrin 3 [Xenopus tropicalis]	AU_Ich_003B_A09
PREDICTED: similar to cisplatin resistance associated (CRA), partial [Danio rerio]	AU_Ich_003B_B03
hypothetical protein TTHERM_00088100 [Tetrahymena thermophila SB210]	AU_Ich_003B_B07	AU_Ich_003B_B07
hypothetical protein TTHERM_00857860 [Tetrahymena thermophila SB210]	AU_Ich_003B_B11	AU_Ich_003B_B11	AU_Ich_003B_B11
MCM2/3/5 family protein [Tetrahymena thermophila SB210]	AU_Ich_003B_D07	AU_Ich_003B_D07	AU_Ich_003B_D07
orf, partial conserved hypothetical protein [Shigella flexneri 2a str. 301] ref|NP_708439.1| hypothetical protein SF2650 [Shigella flexneri 2a str. 301]	AU_Ich_003B_D08	AU_Ich_003B_D08
transposase [Pleuronectes platessa]	AU_Ich_003B_D10	AU_Ich_003B_D10
PREDICTED: similar to Myeloid/lymphoid or mixed-lineage leukemia protein 4 (Trithorax homolog 2) [Danio rerio]	AU_Ich_003B_E03		AU_Ich_003B_E07
PREDICTED: similar to desmoplakin isoform I, partial [Danio rerio]	AU_Ich_003B_E04
Zgc:136902 [Danio rerio] ref|NP_001035449.1| hypothetical protein LOC678611 [Danio rerio]	AU_Ich_003B_E06
isoleucyl-tRNA synthetase [EC:6.1.1.5] [Rickettsia conorii str. Malish 7] ref|NP_360590.1| isoleucyl-tRNA synthetase [Rickettsia conorii str. Malish 7]	AU_Ich_003B_E07	AU_Ich_003B_E07
PREDICTED: similar to DEAD (Asp-Glu-Ala-Asp) box polypeptide 21, partial [Danio rerio]	AU_Ich_003B_E12	AU_Ich_003B_E12	AU_Ich_003B_E12
calponin homology (CH) domain-containing protein [Dictyostelium discoideum AX4] gb|EAL61390.1| calponin homology (CH) domain-containing protein [Dictyostelium discoideum AX4]	AU_Ich_003B_F04		AU_Ich_003B_F04
induced during granule regeneration 1 precursor [Tetrahymena thermophila] gb|EAS02153.1| hypothetical protein TTHERM_00558350 [Tetrahymena thermophila SB210]	AU_Ich_003B_F10	AU_Ich_003B_F10
ATP-dependent protease La family protein [Tetrahymena thermophila SB210]	AU_Ich_003B_G04	AU_Ich_003B_G04
hypothetical protein TTHERM_00516390 [Tetrahymena thermophila SB210]	AU_Ich_003B_G11	AU_Ich_003B_G11
unnamed protein product [Tetraodon nigroviridis]	AU_Ich_003B_H08
PWWP domain containing protein [Tetrahymena thermophila SB210]	AU_Ich_003C_A06	AU_Ich_003C_A06
hypothetical protein TTHERM_00460500 [Tetrahymena thermophila SB210]	AU_Ich_003C_B04
succinyl-CoA synthetase, alpha subunit family protein [Tetrahymena thermophila SB210]	AU_Ich_003C_C06	AU_Ich_003C_C06	AU_Ich_003C_C06
Protein kinase domain containing protein [Tetrahymena thermophila SB210]	AU_Ich_003C_C07	AU_Ich_003C_C07	AU_Ich_003C_C07
hypothetical protein TTHERM_00339630 [Tetrahymena thermophila SB210]	AU_Ich_003C_D06	AU_Ich_003C_D06
LIM domain and actin binding 1 [Danio rerio]	AU_Ich_003C_D07
		AU_Ich_003C_D11
Ubiquitin carboxyl-terminal hydrolase family protein [Tetrahymena thermophila SB210]	AU_Ich_003C_E03	AU_Ich_003C_E03	AU_Ich_003C_E03
hypothetical protein TTHERM_00144890 [Tetrahymena thermophila SB210]	AU_Ich_003C_E07	AU_Ich_003C_E07
dynein light chain p28A [Tetrahymena thermophila] gb|EAS06995.1| hypothetical protein TTHERM_00841210 [Tetrahymena thermophila SB210]	AU_Ich_003C_F02	AU_Ich_003C_F02
unnamed protein product [Tetraodon nigroviridis]	AU_Ich_003C_F05	AU_Ich_003C_F05	AU_Ich_003C_F05
ATP-dependent protease La [Tetrahymena thermophila SB210]	AU_Ich_003C_F12	AU_Ich_003C_F12	AU_Ich_003C_F12
TBC domain containing protein [Tetrahymena thermophila SB210]	AU_Ich_003C_G01	AU_Ich_003C_G01
hypothetical protein RbelO_01000617 [Rickettsia bellii OSU 85-389]	AU_Ich_003C_H04
E1-E2 ATPase family protein [Tetrahymena thermophila SB210]	AU_Ich_003C_H05		AU_Ich_003C_H05
dnaK protein [Tetrahymena thermophila SB210]	AU_Ich_003C_H07	AU_Ich_003C_H07
asparagine synthase [Tetrahymena thermophila SB210]	AU_Ich_003C_H11	AU_Ich_003C_H11
Zinc finger, C2H2 type family protein [Tetrahymena thermophila SB210]	AU_Ich_003D_A04	AU_Ich_003D_A04
ubiquitin-transferase, HECT-domain [Tetrahymena thermophila SB210]	AU_Ich_003D_A11	AU_Ich_003D_A11
hypothetical protein TTHERM_00495990 [Tetrahymena thermophila SB210]	AU_Ich_003D_B04	AU_Ich_003D_B04
Protein phosphatase 2C containing protein [Tetrahymena thermophila SB210]	AU_Ich_003D_B12	AU_Ich_003D_B12	AU_Ich_003D_B12
Inorganic H+ pyrophosphatase [Tetrahymena thermophila SB210]	AU_Ich_003D_C03	AU_Ich_003D_C03	AU_Ich_003D_C03
arginyl-tRNA synthetase family protein [Tetrahymena thermophila SB210]	AU_Ich_003D_C10	AU_Ich_003D_C10	AU_Ich_003D_C10
Protein kinase domain containing protein [Tetrahymena thermophila SB210]	AU_Ich_003D_D02	AU_Ich_003D_D02	AU_Ich_003D_D02
IQ calmodulin-binding motif family protein [Tetrahymena thermophila SB210]	AU_Ich_003D_D09	AU_Ich_003D_D09
PREDICTED: similar to G protein-coupled receptor 75 [Danio rerio]	AU_Ich_003D_D12
Zinc finger, C2H2 type family protein [Tetrahymena thermophila SB210]	AU_Ich_003D_E01
Ribonuclease E [Rickettsia bellii RML369-C] ref|YP_537386.1| Ribonuclease E [Rickettsia bellii RML369-C]	AU_Ich_003D_E05
AN1-like Zinc finger family protein [Tetrahymena thermophila SB210]	AU_Ich_003D_F07	AU_Ich_003D_F07	AU_Ich_003D_F07
transaldolase [Bradyrhizobium japonicum USDA 110] dbj|BAC52023.1| blr6758 [Bradyrhizobium japonicum USDA 110]	AU_Ich_003D_F08
Dynein heavy chain family protein [Tetrahymena thermophila SB210]	AU_Ich_003D_H04	AU_Ich_003D_H04	AU_Ich_003D_H04
serine hydroxymethyltransferase [Rickettsia prowazekii] emb|CAA15171.1| SERINE HYDROXYMETHYLTRANSFERASE (glyA) [Rickettsia prowazekii] ref|NP_221095.1| serine hydroxymethyltransferase [Rickettsia prowazekii str. Madrid E] sp|O08370|GLYA_RICPR Serine hydroxymethyltransferase (Serine methylase) (SHMT)	AU_Ich_003D_H05	AU_Ich_003D_H05	AU_Ich_003D_H05
hypothetical protein TTHERM_00945250 [Tetrahymena thermophila SB210]	AU_Ich_003D_H06
Insect antifreeze protein [Tetrahymena thermophila SB210]	AU_Ich_003D_H08	AU_Ich_003D_H08
hypothetical protein TTHERM_00516300 [Tetrahymena thermophila SB210]	AU_Ich_003D_H11	AU_Ich_003D_H11
Cytochrome P450 family protein [Tetrahymena thermophila SB210]	AU_Ich_004A_A04	AU_Ich_004A_A04
		AU_Ich_004A_B05
Sodium/hydrogen exchanger family protein [Tetrahymena thermophila SB210]	AU_Ich_004A_B06	AU_Ich_004A_B06
hypothetical protein TTHERM_00196080 [Tetrahymena thermophila SB210]	AU_Ich_004A_B09	AU_Ich_004A_B09	AU_Ich_004A_B09
probable RNA-binding protein [Tetrahymena thermophila SB210]	AU_Ich_004A_C08
PREDICTED: similar to BAG-family molecular chaperone regulator-1 (BCL-2 binding athanogene-1) (BAG-1) (Glucocorticoid receptor-associated protein RAP46) isoform 1 [Danio rerio]	AU_Ich_004A_E06
Kinesin motor domain containing protein [Tetrahymena thermophila SB210]	AU_Ich_004A_F07	AU_Ich_004A_F07	AU_Ich_004A_F07
PREDICTED: similar to Myosin Vc (Myosin 5C), partial [Danio rerio]	AU_Ich_004A_G02
hypothetical protein TTHERM_00051850 [Tetrahymena thermophila SB210]	AU_Ich_004A_G09	AU_Ich_004A_G09
30S ribosomal protein S12 [Acinetobacter sp. ADP1] ref|YP_045602.1| 30S ribosomal protein S12 [Acinetobacter sp. ADP1] sp|Q6FDS8|RS12_ACIAD 30S ribosomal protein S12	AU_Ich_004B_A03	AU_Ich_004B_A03	AU_Ich_004B_A03
cytoplasmic dynein heavy chain 2 protein [Tetrahymena thermophila]	AU_Ich_004B_A08	AU_Ich_004B_A08
cyclic nucleotide-binding domain containing protein [Tetrahymena thermophila SB210]	AU_Ich_004B_A09	AU_Ich_004B_A09	AU_Ich_004B_A09
hypothetical protein TTHERM_00047650 [Tetrahymena thermophila SB210]	AU_Ich_004B_B03	AU_Ich_004B_B03	AU_Ich_004B_B03
Papain family cysteine protease containing protein [Tetrahymena thermophila SB210]	AU_Ich_004B_C02	AU_Ich_004B_C02	AU_Ich_004B_C02
Dynein heavy chain family protein [Tetrahymena thermophila SB210]	AU_Ich_004B_C03	AU_Ich_004B_C03	AU_Ich_004B_C03
PAS domain S-box family protein [Tetrahymena thermophila SB210]	AU_Ich_004B_C08	AU_Ich_004B_C08
CCR4-Not complex component, Not1 family protein [Tetrahymena thermophila SB210]	AU_Ich_004B_C12	AU_Ich_004B_C12
PREDICTED: similar to ReO_6 [Danio rerio]	AU_Ich_004B_D09
putative transposase [Pleuronectes platessa]	AU_Ich_004B_D11
Phosphatidylinositol 3- and 4-kinase family protein [Tetrahymena thermophila SB210]	AU_Ich_004B_E02	AU_Ich_004B_E02	AU_Ich_004B_E02
		AU_Ich_004B_E11
SNF2 family N-terminal domain containing protein [Tetrahymena thermophila SB210]	AU_Ich_004B_E12	AU_Ich_004B_E12	AU_Ich_004B_E12
PREDICTED: similar to ADAM 13 [Danio rerio]	AU_Ich_004B_F04
DNA topoisomerase type 2 [Tetrahymena thermophila]	AU_Ich_004B_G02	AU_Ich_004B_G02	AU_Ich_004B_G02
hypothetical protein TTHERM_00151310 [Tetrahymena thermophila SB210]	AU_Ich_004B_G12	AU_Ich_004B_G12
PREDICTED: similar to hypothetical protein FLJ32096 [Gallus gallus]	AU_Ich_004B_H02
ribosomal protein L35 [Porphyromonas gingivalis W83] sp|Q7MVQ7|RL35_PORGI 50S ribosomal protein L35 gb|AAQ66113.1| ribosomal protein L35 [Porphyromonas gingivalis W83]	AU_Ich_004B_H07	AU_Ich_004B_H07
Dual specificity phosphatase, catalytic domain containing protein [Tetrahymena thermophila SB210]	AU_Ich_004B_H10	AU_Ich_004B_H10
hypothetical protein TTHERM_01093520 [Tetrahymena thermophila SB210]	AU_Ich_004C_A01	AU_Ich_004C_A01
dnak protein BiP [Tetrahymena thermophila SB210]	AU_Ich_004C_A04	AU_Ich_004C_A04	AU_Ich_004C_A04
chaperone protein DnaK [Rickettsia typhi str. Wilmington] ref|YP_067142.1| molecular chaperone DnaK [Rickettsia typhi str. Wilmington] sp|Q68XI2|DNAK_RICTY Chaperone protein dnaK (Heat shock protein 70) (Heat shock 70 kDa protein) (HSP70) sp|Q4UJK7|DNAK_RICFE Chaperone protein dnaK (Heat shock protein 70) (Heat shock 70 kDa protein) (HSP70)	AU_Ich_004C_A06	AU_Ich_004C_A06	AU_Ich_004C_A06
conserved hypothetical protein [Magnetospirillum gryphiswaldense]	AU_Ich_004C_A11	AU_Ich_004C_A11
glycosyl transferase, group 1 family protein / moaA/nifB/pqqE family protein [Wolbachia endosymbiont of Drosophila melanogaster] ref|NP_966380.1| glycosyl transferase, group 1 family protein / moaA/nifB/pqqE family protein [Wolbachia endosymbiont of Drosophila melanogaster]	AU_Ich_004C_B01
hypothetical protein TTHERM_00497820 [Tetrahymena thermophila SB210]	AU_Ich_004C_B05	AU_Ich_004C_B05	AU_Ich_004C_B05
		AU_Ich_004C_B07
ribosomal protein L6 [Ictalurus punctatus]	AU_Ich_004C_B11	AU_Ich_004C_B11
oxygen regulated protein (150kD) [Danio rerio] gb|AAH47807.1| Hypoxia up-regulated 1 [Danio rerio]	AU_Ich_004C_B12
hypothetical protein TTHERM_00101340 [Tetrahymena thermophila SB210]	AU_Ich_004C_C03	AU_Ich_004C_C03	AU_Ich_004C_C03
dynein light chain 3-likeB [Tetrahymena thermophila] gb|EAS02285.1| Thioredoxin family protein [Tetrahymena thermophila SB210]	AU_Ich_004C_E02	AU_Ich_004C_E02	AU_Ich_004C_E02
dnaK protein [Tetrahymena thermophila SB210]	AU_Ich_004C_E06	AU_Ich_004C_E06	AU_Ich_004C_E06
Nucleoside transporter family protein [Tetrahymena thermophila SB210]	AU_Ich_004C_E08	AU_Ich_004C_E08
Protein kinase domain containing protein [Tetrahymena thermophila SB210]	AU_Ich_004C_E11	AU_Ich_004C_E11	AU_Ich_004C_E11
conserved hypothetical protein [Flavobacterium johnsoniae UW101] gb|EAS61319.1| conserved hypothetical protein [Flavobacterium johnsoniae UW101]	AU_Ich_004C_F02
Sec1 family protein [Tetrahymena thermophila SB210]	AU_Ich_004C_F03	AU_Ich_004C_F03	AU_Ich_004C_F03
G protein-coupled receptor 137bb [Danio rerio] gb|AAH76533.1| G protein-coupled receptor 137bb [Danio rerio]	AU_Ich_004C_F10
transposase [Danio rerio]	AU_Ich_004C_G05
		AU_Ich_004C_H12
PREDICTED: similar to CG6428-PA [Strongylocentrotus purpuratus]	AU_Ich_004D_A04	AU_Ich_004D_A04	AU_Ich_004D_A04
laminin receptor 1 [Danio rerio] gb|AAH62859.1| Ribosomal protein SA [Danio rerio] gb|AAH44504.1| Ribosomal protein SA [Danio rerio] ref|NP_957346.1| ribosomal protein SA [Danio rerio]	AU_Ich_004D_A05	AU_Ich_004D_A05	AU_Ich_004D_A05
hypothetical protein TTHERM_00974270 [Tetrahymena thermophila SB210]	AU_Ich_004D_A06	AU_Ich_004D_A06
Coenzyme A transferase family protein [Tetrahymena thermophila SB210]	AU_Ich_004D_A09
unnamed protein product [Tetraodon nigroviridis]	AU_Ich_004D_A11
hypothetical protein TTHERM_00125140 [Tetrahymena thermophila SB210]	AU_Ich_004D_A12
Protein kinase domain containing protein [Tetrahymena thermophila SB210]	AU_Ich_004D_B04	AU_Ich_004D_B04	AU_Ich_004D_B04
PREDICTED: similar to F-box protein 38 isoform b [Danio rerio]	AU_Ich_004D_B06
		AU_Ich_004D_B10
cyclic nucleotide-binding domain containing protein [Tetrahymena thermophila SB210]	AU_Ich_004D_B12	AU_Ich_004D_B12
hypothetical protein TTHERM_00091770 [Tetrahymena thermophila SB210]	AU_Ich_004D_C01	AU_Ich_004D_C01
Adenylate kinase family protein [Tetrahymena thermophila SB210]	AU_Ich_004D_C02	AU_Ich_004D_C02
Acyl-CoA dehydrogenase-like:Acyl-CoA dehydrogenase, central region [Flavobacterium johnsoniae UW101] gb|EAS58390.1| Acyl-CoA dehydrogenase-like:Acyl-CoA dehydrogenase, central region [Flavobacterium johnsoniae UW101]	AU_Ich_004D_C08
tetrin C protein [Tetrahymena thermophila]	AU_Ich_004D_D09	AU_Ich_004D_D09
Protein kinase domain containing protein [Tetrahymena thermophila SB210]	AU_Ich_004D_E01	AU_Ich_004D_E01
hypothetical protein TTHERM_00846930 [Tetrahymena thermophila SB210]	AU_Ich_004D_E06	AU_Ich_004D_E06
cation channel family protein [Tetrahymena thermophila SB210]	AU_Ich_004D_F04	AU_Ich_004D_F04
hypothetical protein LOC567272 [Danio rerio] gb|AAI22361.1| Unknown (protein for MGC:153646) [Danio rerio]	AU_Ich_004D_F07
hypothetical protein TTHERM_00277400 [Tetrahymena thermophila SB210]	AU_Ich_004D_F08	AU_Ich_004D_F08
hypothetical protein TTHERM_00440620 [Tetrahymena thermophila SB210]	AU_Ich_004D_F09	AU_Ich_004D_F09	AU_Ich_004D_F09
malate dehydrogenase family protein [Tetrahymena thermophila SB210]	AU_Ich_004D_F12
unnamed protein product [Tetraodon nigroviridis]	AU_Ich_004D_G03
cation channel family protein [Tetrahymena thermophila SB210]	AU_Ich_004D_G05	AU_Ich_004D_G05
cytoplasmic dynein 1 [Tetrahymena thermophila]	AU_Ich_004D_G09	AU_Ich_004D_G09	AU_Ich_004D_G09
hypothetical protein TTHERM_00185930 [Tetrahymena thermophila SB210]	AU_Ich_004D_G10
Dicer-related RNase III protein Dcr1p, putative [Tetrahymena thermophila SB210]	AU_Ich_004D_H09	AU_Ich_004D_H09
CC chemokine SCYA113 [Ictalurus punctatus]	AU_Ich_005A_A01
porphobilinogen deaminase [Rickettsia sibirica 246] gb|EAA26475.1| porphobilinogen deaminase [Rickettsia sibirica 246]	AU_Ich_005A_A02	AU_Ich_005A_A02	AU_Ich_005A_A02
LEM3 (ligand-effect modulator 3) family protein [Tetrahymena thermophila SB210]	AU_Ich_005A_A04	AU_Ich_005A_A04	AU_Ich_005A_A04
		AU_Ich_005A_A07
ubiquitin-transferase, HECT-domain [Tetrahymena thermophila SB210]	AU_Ich_005A_B04	AU_Ich_005A_B04
elongation factor Ts [Rickettsia typhi str. Wilmington] ref|YP_067018.1| elongation factor Ts [Rickettsia typhi str. Wilmington] sp|Q68XV6|EFTS_RICTY Elongation factor Ts (EF-Ts)	AU_Ich_005A_B05	AU_Ich_005A_B05
aminotransferase, classes I and II family protein [Tetrahymena thermophila SB210]	AU_Ich_005A_B06	AU_Ich_005A_B06
Tryptophanyl-tRNA synthetase, class Ib [Burkholderia sp. 383] ref|YP_366665.1| tryptophanyl-tRNA synthetase [Burkholderia sp. 383]	AU_Ich_005A_B12
CR1 Danio rerio 2 reverse transcriptase	AU_Ich_005A_C05
hypothetical protein TTHERM_00188600 [Tetrahymena thermophila SB210]	AU_Ich_005A_D04
PREDICTED: similar to GC-rich sequence DNA-binding factor homolog [Danio rerio]	AU_Ich_005A_D07
Pyruvate dehydrogenase (lipoamide) beta [Danio rerio] ref|NP_998319.1| pyruvate dehydrogenase (lipoamide) beta [Danio rerio] emb|CAK11484.1| novel protein (zgc:64062) [Danio rerio]	AU_Ich_005A_D12
hypothetical protein TTHERM_00632990 [Tetrahymena thermophila SB210]	AU_Ich_005A_F01	AU_Ich_005A_F01
cation-independent mannose 6-phosphate receptor [Danio rerio] ref|NP_001034716.1| cation-independent mannose 6-phosphate receptor [Danio rerio] emb|CAH68920.1| novel protein similar to vertebrate insulin-like growth factor 2 receptor (IGF2R) [Danio rerio]	AU_Ich_005A_F07
hypothetical protein TTHERM_00107180 [Tetrahymena thermophila SB210]	AU_Ich_005A_G01	AU_Ich_005A_G01
PREDICTED: similar to HYLS1 protein [Danio rerio]	AU_Ich_005A_G04
ubiquitin-activating enzyme E1 family protein [Tetrahymena thermophila SB210]	AU_Ich_005A_G07	AU_Ich_005A_G07
TolQ protein [Rickettsia montanensis]	AU_Ich_005A_H01	AU_Ich_005A_H01
hypothetical protein TTHERM_00372500 [Tetrahymena thermophila SB210]	AU_Ich_005A_H03		AU_Ich_005A_H03
hypothetical protein TTHERM_01123920 [Tetrahymena thermophila SB210]	AU_Ich_005A_H06	AU_Ich_005A_H06
cation channel family protein [Tetrahymena thermophila SB210]	AU_Ich_005A_H07	AU_Ich_005A_H07
EGF-like domain containing protein [Tetrahymena thermophila SB210]	AU_Ich_005A_H08	AU_Ich_005A_H08
hypothetical protein TTHERM_00777090 [Tetrahymena thermophila SB210]	AU_Ich_005B_A07	AU_Ich_005B_A07
flavodoxin family protein [Tetrahymena thermophila SB210]	AU_Ich_005B_B01	AU_Ich_005B_B01	AU_Ich_005B_B01
LMBR1-like conserved region family protein [Tetrahymena thermophila SB210]	AU_Ich_005B_B04	AU_Ich_005B_B04
hypothetical protein TTHERM_00497820 [Tetrahymena thermophila SB210]	AU_Ich_005B_C09	AU_Ich_005B_C09	AU_Ich_005B_C09
		AU_Ich_005B_E10
hypothetical protein TTHERM_01345750 [Tetrahymena thermophila SB210]	AU_Ich_005B_F04	AU_Ich_005B_F04	AU_Ich_005B_F04
hypothetical protein TTHERM_00293330 [Tetrahymena thermophila SB210]	AU_Ich_005B_F05	AU_Ich_005B_F05
RNA polymerase beta subunit [Rickettsia pulicis]	AU_Ich_005B_F06	AU_Ich_005B_F06
UDP-glucose 4-epimerase family protein [Tetrahymena thermophila SB210]	AU_Ich_005B_F09	AU_Ich_005B_F09
FAD dependent oxidoreductase family protein [Tetrahymena thermophila SB210]	AU_Ich_005B_G04	AU_Ich_005B_G04
Phosphatidylinositol 3- and 4-kinase family protein [Tetrahymena thermophila SB210]	AU_Ich_005B_G07	AU_Ich_005B_G07
DNA polymerase catalytic subunit [Tetrahymena thermophila SB210]	AU_Ich_005B_G10	AU_Ich_005B_G10
WH1 domain containing protein [Tetrahymena thermophila SB210]	AU_Ich_005B_H03	AU_Ich_005B_H03
PREDICTED: similar to predicted CDS, zn-finger, CCHC type and RNA-directed DNA polymerase and Integrase, catalytic domain containing protein family member (XS258) [Danio rerio]	AU_Ich_005B_H05
zinc finger domain, LSD1 subclass family protein [Tetrahymena thermophila SB210]	AU_Ich_005B_H06	AU_Ich_005B_H06
40S ribosomal protein S9, putative [Paramecium tetraurelia] ref|YP_054204.1| 40S ribosomal protein S9, putative [Paramecium tetraurelia]	AU_Ich_005B_H08	AU_Ich_005B_H08	AU_Ich_005B_H08
chaperonin complex component TCP-1 delta subunit [Suberites fuscus]	AU_Ich_005C_A11		AU_Ich_005C_A11
40S ribosomal protein S6 [Ictalurus punctatus] sp|Q90YR8|RS6_ICTPU 40S ribosomal protein S6	AU_Ich_005C_B03	AU_Ich_005C_B03
hypothetical protein TTHERM_00420710 [Tetrahymena thermophila SB210]	AU_Ich_005C_B05
period 4 [Siganus guttatus]	AU_Ich_005C_B10
Dynein heavy chain family protein [Tetrahymena thermophila SB210]	AU_Ich_005C_B12		AU_Ich_005C_B12
Cops3 protein [Danio rerio]	AU_Ich_005C_C03
40S ribosomal protein S9 [Ictalurus punctatus]	AU_Ich_005C_C06	AU_Ich_005C_C06	AU_Ich_005C_C06
similar to DNA gyrase subunit B [Candidatus Kuenenia stuttgartiensis]	AU_Ich_005C_C07	AU_Ich_005C_C07	AU_Ich_005C_C07
hypothetical protein TTHERM_00637670 [Tetrahymena thermophila SB210]	AU_Ich_005C_D02	AU_Ich_005C_D02
PREDICTED: similar to KIAA1633 protein [Danio rerio]	AU_Ich_005C_D05
Kinesin motor domain containing protein [Tetrahymena thermophila SB210]	AU_Ich_005C_E01	AU_Ich_005C_E01	AU_Ich_005C_E01
PREDICTED: similar to myosin 18A isoform b [Danio rerio]	AU_Ich_005C_E04
COG1020: Non-ribosomal peptide synthetase modules and related proteins [Nostoc punctiforme PCC 73102]	AU_Ich_005C_E07
PREDICTED: similar to SI:dZ125J23.11 (Gypsy polyprotein) [Danio rerio]	AU_Ich_005C_F03
PREDICTED: similar to low density lipoprotein receptor-related protein 3 [Danio rerio]	AU_Ich_005C_G04
Dynein heavy chain family protein [Tetrahymena thermophila SB210]	AU_Ich_005C_G05	AU_Ich_005C_G05
EF hand family protein [Tetrahymena thermophila SB210]	AU_Ich_005C_H08	AU_Ich_005C_H08
Transposition helper protein, OrfB [Rickettsia felis URRWXCal2] gb|AAY61288.1| Transposition helper protein, OrfB [Rickettsia felis URRWXCal2] gb|AAY61239.1| Transposition helper protein, OrfB [Rickettsia felis URRWXCal2] gb|AAY61195.1| Transposition helper protein, OrfB [Rickettsia felis URRWXCal2] gb|AAY61157.1| Transposition helper protein, OrfB [Rickettsia felis URRWXCal2] gb|AAY60901.1| Tran…	AU_Ich_005D_A03	AU_Ich_005D_A03
50S RIBOSOMAL PROTEIN L13 (rplM) [Rickettsia prowazekii] ref|NP_220619.1| 50S ribosomal protein L13 [Rickettsia prowazekii str. Madrid E] pir||F71677 ribosomal protein L13 - Rickettsia prowazekii sp|Q9ZDU1|RL13_RICPR 50S ribosomal protein L13	AU_Ich_005D_C06	AU_Ich_005D_C06	AU_Ich_005D_C06
ubiquitin-activating enzyme E1 family protein [Tetrahymena thermophila SB210]	AU_Ich_005D_C08	AU_Ich_005D_C08	AU_Ich_005D_C08
PREDICTED: similar to vanilloid receptor-like protein [Danio rerio]	AU_Ich_005D_D07
granule lattice protein 4 precursor; Grl4p [Tetrahymena thermophila]	AU_Ich_005D_D09	AU_Ich_005D_D09
Kinesin motor domain containing protein [Tetrahymena thermophila SB210]	AU_Ich_005D_E05	AU_Ich_005D_E05	AU_Ich_005D_E05
Sugar transporter family protein [Tetrahymena thermophila SB210]	AU_Ich_005D_E08		AU_Ich_005D_E08
ATP-dependent metalloprotease FtsH family protein [Tetrahymena thermophila SB210]	AU_Ich_005D_E09	AU_Ich_005D_E09	AU_Ich_005D_E09
hypothetical protein TTHERM_00565630 [Tetrahymena thermophila SB210]	AU_Ich_005D_E11	AU_Ich_005D_E11
solute carrier family 39 (zinc transporter), member 7 [Danio rerio] gb|AAP83181.1| zinc transporter [Danio rerio]	AU_Ich_005D_F05	AU_Ich_005D_F05
hypothetical protein TTHERM_00390120 [Tetrahymena thermophila SB210]	AU_Ich_005D_F08	AU_Ich_005D_F08
Tubulin-tyrosine ligase family protein [Tetrahymena thermophila SB210]	AU_Ich_005D_F09	AU_Ich_005D_F09	AU_Ich_005D_F09
Inorganic pyrophosphatase [Rickettsia bellii RML369-C] ref|YP_537867.1| Inorganic pyrophosphatase [Rickettsia bellii RML369-C] ref|ZP_01380099.1| hypothetical protein RbelO_01000892 [Rickettsia bellii OSU 85-389]	AU_Ich_005D_H02	AU_Ich_005D_H02
Protein of unknown function UPF0054 [Paracoccus denitrificans PD1222] gb|EAN65293.1| Protein of unknown function UPF0054 [Paracoccus denitrificans PD1222]	AU_Ich_006A_A03	AU_Ich_006A_A03
glycogen/starch/alpha-glucan phosphorylases family protein [Tetrahymena thermophila SB210]	AU_Ich_006A_B04	AU_Ich_006A_B04
DNA TOPOISOMERASE I (topA) [Rickettsia prowazekii] ref|NP_220709.1| DNA topoisomerase I [Rickettsia prowazekii str. Madrid E] sp|Q9ZDK2|TOP1_RICPR DNA topoisomerase 1 (DNA topoisomerase I) (Omega-protein) (Relaxing enzyme) (Untwisting enzyme) (Swivelase)	AU_Ich_006A_C07
NADH dehydrogenase subunit 4 [Tetrahymena pyriformis] gb|AAD41955.1| NADH dehydrogenase subunit 4 [Tetrahymena pyriformis]	AU_Ich_006A_C10	AU_Ich_006A_C10
Protein kinase domain containing protein [Tetrahymena thermophila SB210]	AU_Ich_006A_D07	AU_Ich_006A_F07
PREDICTED: similar to predicted CDS, reverse transcriptase family member (XS300), partial [Strongylocentrotus purpuratus]	AU_Ich_006A_E10
hypothetical protein TTHERM_00856750 [Tetrahymena thermophila SB210]	AU_Ich_006A_F07
Secretory pathway GDP dissociation inhibitor, putative [Tetrahymena thermophila SB210]	AU_Ich_006A_F08	AU_Ich_006A_F08	AU_Ich_006A_F08
hypothetical protein TTHERM_00498220 [Tetrahymena thermophila SB210]	AU_Ich_006A_F11	AU_Ich_006A_F11
RIH domain containing protein [Tetrahymena thermophila SB210]	AU_Ich_006A_H06
NADPH dependent diflavin oxidoreductase 1 [Danio rerio]	AU_Ich_006A_H07
PREDICTED: similar to deleted in malignant brain tumors 1 isoform c precursor [Danio rerio]	AU_Ich_006B_B01
PRP38 family protein [Tetrahymena thermophila SB210]	AU_Ich_006B_B11	AU_Ich_006B_B11	AU_Ich_006B_B11
cyclic nucleotide-binding domain containing protein [Tetrahymena thermophila SB210]	AU_Ich_006B_C01
Sec23/Sec24 trunk domain containing protein [Tetrahymena thermophila SB210]	AU_Ich_006B_C04		AU_Ich_006B_C04
Dynein heavy chain family protein [Tetrahymena thermophila SB210]	AU_Ich_006B_C06	AU_Ich_006B_C06	AU_Ich_006B_C06
Brg1p [Tetrahymena thermophila]	AU_Ich_006B_C08	AU_Ich_006B_C08	AU_Ich_006B_C08
BNR/Asp-box repeat family protein [Tetrahymena thermophila SB210]	AU_Ich_006B_D01	AU_Ich_006B_D01	AU_Ich_006B_D01
Adenylate kinase family protein [Tetrahymena thermophila SB210]	AU_Ich_006B_D03	AU_Ich_006B_D03	AU_Ich_006B_D03
type I keratin S8 [Oncorhynchus mykiss]	AU_Ich_006B_D04
lipoprotein, putative [Croceibacter atlanticus HTCC2559] gb|EAP88184.1| lipoprotein, putative [Croceibacter atlanticus HTCC2559]	AU_Ich_006B_D05
hypothetical protein TTHERM_00421010 [Tetrahymena thermophila SB210]	AU_Ich_006B_D09		AU_Ich_006B_D09
ribosomal protein S9 containing protein [Tetrahymena thermophila SB210]	AU_Ich_006B_E04		AU_Ich_006B_E04
PREDICTED: similar to thyroid hormone receptor interactor 12 [Danio rerio]	AU_Ich_006B_E06		AU_Ich_006B_E06
hypothetical protein TTHERM_00576920 [Tetrahymena thermophila SB210]	AU_Ich_006B_E08	AU_Ich_006B_E08
hypothetical protein TTHERM_00136040 [Tetrahymena thermophila SB210]	AU_Ich_006B_F09	AU_Ich_006B_F09	AU_Ich_006B_F09
		AU_Ich_006B_F10
hypothetical protein [Plasmodium falciparum 3D7] ref|NP_704188.1| hypothetical protein [Plasmodium falciparum 3D7]	AU_Ich_006B_G04	AU_Ich_006B_G04	AU_Ich_006B_G04
Isocitrate dehydrogenase (NADP+) [Flavobacterium johnsoniae UW101] gb|EAS60852.1| Isocitrate dehydrogenase (NADP+) [Flavobacterium johnsoniae UW101]	AU_Ich_006B_G10
hydrolase, alpha/beta fold family protein [Tetrahymena thermophila SB210]	AU_Ich_006B_H04
Glycosyl transferase, group 1 [Exiguobacterium sibiricum 255-15] gb|EAM88129.1| Glycosyl transferase, group 1 [Exiguobacterium sibiricum 255-15]	AU_Ich_006B_H11
hypothetical protein TTHERM_00912230 [Tetrahymena thermophila SB210]	AU_Ich_006C_A01	AU_Ich_006C_A01
hypothetical protein TTHERM_00370820 [Tetrahymena thermophila SB210]	AU_Ich_006C_A03
		AU_Ich_006C_A05
hypothetical protein TTHERM_00420460 [Tetrahymena thermophila SB210]	AU_Ich_006C_A07	AU_Ich_006C_A07
ATP-binding region, ATPase-like:Histidine kinase A-like [Flavobacterium johnsoniae UW101] gb|EAS61720.1| ATP-binding region, ATPase-like:Histidine kinase A-like [Flavobacterium johnsoniae UW101]	AU_Ich_006C_A08	AU_Ich_006C_A08
hypothetical protein TTHERM_00112650 [Tetrahymena thermophila SB210]	AU_Ich_006C_B02	AU_Ich_006C_B02
hypothetical protein TTHERM_00420910 [Tetrahymena thermophila SB210]	AU_Ich_006C_B12	AU_Ich_006C_B12
hypothetical protein TTHERM_00011910 [Tetrahymena thermophila SB210]	AU_Ich_006C_C01	AU_Ich_006C_C01
FK506 binding protein 5 [Danio rerio] gb|AAH54610.1| FK506 binding protein 5 [Danio rerio] emb|CAD87815.1| novel protein similar to human FK506 binding protein 5 (FKBP5) [Danio rerio]	AU_Ich_006C_C04		AU_Ich_006C_C04
hypothetical protein TTHERM_00332070 [Tetrahymena thermophila SB210]	AU_Ich_006C_D03	AU_Ich_006C_D03
hypothetical protein TTHERM_01142830 [Tetrahymena thermophila SB210]	AU_Ich_006C_D04
CRAL/TRIO domain containing protein [Tetrahymena thermophila SB210]	AU_Ich_006C_D05	AU_Ich_006C_D05
hypothetical protein TTHERM_00125140 [Tetrahymena thermophila SB210]	AU_Ich_006C_D07	AU_Ich_006C_D07
PREDICTED: similar to apolipoprotein B-100 precursor [Danio rerio]	AU_Ich_006C_D09
unnamed protein product [Tetraodon nigroviridis]	AU_Ich_006C_E03
Protein kinase domain containing protein [Tetrahymena thermophila SB210]	AU_Ich_006C_E07		AU_Ich_006C_E07
monogenic, audiogenic seizure susceptibility 1 homolog [Danio rerio] gb|AAT07468.1| very large G-protein coupled receptor-1 [Danio rerio] sp|Q6JAN0|GPR98_BRARE G-protein coupled receptor 98 precursor (Monogenic audiogenic seizure susceptibility protein 1 homolog) (Very large G-protein coupled receptor 1)	AU_Ich_006C_E12
PENICILLIN-BINDING PROTEIN DACF PRECURSOR (dacF) [Rickettsia prowazekii] ref|NP_220770.1| PENICILLIN-BINDING PROTEIN DACF PRECURSOR (dacF) [Rickettsia prowazekii str. Madrid E]	AU_Ich_006C_F01
Dpy-30 motif family protein [Tetrahymena thermophila SB210]	AU_Ich_006C_F02
hypothetical protein Cphamn1DRAFT_2669 [Chlorobium phaeobacteroides BS1] gb|EAM64230.1| hypothetical protein Cphamn1DRAFT_2669 [Chlorobium phaeobacteroides BS1]	AU_Ich_006C_G02
Keratin 12 [Oncorhynchus mykiss]	AU_Ich_006C_G06
fimbrin [Tetrahymena thermophila]	AU_Ich_006C_G07
Dynein heavy chain family protein [Tetrahymena thermophila SB210]	AU_Ich_006C_G09	AU_Ich_006C_G09
hypothetical protein TTHERM_00049190 [Tetrahymena thermophila SB210]	AU_Ich_006C_H04	AU_Ich_006C_H04
Protein kinase domain containing protein [Tetrahymena thermophila SB210]	AU_Ich_006C_H08	AU_Ich_006C_H08
Guanylate-binding protein, N-terminal domain containing protein [Tetrahymena thermophila SB210]	AU_Ich_006C_H10	AU_Ich_006C_H10
Deoxyguanosinetriphosphate triphosphohydrolase [Rickettsia felis URRWXCal2] ref|YP_246126.1| deoxyguanosinetriphosphate triphosphohydrolase-like protein [Rickettsia felis URRWXCal2]	AU_Ich_006D_A11	AU_Ich_006D_A11
PREDICTED: similar to CG8355-PC, isoform C [Danio rerio]	AU_Ich_006D_A12
COG0336: tRNA-(guanine-N1)-methyltransferase [Rickettsia akari str. Hartford]	AU_Ich_006D_B06	AU_Ich_006D_B06
hypothetical protein TTHERM_00094070 [Tetrahymena thermophila SB210]	AU_Ich_006D_B07	AU_Ich_006D_B07	AU_Ich_006D_B07
COG0202: DNA-directed RNA polymerase, alpha subunit/40 kD subunit [Rickettsia rickettsii]	AU_Ich_006D_B08	AU_Ich_006D_B08
PREDICTED: similar to Myomesin 2 [Danio rerio]	AU_Ich_006D_B09
TNFR/NGFR cysteine-rich region family protein [Tetrahymena thermophila SB210]	AU_Ich_006D_B10	AU_Ich_006D_B10
PREDICTED: similar to procollagen, type XIII, alpha 1 [Danio rerio]	AU_Ich_006D_B12
hypothetical protein TTHERM_00437450 [Tetrahymena thermophila SB210]	AU_Ich_006D_C02
hypothetical protein TTHERM_01308010 [Tetrahymena thermophila SB210]	AU_Ich_006D_C03	AU_Ich_006D_C03	AU_Ich_006D_C03
histone H2A.X [Tetrahymena thermophila] sp|P35064|H2A1_TETTH Histone H2A.1 gb|EAS05932.1| Core histone H2A/H2B/H3/H4 family protein [Tetrahymena thermophila SB210]	AU_Ich_006D_C04	AU_Ich_006D_C04	AU_Ich_006D_C04
HELP domain containing protein [Tetrahymena thermophila SB210]	AU_Ich_006D_D01	AU_Ich_006D_D01
Amino acid adenylation [Bacillus weihenstephanensis KBAB4] gb|EAR74383.1| Amino acid adenylation [Bacillus weihenstephanensis KBAB4]	AU_Ich_006D_D02	AU_Ich_006D_D02	AU_Ich_006D_D02
hypothetical protein TTHERM_00688350 [Tetrahymena thermophila SB210]	AU_Ich_006D_D03	AU_Ich_006D_D03
hypothetical protein TTHERM_01079240 [Tetrahymena thermophila SB210]	AU_Ich_006D_D08	AU_Ich_006D_D08
Putative transcription activator [Rickettsia bellii RML369-C] ref|YP_537656.1| Putative transcription activator [Rickettsia bellii RML369-C] ref|ZP_01379766.1| hypothetical protein RbelO_01000550 [Rickettsia bellii OSU 85-389]	AU_Ich_006D_D10
Ku70/Ku80 beta-barrel domain containing protein [Tetrahymena thermophila SB210]	AU_Ich_006D_D11	AU_Ich_006D_D11
ATPase, histidine kinase-, DNA gyrase B-, and HSP90-like domain containing protein [Tetrahymena thermophila SB210]	AU_Ich_006D_E03	AU_Ich_006D_E03
jmjC domain containing protein [Tetrahymena thermophila SB210]	AU_Ich_006D_E05	AU_Ich_006D_E05
doublesex and mab-3 related transcription factor 3 [Danio rerio]	AU_Ich_006D_E07
Protein kinase domain containing protein [Tetrahymena thermophila SB210]	AU_Ich_006D_E11	AU_Ich_006D_E11	AU_Ich_006D_E11
COG0330: Membrane protease subunits, stomatin/prohibitin homologs [Rickettsia rickettsii]	AU_Ich_006D_F03	AU_Ich_006D_F03
Type III restriction enzyme, res subunit family protein [Tetrahymena thermophila SB210]	AU_Ich_006D_G11	AU_Ich_006D_G11	AU_Ich_006D_G11
elongation factor Tu [Taxeobacter ocellatus] sp|P42480|EFTU_TAXOC Elongation factor Tu (EF-Tu)	AU_Ich_006D_H03	AU_Ich_006D_H03	AU_Ich_006D_H03
hypothetical protein Rgryl_01001130 [Rickettsiella grylli]	AU_Ich_007A_A01
major facilitator superfamily protein [Tetrahymena thermophila SB210]	AU_Ich_007A_A06	AU_Ich_007A_A06
pol-like protein [Danio rerio]	AU_Ich_007A_A07
hypothetical protein TTHERM_00941440 [Tetrahymena thermophila SB210]	AU_Ich_007A_A08
hypothetical protein TTHERM_00486070 [Tetrahymena thermophila SB210]	AU_Ich_007A_A10	AU_Ich_007A_A10	AU_Ich_007A_A10
PREDICTED: similar to transient receptor potential cation channel, subfamily C, member 6 [Danio rerio]	AU_Ich_007A_A12
unnamed protein product [Tetraodon nigroviridis]	AU_Ich_007A_B02
hypothetical protein TTHERM_00353300 [Tetrahymena thermophila SB210]	AU_Ich_007A_B06	AU_Ich_007A_B06
hypothetical protein TTHERM_00551040 [Tetrahymena thermophila SB210]	AU_Ich_007A_B09	AU_Ich_007A_B09
hypothetical protein TTHERM_00994200 [Tetrahymena thermophila SB210]	AU_Ich_007A_C10	AU_Ich_007A_C10
hypothetical protein TTHERM_00218620 [Tetrahymena thermophila SB210]	AU_Ich_007A_E03	AU_Ich_007A_E03
hypothetical protein TTHERM_00558630 [Tetrahymena thermophila SB210]	AU_Ich_007A_E05
COG0793: Periplasmic protease [Rickettsia akari str. Hartford]	AU_Ich_007A_E09
unnamed protein product [Tetraodon nigroviridis]	AU_Ich_007A_F03
hypothetical protein TTHERM_00498220 [Tetrahymena thermophila SB210]	AU_Ich_007A_F11	AU_Ich_007A_F11	AU_Ich_007A_F11
PREDICTED: similar to Zinc finger FYVE domain-containing protein 16 (Endofin) (Endosome-associated FYVE domain protein) [Canis familiaris]	AU_Ich_007A_G05
cation channel family protein [Tetrahymena thermophila SB210]	AU_Ich_007B_A05
Eukaryotic aspartyl protease family protein [Tetrahymena thermophila SB210]	AU_Ich_007B_B04	AU_Ich_007B_B04	AU_Ich_007B_B04
Phosphoglycerol transferase and related proteins [Rickettsia bellii RML369-C] ref|YP_537323.1| Phosphoglycerol transferase and related proteins [Rickettsia bellii RML369-C]	AU_Ich_007B_B06
Protein kinase domain containing protein [Tetrahymena thermophila SB210]	AU_Ich_007B_B08	AU_Ich_007B_B08
hypothetical protein TTHERM_01084170 [Tetrahymena thermophila SB210]	AU_Ich_007B_C01	AU_Ich_007B_C01
Dynein heavy chain family protein [Tetrahymena thermophila SB210]	AU_Ich_007B_C02	AU_Ich_007B_C02	AU_Ich_007B_C02
SH3-domain binding protein 4 [Seriola quinqueradiata]	AU_Ich_007B_C08
hypothetical protein TTHERM_00473020 [Tetrahymena thermophila SB210]	AU_Ich_007B_D05	AU_Ich_007B_D05
transposase [Rana pipiens] tpg|DAA01561.1| TPA_exp: transposase [Rana pipiens]	AU_Ich_007B_D08	AU_Ich_007B_D08
HELP domain containing protein [Tetrahymena thermophila SB210]	AU_Ich_007B_E03	AU_Ich_007B_E03
Kinesin motor domain containing protein [Tetrahymena thermophila SB210]	AU_Ich_007B_E07	AU_Ich_007B_E07	AU_Ich_007B_E07
NAD transhydrogenase beta subunit family protein [Tetrahymena thermophila SB210]	AU_Ich_007B_F02	AU_Ich_007B_F02	AU_Ich_007B_F02
casein kinase 1 [Plasmodium falciparum 3D7] gb|AAN35960.1| casein kinase 1 [Plasmodium falciparum 3D7] sp|Q8IHZ9|KC1_PLAF7 Casein kinase I	AU_Ich_007B_F03	AU_Ich_007B_F03	AU_Ich_007B_F03
induced during granule regeneration 1 precursor [Tetrahymena thermophila] gb|EAS02153.1| hypothetical protein TTHERM_00558350 [Tetrahymena thermophila SB210]	AU_Ich_007B_F07	AU_Ich_007B_F07
aminotransferase, classes I and II family protein [Tetrahymena thermophila SB210]	AU_Ich_007B_F09	AU_Ich_007B_F09
FGGY family of carbohydrate kinases, N-terminal domain containing protein [Tetrahymena thermophila SB210]	AU_Ich_007B_G01	AU_Ich_007B_G01	AU_Ich_007B_G01
hypothetical protein TTHERM_00857910 [Tetrahymena thermophila SB210]	AU_Ich_007B_G04	AU_Ich_007B_G04	AU_Ich_007B_G04
TPR Domain containing protein [Tetrahymena thermophila SB210]	AU_Ich_007B_G06	AU_Ich_007B_G06	AU_Ich_007B_G06
hypothetical protein TTHERM_00140960 [Tetrahymena thermophila SB210]	AU_Ich_007B_G07
BNR/Asp-box repeat family protein [Tetrahymena thermophila SB210]	AU_Ich_007B_H02	AU_Ich_007B_H02	AU_Ich_007B_H02
Kinesin motor domain containing protein [Tetrahymena thermophila SB210]	AU_Ich_007C_B06	AU_Ich_007C_B06	AU_Ich_007C_B06
MIF4G domain containing protein [Tetrahymena thermophila SB210]	AU_Ich_007C_B07	AU_Ich_007C_B07
hypothetical protein RcanM_01000646 [Rickettsia canadensis str. McKiel]	AU_Ich_007C_B08	AU_Ich_007C_B08
			AU_Ich_007C_C01
S1 RNA binding domain containing protein [Tetrahymena thermophila SB210]	AU_Ich_007C_C06	AU_Ich_007C_C06
conserved hypothetical protein [Tetrahymena thermophila SB210]	AU_Ich_007C_C09	AU_Ich_007C_C09	AU_Ich_007C_C09
hypothetical protein TTHERM_00516300 [Tetrahymena thermophila SB210]	AU_Ich_007C_C11
unknown [Rickettsia prowazekii] ref|NP_220712.1| hypothetical protein RP329 [Rickettsia prowazekii str. Madrid E]	AU_Ich_007C_D03
Histidine acid phosphatase family protein [Tetrahymena thermophila SB210]	AU_Ich_007C_D09	AU_Ich_007C_D09
PREDICTED: similar to cadherin 23 [Danio rerio]	AU_Ich_007C_E01		AU_Ich_007C_E03
phosphoenolpyruvate carboxykinase [Tetrahymena thermophila SB210]	AU_Ich_007C_E03	AU_Ich_007C_E03
TRAF-type zinc finger family protein [Tetrahymena thermophila SB210]	AU_Ich_007C_E09	AU_Ich_007C_E09
50S ribosomal protein L28 [Rickettsia felis URRWXCal2] ref|YP_246099.1| 50S ribosomal protein L28 [Rickettsia felis URRWXCal2]	AU_Ich_007C_E10
translation elongation factor 1B alpha subunit [Tetrahymena pyriformis]	AU_Ich_007C_E11	AU_Ich_007C_E11
DNA-directed RNA polymerase beta subunit [Psychroflexus torquis ATCC 700755] gb|EAS73184.1| DNA-directed RNA polymerase beta subunit [Psychroflexus torquis ATCC 700755]	AU_Ich_007C_E12	AU_Ich_007C_E12
hydrolase, alpha/beta fold family protein [Tetrahymena thermophila SB210]	AU_Ich_007C_F01	AU_Ich_007C_F01
cytoplasmic dynein heavy chain 2 protein [Tetrahymena thermophila]	AU_Ich_007C_F04	AU_Ich_007C_F04
ubiquinone/menaquinone biosynthesis methyltransferases family protein [Tetrahymena thermophila SB210]	AU_Ich_007C_F11	AU_Ich_007C_F11
DNA topoisomerase family protein [Tetrahymena thermophila SB210]	AU_Ich_007C_G05	AU_Ich_007C_G05	AU_Ich_007C_G05
Kinesin motor domain containing protein [Tetrahymena thermophila SB210]	AU_Ich_007C_G07	AU_Ich_007C_G07
novel protein [Danio rerio]	AU_Ich_007C_G08
Kinesin motor domain containing protein [Tetrahymena thermophila SB210]	AU_Ich_007C_G10	AU_Ich_007C_G10
hypothetical protein TTHERM_00694540 [Tetrahymena thermophila SB210]	AU_Ich_007C_H03	AU_Ich_007C_H03
Dynein heavy chain family protein [Tetrahymena thermophila SB210]	AU_Ich_007C_H04	AU_Ich_007C_H04	AU_Ich_007C_H04
unknown [Rickettsia conorii str. Malish 7] ref|NP_359967.1| hypothetical protein RC0330 [Rickettsia conorii str. Malish 7]	AU_Ich_007C_H10
		AU_Ich_007D_A02
PREDICTED: similar to Retrovirus-related Pol polyprotein from transposon 412 [Danio rerio]	AU_Ich_007D_A11
			AU_Ich_007D_B07
putative inner membrane protein translocase component YidC [Psychroflexus torquis ATCC 700755] gb|EAS72319.1| putative inner membrane protein translocase component YidC [Psychroflexus torquis ATCC 700755]	AU_Ich_007D_C01
P pilus assembly protein FimD [Rickettsia felis URRWXCal2] ref|YP_246721.1| P pilus assembly protein FimD [Rickettsia felis URRWXCal2]	AU_Ich_007D_C05
jmjC domain containing protein [Tetrahymena thermophila SB210]	AU_Ich_007D_C09	AU_Ich_007D_C09
hypothetical protein RbelO_01000283 [Rickettsia bellii OSU 85-389]	AU_Ich_007D_C12	AU_Ich_007D_C12
Myb-like DNA-binding domain containing protein [Tetrahymena thermophila SB210]	AU_Ich_007D_E06	AU_Ich_007D_E06
hypothetical protein TTHERM_00220810 [Tetrahymena thermophila SB210]	AU_Ich_007D_E08	AU_Ich_007D_E08
Phenylalanyl-tRNA synthetase beta chain [Rickettsia bellii RML369-C] ref|YP_537825.1| Phenylalanyl-tRNA synthetase beta chain [Rickettsia bellii RML369-C]	AU_Ich_007D_G06	AU_Ich_007D_G06
EF hand family protein [Tetrahymena thermophila SB210]	AU_Ich_007D_G10	AU_Ich_007D_G10	AU_Ich_007D_G10
ovary-specific C1q-like factor [Carassius auratus auratus]	AU_Ich_007D_H07
hypothetical protein TTHERM_00105150 [Tetrahymena thermophila SB210]	AU_Ich_007D_H08	AU_Ich_007D_H08
hypothetical protein TTHERM_00094190 [Tetrahymena thermophila SB210]	AU_Ich_007D_H11
EF hand family protein [Tetrahymena thermophila SB210]	AU_Ich_008A_B01	AU_Ich_008A_B01
hypothetical protein FB2170_06000 [Flavobacteriales bacterium HTCC2170] gb|EAR02817.1| hypothetical protein FB2170_06000 [Flavobacteriales bacterium HTCC2170]	AU_Ich_008A_B05
Ribosomal protein S26, like [Danio rerio] ref|NP_957036.1| ribosomal protein S26 [Danio rerio]	AU_Ich_008A_B11	AU_Ich_008A_B11	AU_Ich_008A_B11
E1-E2 ATPase family protein [Tetrahymena thermophila SB210]	AU_Ich_008A_D01	AU_Ich_008A_D01
hypothetical protein TTHERM_00715760 [Tetrahymena thermophila SB210]	AU_Ich_008A_D06	AU_Ich_008A_D06	AU_Ich_008A_D06
hypothetical protein TTHERM_00473320 [Tetrahymena thermophila SB210]	AU_Ich_008A_E03	AU_Ich_008A_E03	AU_Ich_008A_E03
hypothetical protein TTHERM_00469070 [Tetrahymena thermophila SB210]	AU_Ich_008A_E06	AU_Ich_008A_E06
chaperonin, 10 kDa [Xanthobacter autotrophicus Py2] gb|EAS18246.1| chaperonin, 10 kDa [Xanthobacter autotrophicus Py2]	AU_Ich_008A_F03	AU_Ich_008A_F03	AU_Ich_008A_F03
hypothetical protein TTHERM_01107480 [Tetrahymena thermophila SB210]	AU_Ich_008A_F11	AU_Ich_008A_F11	AU_Ich_008A_F11
PREDICTED: similar to echinoderm microtubule associated protein like 5 [Danio rerio]	AU_Ich_008B_A03
Penicillin amidase family protein [Tetrahymena thermophila SB210]	AU_Ich_008B_A08	AU_Ich_008B_A08
Zgc:92041 [Danio rerio] ref|NP_001003737.1| hypothetical protein LOC445282 [Danio rerio]	AU_Ich_008B_B04
unnamed protein product [Tetraodon nigroviridis]	AU_Ich_008B_B10
EF hand family protein [Tetrahymena thermophila SB210]	AU_Ich_008B_C09	AU_Ich_008B_C09
LOC572011 protein [Danio rerio]	AU_Ich_008B_D05
unnamed protein product [Tetraodon nigroviridis]	AU_Ich_008B_H09
DNA-directed RNA polymerase beta chain [Rickettsia sibirica 246] gb|EAA25754.1| DNA-directed RNA polymerase beta chain [Rickettsia sibirica 246]	AU_Ich_008B_H11	AU_Ich_008B_H11
U88 [Human herpesvirus 6] emb|CAA58337.1| U88 [Human herpesvirus 6]	AU_Ich_008C_A03
hypothetical protein FB2170_03590 [Flavobacteriales bacterium HTCC2170] gb|EAR02335.1| hypothetical protein FB2170_03590 [Flavobacteriales bacterium HTCC2170]	AU_Ich_008C_A05
ubiquitin-activating enzyme E1 family protein [Tetrahymena thermophila SB210]	AU_Ich_008C_A11	AU_Ich_008C_A11
Neurohypophysial hormones, N-terminal Domain containing protein [Tetrahymena thermophila SB210]	AU_Ich_008C_B07	AU_Ich_008C_B07
ATP-dependent helicase DHX8, RNA helicase HRH1 [Tetrahymena thermophila SB210]	AU_Ich_008C_B09	AU_Ich_008C_B09	AU_Ich_008C_B09
hypothetical protein TTHERM_00398120 [Tetrahymena thermophila SB210]	AU_Ich_008C_C09	AU_Ich_008C_C09
hypothetical protein TTHERM_00086700 [Tetrahymena thermophila SB210]	AU_Ich_008C_D08	AU_Ich_008C_D08
hypothetical protein TTHERM_00842400 [Tetrahymena thermophila SB210]	AU_Ich_008C_E02	AU_Ich_008C_E02
SJCHGC06985 protein [Schistosoma japonicum]	AU_Ich_008C_E03	AU_Ich_008C_E03	AU_Ich_008C_E03
MHC class I protein [Cyprinus carpio]	AU_Ich_008C_E09
		AU_Ich_008C_F03
hypothetical protein TTHERM_00094070 [Tetrahymena thermophila SB210]	AU_Ich_008C_F04	AU_Ich_008C_F04
Importin-beta N-terminal domain containing protein [Tetrahymena thermophila SB210]	AU_Ich_008C_F06	AU_Ich_008C_F06
Viral A-type inclusion protein repeat containing protein [Tetrahymena thermophila SB210]	AU_Ich_008C_F08	AU_Ich_008C_F08	AU_Ich_008C_F08
Dynein heavy chain family protein [Tetrahymena thermophila SB210]	AU_Ich_008C_F09	AU_Ich_008C_F09	AU_Ich_008C_F09
dihydrolipoamide dehydrogenase family protein [Tetrahymena thermophila SB210]	AU_Ich_008C_F11	AU_Ich_008C_F11	AU_Ich_008C_F11
Cyclin, N-terminal domain containing protein [Tetrahymena thermophila SB210]	AU_Ich_008C_F12	AU_Ich_008C_F12
unnamed protein product [Tetraodon nigroviridis]	AU_Ich_008C_G11
		AU_Ich_008C_H05
		AU_Ich_008C_H10
Guanylate-binding protein, N-terminal domain containing protein [Tetrahymena thermophila SB210]	AU_Ich_008D_A04
translation elongation factor EF-1, subunit alpha [Tetrahymena thermophila SB210]	AU_Ich_008D_A08	AU_Ich_008D_A08	AU_Ich_008D_A08
hypothetical protein TTHERM_00780850 [Tetrahymena thermophila SB210]	AU_Ich_008D_B09	AU_Ich_008D_B09	AU_Ich_008D_B09
Apm1Ap [Tetrahymena thermophila] gb|EAR82560.1| Adaptor complexes medium subunit family protein [Tetrahymena thermophila SB210]	AU_Ich_008D_C05	AU_Ich_008D_C05	AU_Ich_008D_C05
hypothetical protein TTHERM_00705200 [Tetrahymena thermophila SB210]	AU_Ich_008D_C10
Dynein heavy chain family protein [Tetrahymena thermophila SB210]	AU_Ich_008D_D03	AU_Ich_008D_D03	AU_Ich_008D_D03
putative VIRB11 protein [Rickettsia rickettsii] ref|ZP_00153438.1| COG0630: Type IV secretory pathway, VirB11 components, and related ATPases involved in archaeal flagella biosynthesis [Rickettsia rickettsii]	AU_Ich_008D_D08	AU_Ich_008D_D08
N utilization substance protein A, transcription termination factor NusA [Rickettsia bellii RML369-C] ref|YP_537782.1| N utilization substance protein A, transcription termination factor NusA [Rickettsia bellii RML369-C]	AU_Ich_008D_D10	AU_Ich_008D_D10
hypothetical protein TTHERM_01009860 [Tetrahymena thermophila SB210]	AU_Ich_008D_D11	AU_Ich_008D_D11
hypothetical protein TTHERM_00028470 [Tetrahymena thermophila SB210]	AU_Ich_008D_F04	AU_Ich_008D_F04
hypothetical protein TTHERM_01106100 [Tetrahymena thermophila SB210]	AU_Ich_008D_F05
Dynein heavy chain family protein [Tetrahymena thermophila SB210]	AU_Ich_008D_F09	AU_Ich_008D_F09	AU_Ich_008D_F09
inorganic pyrophosphatase [Tetrahymena thermophila SB210]	AU_Ich_008D_F11	AU_Ich_008D_F11	AU_Ich_008D_F11
Pcna protein [Danio rerio] gb|AAH49535.1| Pcna protein [Danio rerio] sp|Q9PTP1|PCNA_BRARE Proliferating cell nuclear antigen (PCNA)	AU_Ich_008D_G11	AU_Ich_008D_G11	AU_Ich_008D_G11
hypothetical protein TTHERM_00551040 [Tetrahymena thermophila SB210]	AU_Ich_008D_H01
hypothetical protein TTHERM_00095580 [Tetrahymena thermophila SB210]	AU_Ich_009A_B10
unnamed protein product [Tetraodon nigroviridis]	AU_Ich_009A_D08
TPR Domain containing protein [Tetrahymena thermophila SB210]	AU_Ich_009A_E10	AU_Ich_009A_E10
		AU_Ich_009A_F01
Protein kinase domain containing protein [Tetrahymena thermophila SB210]	AU_Ich_009A_F03	AU_Ich_009A_F03	AU_Ich_009A_F03
hypothetical protein TTHERM_00037700 [Tetrahymena thermophila SB210]	AU_Ich_009A_F10
U88 [Human herpesvirus 6] emb|CAA58337.1| U88 [Human herpesvirus 6]	AU_Ich_009A_F11
Tubulin-tyrosine ligase family protein [Tetrahymena thermophila SB210]	AU_Ich_009A_G02	AU_Ich_009A_G02
Polyribonucleotide nucleotidyltransferase [Sphingomonas sp. SKA58] gb|EAT08710.1| Polyribonucleotide nucleotidyltransferase [Sphingomonas sp. SKA58]	AU_Ich_009A_G07
hypothetical protein TTHERM_00979910 [Tetrahymena thermophila SB210]	AU_Ich_009A_G11	AU_Ich_009A_G11	AU_Ich_009A_G11
Protein kinase domain containing protein [Tetrahymena thermophila SB210]	AU_Ich_009A_H07	AU_Ich_009A_H07
SPFH domain / Band 7 family protein [Tetrahymena thermophila SB210]	AU_Ich_009B_B01	AU_Ich_009B_B01
LMBR1-like conserved region family protein [Tetrahymena thermophila SB210]	AU_Ich_009B_B02	AU_Ich_009B_B02
extragenic suppressor protein [Rickettsia typhi str. Wilmington] ref|YP_067194.1| extragenic suppressor protein [Rickettsia typhi str. Wilmington]	AU_Ich_009B_B06	AU_Ich_009B_F06
conserved hypothetical protein [Tetrahymena thermophila SB210]	AU_Ich_009B_B08
fibrinogen gamma polypeptide [Danio rerio] gb|AAH45868.1| Fibrinogen, gamma polypeptide [Danio rerio]	AU_Ich_009B_B11
Leishmanolysin family protein [Tetrahymena thermophila SB210]	AU_Ich_009B_F06
EF hand family protein [Tetrahymena thermophila SB210]	AU_Ich_009B_F09
hypothetical protein TTHERM_00105300 [Tetrahymena thermophila SB210]	AU_Ich_009B_G05
ComB-related [Tetrahymena thermophila SB210]	AU_Ich_009B_H05	AU_Ich_009B_H05
hypothetical protein TTHERM_00732890 [Tetrahymena thermophila SB210]	AU_Ich_009B_H08
Dynein heavy chain family protein [Tetrahymena thermophila SB210]	AU_Ich_009B_H09	AU_Ich_009B_H09	AU_Ich_009B_H09
hypothetical protein TTHERM_00498220 [Tetrahymena thermophila SB210]	AU_Ich_009B_H12	AU_Ich_009B_H12
pol-like protein [Danio rerio]	AU_Ich_009C_B08	AU_Ich_009C_B08
hypothetical protein TTHERM_01092400 [Tetrahymena thermophila SB210]	AU_Ich_009C_B10	AU_Ich_009C_B10
ATP SYNTHASE ALPHA CHAIN, MITOCHONDRIAL PRECURSOR [Neurospora crassa OR74A] sp|P37211|ATPA_NEUCR ATP synthase subunit alpha, mitochondrial precursor gb|EAA36409.1| ATP SYNTHASE ALPHA CHAIN, MITOCHONDRIAL PRECURSOR [Neurospora crassa] gb|AAA33560.1| mitochondrial ATPase alpha-subunit	AU_Ich_009C_C07	AU_Ich_009C_C07	AU_Ich_009C_C07
hypothetical protein TTHERM_01205260 [Tetrahymena thermophila SB210]	AU_Ich_009C_C09
Guanylate-binding protein, N-terminal domain containing protein [Tetrahymena thermophila SB210]	AU_Ich_009C_E11	AU_Ich_009C_E11
DNA topoisomerase type 2 [Tetrahymena thermophila]	AU_Ich_009C_F04	AU_Ich_009C_F04
Succinate dehydrogenase flavoprotein subunit [Rickettsia felis URRWXCal2] ref|YP_247175.1| succinate dehydrogenase [Rickettsia felis URRWXCal2]	AU_Ich_009C_F11	AU_Ich_009C_F11	AU_Ich_009C_F11
Leucine Rich Repeat family protein [Tetrahymena thermophila SB210]	AU_Ich_009C_G02	AU_Ich_009C_G02
hypothetical protein TTHERM_00495990 [Tetrahymena thermophila SB210]	AU_Ich_009C_H03	AU_Ich_009C_H03
hypothetical protein TTHERM_00391400 [Tetrahymena thermophila SB210]	AU_Ich_009D_A02	AU_Ich_009D_A02
transposase [Rana pipiens] tpg|DAA01561.1| TPA_exp: transposase [Rana pipiens]	AU_Ich_009D_A09
seryl-tRNA synthetase family protein [Tetrahymena thermophila SB210]	AU_Ich_009D_B04	AU_Ich_009D_B04	AU_Ich_009D_B04
unnamed protein product [Tetraodon nigroviridis]	AU_Ich_009D_C01
U88 [Human herpesvirus 6] emb|CAA58337.1| U88 [Human herpesvirus 6]	AU_Ich_009D_C12
PREDICTED: similar to U5 snRNP-specific protein, 200 kDa isoform 2 [Danio rerio]	AU_Ich_009D_D05
Protein kinase domain containing protein [Tetrahymena thermophila SB210]	AU_Ich_009D_D06	AU_Ich_009D_D06	AU_Ich_009D_D06
oxidoreductase, aldo/keto reductase family protein [Tetrahymena thermophila SB210]	AU_Ich_009D_E04	AU_Ich_009D_E04	AU_Ich_009D_E04
MCM2/3/5 family protein [Tetrahymena thermophila SB210]	AU_Ich_009D_E10	AU_Ich_009D_E10	AU_Ich_009D_E10
WGR domain containing protein [Tetrahymena thermophila SB210]	AU_Ich_009D_F05	AU_Ich_009D_F05
putative citrate synthase [Tetrahymena thermophila]	AU_Ich_009D_F11	AU_Ich_009D_F11
Zgc:103528 [Danio rerio] ref|NP_001005992.1| hypothetical protein LOC449819 [Danio rerio]	AU_Ich_009D_G12
immobilization antigen isoform [Ichthyophthirius multifiliis]	AU_Ich_009D_H07	AU_Ich_009D_H07
hypothetical protein TTHERM_00357110 [Tetrahymena thermophila SB210]	AU_Ich_009D_H09	AU_Ich_009D_H09
hypothetical protein TTHERM_00094160 [Tetrahymena thermophila SB210]	AU_Ich_009D_H10	AU_Ich_009D_H10
ribosomal protein L5 [Flavobacteriales bacterium HTCC2170] gb|EAR02109.1| ribosomal protein L5 [Flavobacteriales bacterium HTCC2170]	AU_Ich_009D_H12	AU_Ich_009D_H12
hypothetical protein CaO19.63 [Candida albicans SC5314]	AU_Ich_010A_B02
HELP domain containing protein [Tetrahymena thermophila SB210]	AU_Ich_010A_B08
hypothetical protein TTHERM_00338260 [Tetrahymena thermophila SB210]	AU_Ich_010A_C03	AU_Ich_010A_C03	AU_Ich_010A_C03
hypothetical protein TTHERM_00079890 [Tetrahymena thermophila SB210]	AU_Ich_010A_C09
30S ribosomal protein S19 [Robiginitalea biformata HTCC2501] gb|EAR17203.1| 30S ribosomal protein S19 [Robiginitalea biformata HTCC2501]	AU_Ich_010A_C10	AU_Ich_010A_C10	AU_Ich_010A_C10
hypothetical protein TTHERM_00262990 [Tetrahymena thermophila SB210]	AU_Ich_010A_D04	AU_Ich_010A_D04
calcyclin binding protein, putative [Plasmodium falciparum 3D7] gb|AAN36455.1| calcyclin binding protein, putative [Plasmodium falciparum 3D7]	AU_Ich_010A_D05	AU_Ich_010A_D05	AU_Ich_010A_D05
Dynein heavy chain family protein [Tetrahymena thermophila SB210]	AU_Ich_010A_D06		AU_Ich_010A_D06
Dynein heavy chain family protein [Tetrahymena thermophila SB210]	AU_Ich_010A_E06	AU_Ich_010A_E06	AU_Ich_010A_E06
unnamed protein product [Tetraodon nigroviridis]	AU_Ich_010A_E09
hypothetical protein TTHERM_01092400 [Tetrahymena thermophila SB210]	AU_Ich_010A_E11	AU_Ich_010A_E11
MaoC like domain containing protein [Tetrahymena thermophila SB210]	AU_Ich_010A_F03	AU_Ich_010A_F03
Leucine Rich Repeat family protein [Tetrahymena thermophila SB210]	AU_Ich_010A_F08	AU_Ich_010A_F08
Sodium/hydrogen exchanger family protein [Tetrahymena thermophila SB210]	AU_Ich_010A_F10	AU_Ich_010A_F10
hypothetical protein TTHERM_00450970 [Tetrahymena thermophila SB210]	AU_Ich_010A_G02	AU_Ich_010A_G02
DnaJ domain containing protein [Tetrahymena thermophila SB210]	AU_Ich_010A_G03	AU_Ich_010A_G03
hypothetical protein TTHERM_00535670 [Tetrahymena thermophila SB210]	AU_Ich_010A_G06	AU_Ich_010A_G06
unnamed protein product [Tetraodon nigroviridis]	AU_Ich_010A_G07
ATP-dependent Clp protease, ATP-binding subunit ClpA, putative [Roseobacter denitrificans OCh 114] gb|ABG33021.1| ATP-dependent Clp protease, ATP-binding subunit ClpA, putative [Roseobacter denitrificans OCh 114]	AU_Ich_010A_H08	AU_Ich_010A_H08	AU_Ich_010A_H08
Serine carboxypeptidase family protein [Tetrahymena thermophila SB210]	AU_Ich_010A_H11	AU_Ich_010A_H11
COG1530: Ribonucleases G and E [Rickettsia akari str. Hartford]	AU_Ich_010B_A05	AU_Ich_010B_A05
RNA polymerase [Flavobacterium sp. MED217] gb|EAQ51172.1| RNA polymerase [Leeuwenhoekiella blandensis MED217]	AU_Ich_010B_A09	AU_Ich_010B_A09
jmjC domain containing protein [Tetrahymena thermophila SB210]	AU_Ich_010B_A11	AU_Ich_010B_A11
hypothetical protein TTHERM_00052510 [Tetrahymena thermophila SB210]	AU_Ich_010B_B05
formate dehydrogenase family accessory protein FdhD [Rubrobacter xylanophilus DSM 9941] gb|ABG03124.1| formate dehydrogenase family accessory protein FdhD [Rubrobacter xylanophilus DSM 9941]	AU_Ich_010B_C02
Secretion protein HlyD [Xanthobacter autotrophicus Py2] gb|EAS14545.1| Secretion protein HlyD [Xanthobacter autotrophicus Py2]	AU_Ich_010B_C07
PREDICTED: similar to intersectin 1 isoform ITSN-l; SH3 domain protein-1A; human intersectin-SH3 domain-containing protein SH3P17; Src homology 3 domain-containing protein [Pan troglodytes]	AU_Ich_010B_D01
Mitochondrial import inner membrane translocase subunit Tim17 family protein [Tetrahymena thermophila SB210]	AU_Ich_010B_D08	AU_Ich_010B_D08
hypothetical protein TTHERM_01005120 [Tetrahymena thermophila SB210]	AU_Ich_010B_D09		AU_Ich_010B_D09
Protein kinase domain containing protein [Tetrahymena thermophila SB210]	AU_Ich_010B_D11	AU_Ich_010B_D11	AU_Ich_010B_D11
Guanylate-binding protein, N-terminal domain containing protein [Tetrahymena thermophila SB210]	AU_Ich_010B_E01	AU_Ich_010B_E01
protein disulfide-isomerase domain containing protein [Tetrahymena thermophila SB210]	AU_Ich_010B_E03		AU_Ich_010B_E03
		AU_Ich_010B_E05
HECT domain and RCC1-like domain protein 3 [Tetrahymena thermophila SB210]	AU_Ich_010B_E06	AU_Ich_010B_E06	AU_Ich_010B_E06
hypothetical protein TTHERM_00086700 [Tetrahymena thermophila SB210]	AU_Ich_010B_G10		AU_Ich_010B_G10
Serine carboxypeptidase S28 family protein [Tetrahymena thermophila SB210]	AU_Ich_010B_H03	AU_Ich_010B_H03
NADH dehydrogenase I chain L [Rickettsia bellii RML369-C] ref|YP_538075.1| NADH dehydrogenase I chain L [Rickettsia bellii RML369-C] ref|ZP_01379684.1| hypothetical protein RbelO_01000462 [Rickettsia bellii OSU 85-389]	AU_Ich_010B_H04	AU_Ich_010B_H04
RIH domain containing protein [Tetrahymena thermophila SB210]	AU_Ich_010C_A02	AU_Ich_010C_A02
PREDICTED: similar to phospholipase D3 (predicted) [Danio rerio]	AU_Ich_010C_A03
hypothetical protein TTHERM_00295350 [Tetrahymena thermophila SB210]	AU_Ich_010C_A06	AU_Ich_010C_A06
epithelial membrane protein-2-like [Ictalurus punctatus]	AU_Ich_010C_B06
hypothetical protein TTHERM_00149230 [Tetrahymena thermophila SB210]	AU_Ich_010C_B07	AU_Ich_010C_B07
U1 small nuclear ribonucleoprotein 70 kDa [Tetrahymena thermophila SB210]	AU_Ich_010C_B11	AU_Ich_010C_B11	AU_Ich_010C_B11
XRN 5'-3' exonuclease N-terminus family protein [Tetrahymena thermophila SB210]	AU_Ich_010C_C04	AU_Ich_010C_C04
nucleolar phosphoprotein [Tetrahymena thermophila]	AU_Ich_010C_D01	AU_Ich_010C_D01	AU_Ich_010C_D01
ribosomal protein S2 [Danio rerio] gb|AAH67645.1| Ribosomal protein S2 [Danio rerio]	AU_Ich_010C_D04	AU_Ich_010C_D04	AU_Ich_010C_D04
IQ calmodulin-binding motif family protein [Tetrahymena thermophila SB210]	AU_Ich_010C_D07	AU_Ich_010C_D07
RAB5A, member RAS oncogene family [Danio rerio] gb|AAH63966.1| Rab5a protein [Danio rerio] ref|XP_702510.1| PREDICTED: hypothetical protein XP_697418 [Danio rerio] ref|NP_958893.1| RAB5A, member RAS oncogene family [Danio rerio] emb|CAK04377.1| RAB5A, member RAS oncogene family [Danio rerio]	AU_Ich_010C_D09	AU_Ich_010C_D09	AU_Ich_010C_D09
hypothetical protein TTHERM_01367670 [Tetrahymena thermophila SB210]	AU_Ich_010C_E01	AU_Ich_010C_E01	AU_Ich_010C_E01
induced during granule regeneration 1 precursor [Tetrahymena thermophila] gb|EAS02153.1| hypothetical protein TTHERM_00558350 [Tetrahymena thermophila SB210]	AU_Ich_010C_E02
aspartate aminotransferase [Tetrahymena thermophila SB210]	AU_Ich_010C_F12		AU_Ich_010C_F12
unnamed protein product [Mus musculus]	AU_Ich_010C_G04	AU_Ich_010C_G04
hypothetical protein TTHERM_00773450 [Tetrahymena thermophila SB210]	AU_Ich_010C_G05	AU_Ich_010C_G05
PREDICTED: similar to nuclear receptor binding protein [Danio rerio]	AU_Ich_010C_H03
Dynein heavy chain family protein [Tetrahymena thermophila SB210]	AU_Ich_010C_H08	AU_Ich_010C_H08	AU_Ich_010C_H08
hypothetical protein TTHERM_00579240 [Tetrahymena thermophila SB210]	AU_Ich_010D_B04	AU_Ich_010D_B04
WD-repeat protein HUSSY-07, putative [Tetrahymena thermophila SB210]	AU_Ich_010D_B06	AU_Ich_010D_B06	AU_Ich_010D_B06
hypothetical protein MED217_18040 [Flavobacterium sp. MED217] gb|EAQ51469.1| hypothetical protein MED217_18040 [Leeuwenhoekiella blandensis MED217]	AU_Ich_010D_B10
Guanylate-binding protein, N-terminal domain containing protein [Tetrahymena thermophila SB210]	AU_Ich_010D_C04	AU_Ich_010D_C04
AMPA receptor subunit 2a [Danio rerio]	AU_Ich_010D_C09
WGR domain containing protein [Tetrahymena thermophila SB210]	AU_Ich_010D_D03
hypothetical protein TTHERM_00532100 [Tetrahymena thermophila SB210]	AU_Ich_010D_D04
Beige/BEACH domain containing protein [Tetrahymena thermophila SB210]	AU_Ich_010D_D06	AU_Ich_010D_D06	AU_Ich_010D_D06
hypothetical protein TTHERM_01079100 [Tetrahymena thermophila SB210]	AU_Ich_010D_D10	AU_Ich_010D_D10
Amylo-alpha-1,6-glucosidase family protein [Tetrahymena thermophila SB210]	AU_Ich_010D_E06	AU_Ich_010D_E06
Dynein heavy chain family protein [Tetrahymena thermophila SB210]	AU_Ich_010D_E08	AU_Ich_010D_E08	AU_Ich_010D_E08
conserved Archaeal protein [Sulfolobus acidocaldarius DSM 639] ref|YP_255571.1| hypothetical protein Saci_0915 [Sulfolobus acidocaldarius DSM 639]	AU_Ich_010D_G04
CCTepsilon subunit [Tetrahymena pyriformis]	AU_Ich_010D_G06	AU_Ich_010D_G06	AU_Ich_010D_G06
hypothetical protein RcanM_01000414 [Rickettsia canadensis str. McKiel]	AU_Ich_010D_H04
hypothetical protein TTHERM_01009840 [Tetrahymena thermophila SB210]	AU_Ich_010D_H11	AU_Ich_010D_H11	AU_Ich_010D_H11
DnaJ domain containing protein [Tetrahymena thermophila SB210]	AU_Ich_011A_A01
dynein (515 AA) [Oncorhynchus mykiss] sp|P15305|DYHC_ONCMY Dynein heavy chain (DYHC)	AU_Ich_011A_A05
unnamed protein product [Tetraodon nigroviridis]	AU_Ich_011A_B02
Kinesin motor domain containing protein [Tetrahymena thermophila SB210]	AU_Ich_011A_B03		AU_Ich_011A_B03
COG0481: Membrane GTPase LepA [Magnetospirillum magnetotacticum MS-1]	AU_Ich_011A_B05	AU_Ich_011A_B05	AU_Ich_011A_B05
hypothetical protein TTHERM_00146450 [Tetrahymena thermophila SB210]	AU_Ich_011A_B07	AU_Ich_011A_B07	AU_Ich_011A_B07
radial spoke head 1 [Tetrahymena thermophila]	AU_Ich_011A_B10	AU_Ich_011A_B10
		AU_Ich_011A_C08
transposase [Rana pipiens] tpg|DAA01561.1| TPA_exp: transposase [Rana pipiens]	AU_Ich_011A_D07
transposase [Rana pipiens] tpg|DAA01561.1| TPA_exp: transposase [Rana pipiens]	AU_Ich_011A_D12
cnjB [Tetrahymena thermophila] prf||1922371A cnjB gene	AU_Ich_011A_E11
Insect antifreeze protein [Tetrahymena thermophila SB210]	AU_Ich_011A_G02	AU_Ich_011A_G02
E1-E2 ATPase family protein [Tetrahymena thermophila SB210]	AU_Ich_011A_H04	AU_Ich_011A_H04
period homolog 3 [Danio rerio] gb|AAF87986.1| Period3 circadian clock protein [Danio rerio]	AU_Ich_011B_A04
malate synthase A family protein [Tetrahymena thermophila SB210]	AU_Ich_011B_A05	AU_Ich_011B_A05
PREDICTED: similar to NOD3 protein, partial [Danio rerio]	AU_Ich_011B_B03
hypothetical protein TTHERM_00498220 [Tetrahymena thermophila SB210]	AU_Ich_011B_B06	AU_Ich_011B_B06
super cysteine rich protein; SCRP [Homo sapiens]	AU_Ich_011B_B10
novel transposon [Danio rerio]	AU_Ich_011B_C03
Leishmanolysin family protein [Tetrahymena thermophila SB210]	AU_Ich_011B_C09	AU_Ich_011B_C09
hypothetical protein TTHERM_00849220 [Tetrahymena thermophila SB210]	AU_Ich_011B_D03	AU_Ich_011B_D03
			AU_Ich_011B_E07
Dynein heavy chain family protein [Tetrahymena thermophila SB210]	AU_Ich_011B_F02	AU_Ich_011B_F02
hypothetical protein TTHERM_00502580 [Tetrahymena thermophila SB210]	AU_Ich_011B_F04	AU_Ich_011B_F04
hypothetical protein TTHERM_00584930 [Tetrahymena thermophila SB210]	AU_Ich_011B_F05	AU_Ich_011B_F05	AU_Ich_011B_F05
Adenylate kinase family protein [Tetrahymena thermophila SB210]	AU_Ich_011B_G04	AU_Ich_011B_G04
EGF-like domain containing protein [Tetrahymena thermophila SB210]	AU_Ich_011B_H06	AU_Ich_011B_H06
PREDICTED: similar to Wiskott-Aldrich syndrome (eczema-thrombocytopenia) [Danio rerio]	AU_Ich_011B_H07
hypothetical protein TTHERM_01513260 [Tetrahymena thermophila SB210]	AU_Ich_011C_A06	AU_Ich_011C_A06
hhp2 [Schizosaccharomyces pombe] emb|CAA55474.1| Hhp2 protein kinase [Schizosaccharomyces pombe] ref|NP_593184.1| hypothetical protein SPAC23C4.12 [Schizosaccharomyces pombe 972h-] sp|P40236|HHP2_SCHPO Casein kinase I homolog hhp2	AU_Ich_011C_B05	AU_Ich_011C_B05	AU_Ich_011C_B05
hypothetical protein FjohDRAFT_1823 [Flavobacterium johnsoniae UW101] gb|EAS59477.1| hypothetical protein FjohDRAFT_1823 [Flavobacterium johnsoniae UW101]	AU_Ich_011C_B09
PREDICTED: similar to 5-aminoimidazole-4-carboxamide ribonucleotide formyltransferase/IMP cyclohydrolase [Danio rerio]	AU_Ich_011C_C04
Proteasome/cyclosome repeat family protein [Tetrahymena thermophila SB210]	AU_Ich_011C_C10	AU_Ich_011C_C10
Protein kinase domain containing protein [Tetrahymena thermophila SB210]	AU_Ich_011C_D08	AU_Ich_011C_D08
hypothetical protein TTHERM_01262850 [Tetrahymena thermophila SB210]	AU_Ich_011C_E03	AU_Ich_011C_E03
hypothetical protein TTHERM_00758980 [Tetrahymena thermophila SB210]	AU_Ich_011C_E06	AU_Ich_011C_E06
Ribosomal protein L19e containing protein [Tetrahymena thermophila SB210]	AU_Ich_011C_F02	AU_Ich_011C_F02	AU_Ich_011C_F02
Citrate synthase family protein [Tetrahymena thermophila SB210]	AU_Ich_011C_F03	AU_Ich_011C_F03	AU_Ich_011C_F03
DNA topoisomerase type 2 [Tetrahymena thermophila]	AU_Ich_011C_G03	AU_Ich_011C_G03	AU_Ich_011C_G03
hypothetical protein Tb09.160.5290 [Trypanosoma brucei TREU927] gb|EAN76748.1| hypothetical protein, unlikely [Trypanosoma brucei]	AU_Ich_011C_G06
transposase [Rana pipiens] tpg|DAA01561.1| TPA_exp: transposase [Rana pipiens]	AU_Ich_011C_G09
hypothetical protein TTHERM_00148900 [Tetrahymena thermophila SB210]	AU_Ich_011C_H03	AU_Ich_011C_H03
Thermostable carboxypeptidase [Rickettsia felis URRWXCal2] ref|YP_247106.1| Thermostable carboxypeptidase [Rickettsia felis URRWXCal2]	AU_Ich_011D_A01
cation channel family protein [Tetrahymena thermophila SB210]	AU_Ich_011D_A04	AU_Ich_011D_A04
hypothetical protein TTHERM_00540130 [Tetrahymena thermophila SB210]	AU_Ich_011D_A06	AU_Ich_011D_A06
GDA1/CD39 (nucleoside phosphatase) family [Tetrahymena thermophila SB210]	AU_Ich_011D_A08	AU_Ich_011D_A08	AU_Ich_011D_A08
HASI	AU_Ich_011D_B02	AU_Ich_011D_B02
Histone deacetylase family protein [Tetrahymena thermophila SB210]	AU_Ich_011D_B04	AU_Ich_011D_B04	AU_Ich_011D_B04
hypothetical protein TTHERM_00105540 [Tetrahymena thermophila SB210]	AU_Ich_011D_B05	AU_Ich_011D_B05	AU_Ich_011D_B05
Zgc:86900 [Danio rerio] ref|NP_001002678.1| hypothetical protein LOC436951 [Danio rerio] sp|Q6DI06|TIM10_BRARE Mitochondrial import inner membrane translocase subunit Tim10	AU_Ich_011D_C05		AU_Ich_011D_C05
hypothetical protein TTHERM_00971790 [Tetrahymena thermophila SB210]	AU_Ich_011D_C06	AU_Ich_011D_C06
glutamyl-tRNA reductase [Flavobacteriales bacterium HTCC2170] gb|EAR02648.1| glutamyl-tRNA reductase [Flavobacteriales bacterium HTCC2170]	AU_Ich_011D_C08	AU_Ich_011D_C08
hypothetical protein TTHERM_00433480 [Tetrahymena thermophila SB210]	AU_Ich_011D_C09	AU_Ich_011D_C09
Succinate dehydrogenase iron-sulfur protein [Rickettsia felis URRWXCal2] ref|YP_246152.1| succinate dehydrogenase catalytic subunit [Rickettsia felis URRWXCal2]	AU_Ich_011D_C11	AU_Ich_011D_C11	AU_Ich_011D_C11
hypothetical protein TTHERM_00437360 [Tetrahymena thermophila SB210]	AU_Ich_011D_E02	AU_Ich_011D_E02	AU_Ich_011D_E02
14-3-3C1 protein [Oncorhynchus mykiss]	AU_Ich_011D_E04	AU_Ich_011D_E04	AU_Ich_011D_E04
hypothetical protein TTHERM_00196080 [Tetrahymena thermophila SB210]	AU_Ich_011D_F07	AU_Ich_011D_F07	AU_Ich_011D_F07
pol-like protein [Danio rerio]	AU_Ich_011D_F09
Fatty acid desaturase family protein [Tetrahymena thermophila SB210]	AU_Ich_011D_F10	AU_Ich_011D_F10
cyclic nucleotide-binding domain containing protein [Tetrahymena thermophila SB210]	AU_Ich_011D_G06	AU_Ich_011D_G06	AU_Ich_011D_G06
Histone deacetylase family protein [Tetrahymena thermophila SB210]	AU_Ich_011D_G08	AU_Ich_011D_G08	AU_Ich_011D_G08
Brg1p [Tetrahymena thermophila]	AU_Ich_011D_G11	AU_Ich_011D_G11	AU_Ich_011D_G11
Calpain family cysteine protease containing protein [Tetrahymena thermophila SB210]	AU_Ich_011D_H10	AU_Ich_011D_H10	AU_Ich_011D_H10
hypothetical protein LOC563855 [Danio rerio] emb|CAI11900.1| novel protein containing a ChaC-like protein domain [Danio rerio] emb|CAI20656.1| novel protein [Danio rerio] sp|Q5SPB6|CHAC1_BRARE Cation transport regulator-like protein 1	AU_Ich_012A_A01	AU_Ich_012A_A01
RNA polymerase beta subunit; RpoB [Rickettsia sp. Bar29]	AU_Ich_012A_A07
conserved hypothetical protein [Tetrahymena thermophila SB210]	AU_Ich_012A_B04	AU_Ich_012A_B04
PREDICTED: similar to heart of glass transmembrane isoform [Danio rerio]	AU_Ich_012A_C05
Dynein heavy chain family protein [Tetrahymena thermophila SB210]	AU_Ich_012A_C11	AU_Ich_012A_C11	AU_Ich_012A_C11
hypothetical protein TTHERM_00813040 [Tetrahymena thermophila SB210]	AU_Ich_012A_D06
glycosyl transferase, group 1 family protein / moaA/nifB/pqqE family protein [Wolbachia endosymbiont of Drosophila melanogaster] ref|NP_966380.1| glycosyl transferase, group 1 family protein / moaA/nifB/pqqE family protein [Wolbachia endosymbiont of Drosophila melanogaster]	AU_Ich_012A_E12
Tubulin-tyrosine ligase family protein [Tetrahymena thermophila SB210]	AU_Ich_012A_F03	AU_Ich_012A_F03	AU_Ich_012A_F03
hypothetical protein TTHERM_00705200 [Tetrahymena thermophila SB210]	AU_Ich_012A_F05	AU_Ich_012A_F05
Zinc finger, C2H2 type family protein [Tetrahymena thermophila SB210]	AU_Ich_012A_F08	AU_Ich_012A_F08
PREDICTED: similar to CDC28 protein kinase regulatory subunit 2 [Rattus norvegicus]	AU_Ich_012A_G06	AU_Ich_012A_G06
Glutathione S-transferase, C-terminal domain containing protein [Tetrahymena thermophila SB210]	AU_Ich_012A_G11	AU_Ich_012A_G11	AU_Ich_012A_G11
Protein kinase domain containing protein [Tetrahymena thermophila SB210]	AU_Ich_012A_H05	AU_Ich_012A_H05	AU_Ich_012A_H05
hypothetical protein TTHERM_00410150 [Tetrahymena thermophila SB210]	AU_Ich_012A_H11	AU_Ich_012A_H11
hypothetical protein TTHERM_00455480 [Tetrahymena thermophila SB210]	AU_Ich_012B_A03	AU_Ich_012B_A03
SRP54-type protein, GTPase domain containing protein [Tetrahymena thermophila SB210]	AU_Ich_012B_A07	AU_Ich_012B_A07
Dynein heavy chain family protein [Tetrahymena thermophila SB210]	AU_Ich_012B_A08	AU_Ich_012B_A08
dnaK protein [Tetrahymena thermophila SB210]	AU_Ich_012B_B06	AU_Ich_012B_B06
Cytochrome oxidase subunit II [Biwia zezera] dbj|BAF02821.1| Cytochrome oxidase subunit II [Biwia zezera] dbj|BAF02808.1| Cytochrome oxidase subunit II [Biwia zezera]	AU_Ich_012B_B10		AU_Ich_012B_B10
novel protein similar to microtubule-associated protein, RP/EB family [Danio rerio]	AU_Ich_012B_B12	AU_Ich_012B_B12
		AU_Ich_012B_C03
transposase [Rana pipiens] tpg|DAA01561.1| TPA_exp: transposase [Rana pipiens]	AU_Ich_012B_C07
Histidine acid phosphatase family protein [Tetrahymena thermophila SB210]	AU_Ich_012B_C08	AU_Ich_012B_C08
unnamed protein product [Tetraodon nigroviridis]	AU_Ich_012B_D07
hypothetical protein TTHERM_00080020 [Tetrahymena thermophila SB210]	AU_Ich_012B_E07	AU_Ich_012B_E07	AU_Ich_012B_E07
unnamed protein product [Tetraodon nigroviridis]	AU_Ich_012B_E08
hypothetical protein TTHERM_00101340 [Tetrahymena thermophila SB210]	AU_Ich_012B_E11	AU_Ich_012B_E11
EF hand family protein [Tetrahymena thermophila SB210]	AU_Ich_012B_F07	AU_Ich_012B_F07	AU_Ich_012B_F07
hypothetical protein TTHERM_00047600 [Tetrahymena thermophila SB210]	AU_Ich_012B_F11	AU_Ich_012B_F11
PREDICTED: similar to Multiple EGF-like-domain protein 3 (Multiple epidermal growth factor-like domains 6) [Danio rerio]	AU_Ich_012B_G02
hypothetical protein TTHERM_00726010 [Tetrahymena thermophila SB210]	AU_Ich_012B_G07	AU_Ich_012B_G07
Cytochrome b5-like Heme/Steroid binding domain containing protein [Tetrahymena thermophila SB210]	AU_Ich_012B_G11	AU_Ich_012B_G11
Neurohypophysial hormones, N-terminal Domain containing protein [Tetrahymena thermophila SB210]	AU_Ich_012B_H09	AU_Ich_012B_H09
unnamed protein product [Aspergillus oryzae]	AU_Ich_012C_A02
PREDICTED: similar to egf-like module-containing mucin-like receptor 3 isoform a [Danio rerio]	AU_Ich_012C_A05
FHA domain protein, putative [Tetrahymena thermophila SB210]	AU_Ich_012C_A12	AU_Ich_012C_A12
hypothetical protein TTHERM_00101410 [Tetrahymena thermophila SB210]	AU_Ich_012C_B07	AU_Ich_012C_B07
transposase [Pleuronectes platessa]	AU_Ich_012C_B11
DNA mismatch repair protein MutL [Rickettsia bellii RML369-C] ref|YP_538557.1| DNA mismatch repair protein MutL [Rickettsia bellii RML369-C]	AU_Ich_012C_C11		AU_Ich_012C_C11
hypothetical protein MED134_01095 [Cellulophaga sp. MED134] gb|EAQ39172.1| hypothetical protein MED134_01095 [Cellulophaga sp. MED134]	AU_Ich_012C_D02
cation diffusion facilitator family transporter [Psychromonas ingrahamii 37] gb|EAT18352.1| cation diffusion facilitator family transporter [Psychromonas ingrahamii 37]	AU_Ich_012C_D04
PREDICTED: similar to chromosome 9 open reading frame 55 [Danio rerio]	AU_Ich_012C_D07
PREDICTED: similar to KIAA1250 protein [Gallus gallus]	AU_Ich_012C_E11
hypothetical protein TTHERM_00437330 [Tetrahymena thermophila SB210]	AU_Ich_012C_E12	AU_Ich_012C_E12
Ribosomal protein S26e containing protein [Tetrahymena thermophila SB210]	AU_Ich_012C_F02		AU_Ich_012C_F02
unknown [Rickettsia prowazekii] ref|NP_221082.1| hypothetical protein RP727 [Rickettsia prowazekii str. Madrid E]	AU_Ich_012C_G10
NADH:ubiquinone oxidoreductase 17.2 kD subunit family protein [Tetrahymena thermophila SB210]	AU_Ich_012C_H07	AU_Ich_012C_H07
PREDICTED: similar to transmembrane protein SHREW1 [Danio rerio]	AU_Ich_012C_H08
PREDICTED: similar to sarcosine dehydrogenase [Danio rerio]	AU_Ich_012C_H12
hypothetical protein TTHERM_01246720 [Tetrahymena thermophila SB210]	AU_Ich_012D_A07	AU_Ich_012D_A07
hypothetical protein TTHERM_00780430 [Tetrahymena thermophila SB210]	AU_Ich_012D_A08	AU_Ich_012D_A08
unnamed protein product [Tetraodon nigroviridis]	AU_Ich_012D_A10
unnamed protein product [Tetraodon nigroviridis]	AU_Ich_012D_B08
NADH dehydrogenase (ubiquinone) 1 alpha subcomplex, 10 [Danio rerio]	AU_Ich_012D_C01
hypothetical protein TTHERM_00418210 [Tetrahymena thermophila SB210]	AU_Ich_012D_C09
		AU_Ich_012D_C11
Dynein heavy chain family protein [Tetrahymena thermophila SB210]	AU_Ich_012D_D09	AU_Ich_012D_D09
Phosphatidylinositol 3- and 4-kinase family protein [Tetrahymena thermophila SB210]	AU_Ich_012D_E03	AU_Ich_012D_E03
hypothetical protein TTHERM_00331040 [Tetrahymena thermophila SB210]	AU_Ich_012D_E05	AU_Ich_012D_E05
conserved hypothetical protein [Tetrahymena thermophila SB210]	AU_Ich_012D_F04	AU_Ich_012D_F04
Endonuclease/Exonuclease/phosphatase family protein [Tetrahymena thermophila SB210]	AU_Ich_012D_F09	AU_Ich_012D_F09
hypothetical protein TTHERM_00194740 [Tetrahymena thermophila SB210]	AU_Ich_012D_F10	AU_Ich_012D_F10
Dual specificity phosphatase, catalytic domain containing protein [Tetrahymena thermophila SB210]	AU_Ich_012D_G03	AU_Ich_012D_G03
Actin family protein [Tetrahymena thermophila SB210]	AU_Ich_012D_G08		AU_Ich_012D_G08
Peptidase family M49 containing protein [Tetrahymena thermophila SB210]	AU_Ich_012D_G10	AU_Ich_012D_G10
hypothetical protein PFB0970c [Plasmodium falciparum 3D7] gb|AAC71983.2| hypothetical protein PFB0970c [Plasmodium falciparum 3D7]	AU_Ich_012D_G12	AU_Ich_012D_G12	AU_Ich_012D_G12
kazal-type proteinase inhibitor 1-related [Tetrahymena thermophila SB210]	AU_Ich_012D_H02	AU_Ich_012D_H02
hypothetical protein TTHERM_00101190 [Tetrahymena thermophila SB210]	AU_Ich_012D_H08	AU_Ich_012D_H08
Lunapark [Danio rerio]	AU_Ich_012D_H10
DEAD/DEAH box helicase family protein [Tetrahymena thermophila SB210]	AU_Ich_012D_H11	AU_Ich_012D_H11	AU_Ich_012D_H11
CCR4-Not complex component, Not1 family protein [Tetrahymena thermophila SB210]	AU_Ich_013A_A02	AU_Ich_013A_A02	AU_Ich_013A_A02
cytochrome-c oxidase fixP chain [Flavobacteriales bacterium HTCC2170] gb|EAR02358.1| cytochrome-c oxidase fixP chain [Flavobacteriales bacterium HTCC2170]	AU_Ich_013A_A08
ribosomal-protein-alanine acetyltransferase [Rickettsia sibirica 246] gb|EAA26203.1| ribosomal-protein-alanine acetyltransferase [Rickettsia sibirica 246]	AU_Ich_013A_B10
PREDICTED: similar to mu/m-calpain large subunit [Danio rerio]	AU_Ich_013A_F03	AU_Ich_013A_F03
26S proteasome subunit P45 family protein [Tetrahymena thermophila SB210]	AU_Ich_013A_G09	AU_Ich_013A_G09	AU_Ich_013A_G09
hypothetical protein TTHERM_00348000 [Tetrahymena thermophila SB210]	AU_Ich_013A_G10	AU_Ich_013A_G10
MATE efflux family protein [Tetrahymena thermophila SB210]	AU_Ich_013A_G11
PREDICTED: similar to Glutamate [NMDA] receptor subunit epsilon 3 precursor (N-methyl D-aspartate receptor subtype 2C) (NR2C) (NMDAR2C) [Danio rerio]	AU_Ich_013A_H11
conserved hypothetical protein [Rickettsia typhi str. Wilmington] ref|YP_067070.1| hypothetical protein RT0102 [Rickettsia typhi str. Wilmington]	AU_Ich_013B_A01
MGC97716 protein [Xenopus tropicalis] gb|AAH90108.1| MGC97716 protein [Xenopus tropicalis]	AU_Ich_013B_A02
Dynein heavy chain family protein [Tetrahymena thermophila SB210]	AU_Ich_013B_A08	AU_Ich_013B_A08	AU_Ich_013B_A08
Dynein heavy chain family protein [Tetrahymena thermophila SB210]	AU_Ich_013B_A10	AU_Ich_013B_A10	AU_Ich_013B_A10
hypothetical protein TTHERM_01114140 [Tetrahymena thermophila SB210]	AU_Ich_013B_B07	AU_Ich_013B_B07
hypothetical protein TTHERM_00780430 [Tetrahymena thermophila SB210]	AU_Ich_013B_B08
hypothetical protein TTHERM_00069180 [Tetrahymena thermophila SB210]	AU_Ich_013B_C01	AU_Ich_013B_C01
PREDICTED: similar to beta3-glucuronyltransferase [Danio rerio]	AU_Ich_013B_C10
PREDICTED: similar to Protein KIAA0853 [Canis familiaris]	AU_Ich_013B_C11	AU_Ich_013B_C11	AU_Ich_013B_C11
hypothetical protein TTHERM_00310640 [Tetrahymena thermophila SB210]	AU_Ich_013B_D12	AU_Ich_013B_D12
hypothetical protein TTHERM_00066990 [Tetrahymena thermophila SB210]	AU_Ich_013B_E07	AU_Ich_013B_E07	AU_Ich_013B_E07
hypothetical protein TTHERM_00194740 [Tetrahymena thermophila SB210]	AU_Ich_013B_E09	AU_Ich_013B_E09
Protein kinase domain containing protein [Tetrahymena thermophila SB210]	AU_Ich_013B_F03	AU_Ich_013B_F03	AU_Ich_013B_F03
Adenylate kinase family protein [Tetrahymena thermophila SB210]	AU_Ich_013B_F08	AU_Ich_013B_F08
hypothetical protein TTHERM_00441740 [Tetrahymena thermophila SB210]	AU_Ich_013B_F09	AU_Ich_013B_F09
hypothetical protein TTHERM_00196190 [Tetrahymena thermophila SB210]	AU_Ich_013B_F12	AU_Ich_013B_F12
calcium-translocating P-type ATPase, PMCA-type family protein [Tetrahymena thermophila SB210]	AU_Ich_013B_G03	AU_Ich_013B_G03	AU_Ich_013B_G03
Ubiquitin carboxyl-terminal hydrolase family protein [Tetrahymena thermophila SB210]	AU_Ich_013B_G04	AU_Ich_013B_G04
Trib2 protein [Mus musculus]	AU_Ich_013B_H03
Dynamin central region family protein [Tetrahymena thermophila SB210]	AU_Ich_013B_H10	AU_Ich_013B_H10	AU_Ich_013B_H10
hypothetical protein RcanM_01000544 [Rickettsia canadensis str. McKiel]	AU_Ich_013C_A01	AU_Ich_013C_A01
ABC-type bacteriocin/lantibiotic exporters [Magnetospirillum magneticum AMB-1] dbj|BAE51181.1| ABC-type bacteriocin/lantibiotic exporters [Magnetospirillum magneticum AMB-1]	AU_Ich_013C_A07
SNF2 family N-terminal domain containing protein [Tetrahymena thermophila SB210]	AU_Ich_013C_B09	AU_Ich_013C_B09
unnamed protein product [Tetraodon nigroviridis]	AU_Ich_013C_B11
			AU_Ich_013C_C05
succinate dehydrogenase [Cellulophaga sp. MED134] gb|EAQ38252.1| succinate dehydrogenase [Cellulophaga sp. MED134]	AU_Ich_013C_C06
WGR domain containing protein [Tetrahymena thermophila SB210]	AU_Ich_013C_C07	AU_Ich_013C_C07
unnamed protein product [Tetrahymena thermophila] emb|CAA28452.1| unnamed protein product [Tetrahymena thermophila] sp|P69152|H42_TETTH Histone H4, minor sp|P69151|H42_TETPY Histone H4, minor gb|EAR96348.1| Histone H4, minor, putative [Tetrahymena thermophila SB210] gb|EAS07765.1| Core histone H2A/H2B/H3/H4 family protein [Tetrahymena thermophila SB210]	AU_Ich_013C_E05	AU_Ich_013C_E05	AU_Ich_013C_E05
High mobility group protein C (Nonhistone chromosomal protein LG-1)	AU_Ich_013C_E06
		AU_Ich_013C_E10
hypothetical protein TTHERM_00049190 [Tetrahymena thermophila SB210]	AU_Ich_013C_F01	AU_Ich_013C_F01
amidophosphoribosyltransferase [Clostridium tetani E88] gb|AAO36472.1| amidophosphoribosyltransferase [Clostridium tetani E88]	AU_Ich_013C_F04	AU_Ich_013C_F04
transposase [Pleuronectes platessa]	AU_Ich_013C_F08
conserved hypothetical protein [Tetrahymena thermophila SB210]	AU_Ich_013C_G05	AU_Ich_013C_G05
conserved hypothetical lipoprotein [Burkholderia vietnamiensis G4] gb|EAM31178.1| conserved hypothetical lipoprotein [Burkholderia vietnamiensis G4]	AU_Ich_013C_G06
Na+/proline symporter and signal transduction histidine kinase [Rickettsia bellii RML369-C] ref|YP_537512.1| Na+/proline symporter and signal transduction histidine kinase [Rickettsia bellii RML369-C]	AU_Ich_013C_G07
C2 domain containing protein [Tetrahymena thermophila SB210]	AU_Ich_013C_G10	AU_Ich_013C_G10
hypothetical protein TTHERM_00430030 [Tetrahymena thermophila SB210]	AU_Ich_013C_H06	AU_Ich_013C_H06
hypothetical protein TTHERM_00924270 [Tetrahymena thermophila SB210]	AU_Ich_013C_H08	AU_Ich_013C_H08
ubiquitin activating enzyme 2 [Tetrahymena thermophila] gb|EAR91589.1| ubiquitin-activating enzyme e1 [Tetrahymena thermophila SB210]	AU_Ich_013C_H12	AU_Ich_013C_H12	AU_Ich_013C_H12
hypothetical protein TTHERM_00732890 [Tetrahymena thermophila SB210]	AU_Ich_013D_B07	AU_Ich_013D_B07	AU_Ich_013D_B07
Dynein heavy chain family protein [Tetrahymena thermophila SB210]	AU_Ich_013D_C08	AU_Ich_013D_C08	AU_Ich_013D_C08
FHA domain containing protein [Tetrahymena thermophila SB210]	AU_Ich_013D_E01	AU_Ich_013D_E01
transposase [Pleuronectes platessa]	AU_Ich_013D_E03
type I secretion outer membrane protein [Psychroflexus torquis ATCC 700755] gb|EAS73265.1| type I secretion outer membrane protein [Psychroflexus torquis ATCC 700755]	AU_Ich_013D_E04
PREDICTED: similar to MGC84205 protein [Danio rerio]	AU_Ich_013D_E06
Transketolase, C-terminal domain containing protein [Tetrahymena thermophila SB210]	AU_Ich_013D_F03	AU_Ich_013D_F03
unnamed protein product [Tetraodon nigroviridis]	AU_Ich_013D_F05
splicing factor 3B subunit 1 [Tetrahymena thermophila SB210]	AU_Ich_013D_F09	AU_Ich_013D_F09
Ribonucleoside-diphosphate reductase alpha chain [Rickettsia felis URRWXCal2] ref|YP_246725.1| ribonucleotide-diphosphate reductase alpha subunit [Rickettsia felis URRWXCal2]	AU_Ich_013D_G07	AU_Ich_013D_G07	AU_Ich_013D_G07
unnamed protein product [Tetraodon nigroviridis]	AU_Ich_013D_H01
hypothetical protein TTHERM_00991590 [Tetrahymena thermophila SB210]	AU_Ich_013D_H04	AU_Ich_013D_H04
PHD-finger family protein [Tetrahymena thermophila SB210]	AU_Ich_013D_H07	AU_Ich_013D_H07
hypothetical protein TTHERM_00929510 [Tetrahymena thermophila SB210]	AU_Ich_013D_H09
ATP-dependent helicase DHX8, RNA helicase HRH1 [Tetrahymena thermophila SB210]	AU_Ich_014A_A07	AU_Ich_014A_A07	AU_Ich_014A_A07
hypothetical protein [Rickettsia sibirica 246] gb|EAA25312.1| unknown [Rickettsia sibirica 246]	AU_Ich_014A_A09
RecA protein [Rickettsia sibirica 246] gb|EAA26110.1| RecA protein [Rickettsia sibirica 246]	AU_Ich_014A_A11	AU_Ich_014A_A11
Dynein heavy chain family protein [Tetrahymena thermophila SB210]	AU_Ich_014A_A12	AU_Ich_014A_A12	AU_Ich_014A_A12
hypothetical protein TTHERM_00049010 [Tetrahymena thermophila SB210]	AU_Ich_014A_B02
Dual specificity phosphatase, catalytic domain containing protein [Tetrahymena thermophila SB210]	AU_Ich_014A_C04	AU_Ich_014A_C04
		AU_Ich_014A_C07
hypothetical protein TTHERM_00433480 [Tetrahymena thermophila SB210]	AU_Ich_014A_C10	AU_Ich_014A_C10
Dynein heavy chain family protein [Tetrahymena thermophila SB210]	AU_Ich_014A_D12	AU_Ich_014A_D12	AU_Ich_014A_D12
hypothetical protein TTHERM_00469070 [Tetrahymena thermophila SB210]	AU_Ich_014A_E08	AU_Ich_014A_E08
hypothetical protein TTHERM_00760460 [Tetrahymena thermophila SB210]	AU_Ich_014A_E11	AU_Ich_014A_E11
hypothetical protein LOC335407 [Danio rerio] gb|AAH55644.1| Zgc:66409 [Danio rerio]	AU_Ich_014A_F06
DnaJ C terminal region family protein [Tetrahymena thermophila SB210]	AU_Ich_014A_F07	AU_Ich_014A_F07
Alanyl-tRNA synthetase [Rickettsia bellii RML369-C] ref|YP_537241.1| Alanyl-tRNA synthetase [Rickettsia bellii RML369-C]	AU_Ich_014A_F10	AU_Ich_014A_F10	AU_Ich_014A_F10
PREDICTED: hypothetical protein XP_684179 [Danio rerio]	AU_Ich_014A_G01
Leucine Rich Repeat family protein [Tetrahymena thermophila SB210]	AU_Ich_014A_G04	AU_Ich_014A_G04
unnamed protein product [Tetraodon nigroviridis]	AU_Ich_014A_G05
PREDICTED: similar to Neurofilament triplet H protein (200 kDa neurofilament protein) (Neurofilament heavy polypeptide) (NF-H) [Danio rerio]	AU_Ich_014A_H04
fibrinogen gamma polypeptide [Danio rerio] gb|AAH45868.1| Fibrinogen, gamma polypeptide [Danio rerio]	AU_Ich_014A_H10
hypothetical protein TTHERM_00732660 [Tetrahymena thermophila SB210]	AU_Ich_014B_A02
hypothetical protein TTHERM_00492320 [Tetrahymena thermophila SB210]	AU_Ich_014B_A03	AU_Ich_014B_A03
hypothetical protein TTHERM_01035500 [Tetrahymena thermophila SB210]	AU_Ich_014B_A04	AU_Ich_014B_A04
OSJNBa0072D08.4 [Oryza sativa (japonica cultivar-group)] ref|XP_471444.1| OSJNBa0072D08.4 [Oryza sativa (japonica cultivar-group)]	AU_Ich_014B_A05
Dynein heavy chain family protein [Tetrahymena thermophila SB210]	AU_Ich_014B_A07	AU_Ich_014B_A07
Dynein heavy chain family protein [Tetrahymena thermophila SB210]	AU_Ich_014B_A09	AU_Ich_014B_A09	AU_Ich_014B_A09
hypothetical protein TTHERM_00193580 [Tetrahymena thermophila SB210]	AU_Ich_014B_A10	AU_Ich_014B_A10
Zinc knuckle family protein [Tetrahymena thermophila SB210]	AU_Ich_014B_B03	AU_Ich_014B_B03
hypothetical protein TTHERM_00220810 [Tetrahymena thermophila SB210]	AU_Ich_014B_B07	AU_Ich_014B_B07	AU_Ich_014B_D07
putative TonB-dependent outer membrane receptor protein [Cellulophaga sp. MED134] gb|EAQ39897.1| putative TonB-dependent outer membrane receptor protein [Cellulophaga sp. MED134]	AU_Ich_014B_C11
Acylphosphatase family protein [Tetrahymena thermophila SB210]	AU_Ich_014B_D01	AU_Ich_014B_D01
hypothetical protein RcanM_01000564 [Rickettsia canadensis str. McKiel]	AU_Ich_014B_D04
C-terminal crystallin fold containing protein 11p [Tetrahymena thermophila]	AU_Ich_014B_D06	AU_Ich_014B_D06
Leucine Rich Repeat family protein [Tetrahymena thermophila SB210]	AU_Ich_014B_D07	AU_Ich_014B_D07
aspartyl-tRNA synthetase family protein [Tetrahymena thermophila SB210]	AU_Ich_014B_D08	AU_Ich_014B_D08	AU_Ich_014B_D08
Protein prenyltransferase alpha subunit repeat containing protein [Tetrahymena thermophila SB210]	AU_Ich_014B_E03	AU_Ich_014B_E03
		AU_Ich_014B_E09
G10 protein [Tetrahymena thermophila SB210]	AU_Ich_014B_E10	AU_Ich_014B_E10
hypothetical protein FjohDRAFT_4762 [Flavobacterium johnsoniae UW101] gb|EAS61365.1| hypothetical protein FjohDRAFT_4762 [Flavobacterium johnsoniae UW101]	AU_Ich_014B_F05
hypothetical protein TTHERM_00388400 [Tetrahymena thermophila SB210]	AU_Ich_014B_F09	AU_Ich_014B_F09
erythrocyte binding protein [Tetrahymena thermophila SB210]	AU_Ich_014B_G06	AU_Ich_014B_G06	AU_Ich_014B_G06
		AU_Ich_014B_G09
heat shock protein 90 alpha; heat shock protein 90a [Astyanax mexicanus]	AU_Ich_014B_H04	AU_Ich_014B_H04	AU_Ich_014B_H04
Zgc:101553 [Danio rerio] ref|NP_001007420.1| peroxisomal acyl-CoA thioesterase 2b like 3 [Danio rerio]	AU_Ich_014B_H05
hypothetical protein TTHERM_00632990 [Tetrahymena thermophila SB210]	AU_Ich_014B_H06	AU_Ich_014B_H06
conserved hypothetical protein [Tetrahymena thermophila SB210]	AU_Ich_014B_H07
conserved hypothetical protein [Magnetospirillum gryphiswaldense]	AU_Ich_014B_H10	AU_Ich_014B_H10
Leucine Rich Repeat family protein [Tetrahymena thermophila SB210]	AU_Ich_014C_A05	AU_Ich_014C_A05
Dynein heavy chain family protein [Tetrahymena thermophila SB210]	AU_Ich_014C_B04	AU_Ich_014C_B04	AU_Ich_014C_B04
PREDICTED: similar to polypyrimidine tract binding protein 2 isoform 4 [Danio rerio]	AU_Ich_014C_C01
oxidoreductase, Gfo/Idh/MocA family/transferase hexapeptide repeat protein [Coxiella burnetii RSA 493] ref|NP_819848.1| oxidoreductase, Gfo/Idh/MocA family/transferase hexapeptide repeat protein [Coxiella burnetii RSA 493]	AU_Ich_014C_C02
hypothetical protein TTHERM_00378600 [Tetrahymena thermophila SB210]	AU_Ich_014C_D02	AU_Ich_014C_D02	AU_Ich_014C_D02
Dehydrogenase E1 component family protein [Tetrahymena thermophila SB210]	AU_Ich_014C_D03		AU_Ich_014C_D03
RNA polymerase Rpb1, domain 2 family protein [Tetrahymena thermophila SB210]	AU_Ich_014C_D09	AU_Ich_014C_D09	AU_Ich_014C_D09
cyclic nucleotide-binding domain containing protein [Tetrahymena thermophila SB210]	AU_Ich_014C_E05
hypothetical protein TTHERM_00704020 [Tetrahymena thermophila SB210]	AU_Ich_014C_E06
cyclic nucleotide-binding domain containing protein [Tetrahymena thermophila SB210]	AU_Ich_014C_E09
Protein kinase domain containing protein [Tetrahymena thermophila SB210]	AU_Ich_014C_F01	AU_Ich_014C_F01	AU_Ich_014C_F01
unnamed protein product [Tetraodon nigroviridis]	AU_Ich_014C_F02
novel protein similar to vertebrate ryanodine receptor 3 (RYR3) [Danio rerio]	AU_Ich_014C_G03
ATP-dependent metalloprotease FtsH family protein [Tetrahymena thermophila SB210]	AU_Ich_014C_G12	AU_Ich_014C_G12	AU_Ich_014C_G12
PREDICTED: similar to Tyrosine-protein phosphatase, non-receptor type 9 (Protein-tyrosine phosphatase MEG2) (PTPase-MEG2) [Danio rerio]	AU_Ich_014C_H08
hypothetical protein TTHERM_00391400 [Tetrahymena thermophila SB210]	AU_Ich_014C_H09	AU_Ich_014C_H09
PREDICTED: hypothetical protein XP_678467 [Danio rerio]	AU_Ich_014D_A01
hypothetical protein TTHERM_00684820 [Tetrahymena thermophila SB210]	AU_Ich_014D_A05	AU_Ich_014D_A05	AU_Ich_014D_A05
Protein kinase domain containing protein [Tetrahymena thermophila SB210]	AU_Ich_014D_A06	AU_Ich_014D_A06	AU_Ich_014D_A06
hypothetical protein TTHERM_00106890 [Tetrahymena thermophila SB210]	AU_Ich_014D_A09	AU_Ich_014D_A09
hypothetical protein TTHERM_00766490 [Tetrahymena thermophila SB210]	AU_Ich_014D_A10	AU_Ich_014D_A10	AU_Ich_014D_A10
dnaK protein [Tetrahymena thermophila SB210]	AU_Ich_014D_B02	AU_Ich_014D_B02	AU_Ich_014D_B02
COG0256: Ribosomal protein L18 [Burkholderia dolosa AUO158]	AU_Ich_014D_B06	AU_Ich_014D_B06	AU_Ich_014D_B06
CR1 Danio rerio 2 reverse transcriptase	AU_Ich_014D_C02
Ferritin, heavy polypeptide 1 [Danio rerio] ref|NP_571660.1| ferritin, heavy polypeptide 1 [Danio rerio] gb|AAG37837.1| ferritin heavy chain [Danio rerio]	AU_Ich_014D_C06
Proteasome/cyclosome repeat family protein [Tetrahymena thermophila SB210]	AU_Ich_014D_C09	AU_Ich_014D_C09	AU_Ich_014D_C09
PREDICTED: similar to signal transducer and activator of transcription 1 isoform beta [Danio rerio]	AU_Ich_014D_C10
hypothetical protein TTHERM_01093520 [Tetrahymena thermophila SB210]	AU_Ich_014D_D07	AU_Ich_014D_D07
PREDICTED: hypothetical protein [Rattus norvegicus]	AU_Ich_014D_E09	AU_Ich_014D_E09
hypothetical protein FjohDRAFT_2343 [Flavobacterium johnsoniae UW101] gb|EAS58919.1| hypothetical protein FjohDRAFT_2343 [Flavobacterium johnsoniae UW101]	AU_Ich_014D_F11
hypothetical protein RcanM_01000133 [Rickettsia canadensis str. McKiel]	AU_Ich_014D_G04	AU_Ich_014D_G04	AU_Ich_014D_G04
Ribonucleotide reductase, barrel domain containing protein [Tetrahymena thermophila SB210]	AU_Ich_014D_G09	AU_Ich_014D_G09	AU_Ich_014D_G09
metallo-beta-lactamase superfamily protein [Tetrahymena thermophila SB210]	AU_Ich_014D_G10	AU_Ich_014D_G10
Peptidylprolyl isomerase A, like [Danio rerio] gb|AAH59470.1| Peptidylprolyl isomerase A, like [Danio rerio] ref|NP_956251.1| peptidylprolyl isomerase A, like [Danio rerio]	AU_Ich_014D_H04	AU_Ich_014D_H04	AU_Ich_014D_H04
Guanylate-binding protein, N-terminal domain containing protein [Tetrahymena thermophila SB210]	AU_Ich_014D_H05	AU_Ich_014D_H05
unnamed protein product [Tetraodon nigroviridis]	AU_Ich_014D_H06
		AU_Ich_015B_E11
acyl carrier protein reductase [Tetrahymena thermophila SB210]	AU_Ich_016A_A01	AU_Ich_016A_A01
		AU_Ich_016A_A02	AU_Ich_016A_A02
Zgc:92231 [Danio rerio] ref|NP_001004584.1| hypothetical protein LOC447845 [Danio rerio]	AU_Ich_016A_A04
hypothetical protein TTHERM_00158420 [Tetrahymena thermophila SB210]	AU_Ich_016A_A08	AU_Ich_016A_A08
Eukaryotic DNA topoisomerase I, catalytic core family protein [Tetrahymena thermophila SB210]	AU_Ich_016A_B07	AU_Ich_016A_B07	AU_Ich_016A_B07
fibrinogen alpha chain [Danio rerio] gb|AAH75895.1| Fibrinogen alpha chain [Danio rerio]	AU_Ich_016A_D01
hypothetical protein TTHERM_00551040 [Tetrahymena thermophila SB210]	AU_Ich_016A_D12	AU_Ich_016A_D12
hypothetical protein TTHERM_00348780 [Tetrahymena thermophila SB210]	AU_Ich_016A_E01	AU_Ich_016A_E01
reverse transcriptase-like protein [Paralichthys olivaceus]	AU_Ich_016A_E02
translation initiation factor IF-3 [Burkholderia pseudomallei K96243] ref|YP_108543.1| translation initiation factor IF-3 [Burkholderia pseudomallei K96243]	AU_Ich_016A_H01	AU_Ich_016A_H01	AU_Ich_016A_H01
pol-like protein [Danio rerio]	AU_Ich_016A_H02
hypothetical protein TTHERM_00661730 [Tetrahymena thermophila SB210]	AU_Ich_016A_H09	AU_Ich_016A_H09
delta-aminolevulinic acid dehydratase [Rickettsia sibirica 246] gb|EAA26444.1| delta-aminolevulinic acid dehydratase [Rickettsia sibirica 246]	AU_Ich_016B_A04	AU_Ich_016B_A04	AU_Ich_016B_A04
hypothetical protein TTHERM_00561280 [Tetrahymena thermophila SB210]	AU_Ich_016B_A07		AU_Ich_016B_A07
hypothetical protein TTHERM_01298520 [Tetrahymena thermophila SB210]	AU_Ich_016B_A09
Dpy-30 motif family protein [Tetrahymena thermophila SB210]	AU_Ich_016B_B08
novel protein similar to mouse and human TATA box binding protein (TBP)-associated factor, RNA polymerase I, A, 48kDa (TAF1A) [Danio rerio] ref|NP_001025386.1| TATA box binding protein (TBP)-associated factor, RNA polymerase I, A [Danio rerio]	AU_Ich_016B_C02
		AU_Ich_016B_C03
EF hand family protein [Tetrahymena thermophila SB210]	AU_Ich_016B_C05	AU_Ich_016B_C05
DNA gyrase subunit B [Elizabethkingia meningoseptica]	AU_Ich_016B_D01	AU_Ich_016B_D01	AU_Ich_016B_D01
DNA topoisomerase type 2 [Tetrahymena thermophila]	AU_Ich_016B_D06	AU_Ich_016B_D06	AU_Ich_016B_D06
hypothetical protein TTHERM_00697090 [Tetrahymena thermophila SB210]	AU_Ich_016B_E01	AU_Ich_016B_E01
SMC family, C-terminal domain containing protein [Tetrahymena thermophila SB210]	AU_Ich_016B_E07	AU_Ich_016B_E07
hypothetical protein TTHERM_00343950 [Tetrahymena thermophila SB210]	AU_Ich_016B_E09	AU_Ich_016B_E09
cation channel family protein [Tetrahymena thermophila SB210]	AU_Ich_016B_F08	AU_Ich_016B_F08
Sec7 domain containing protein [Tetrahymena thermophila SB210]	AU_Ich_016B_F12	AU_Ich_016B_F12	AU_Ich_016B_F12
PREDICTED: similar to RIKEN cDNA 3110050K21 [Rattus norvegicus]	AU_Ich_016B_G02		AU_Ich_016B_G02
PREDICTED: similar to KIAA0460 protein, partial [Danio rerio]	AU_Ich_016B_G04
hypothetical protein TTHERM_00790950 [Tetrahymena thermophila SB210]	AU_Ich_016B_H05	AU_Ich_016B_H05	AU_Ich_016B_H05
Protein kinase domain containing protein [Tetrahymena thermophila SB210]	AU_Ich_016B_H07	AU_Ich_016B_H07	AU_Ich_016B_H07
hypothetical protein TTHERM_00105570 [Tetrahymena thermophila SB210]	AU_Ich_016B_H09	AU_Ich_016B_H09	AU_Ich_016B_H09
RNA polymerase beta subunit [Rickettsia typhi]	AU_Ich_016B_H12	AU_Ich_016B_H12	AU_Ich_016B_H12
unnamed protein product [Tetraodon nigroviridis]	AU_Ich_016C_A02
Guanylate-binding protein, N-terminal domain containing protein [Tetrahymena thermophila SB210]	AU_Ich_016C_A04	AU_Ich_016C_A04
chromobox homolog 8 [Danio rerio] ref|NP_991179.1| chromobox homolog 8 [Danio rerio]	AU_Ich_016C_A11
2-methylcitrate synthase/citrate synthase II family protein [Tetrahymena thermophila SB210]	AU_Ich_016C_B04	AU_Ich_016C_B04
glutathione peroxidase type 2 [Oncorhynchus mykiss]	AU_Ich_016C_B07		AU_Ich_016C_B07
LMBR1-like conserved region family protein [Tetrahymena thermophila SB210]	AU_Ich_016C_B10
Coenzyme A transferase family protein [Tetrahymena thermophila SB210]	AU_Ich_016C_C05	AU_Ich_016C_C05
hypothetical protein TTHERM_00494570 [Tetrahymena thermophila SB210]	AU_Ich_016C_C11	AU_Ich_016C_C11
NMD3 family protein [Tetrahymena thermophila SB210]	AU_Ich_016C_D04		AU_Ich_016C_D04
PREDICTED: similar to SI:dZ63M10.1 (novel MHC class I antigen) [Danio rerio]	AU_Ich_016C_D07
Na,H/K antiporter P-type ATPase, alpha subunit family protein [Tetrahymena thermophila SB210]	AU_Ich_016C_D10	AU_Ich_016C_D10
DNA repair helicase rad25 family protein [Tetrahymena thermophila SB210]	AU_Ich_016C_E04	AU_Ich_016C_E04
PREDICTED: similar to SNF2/RAD54 family protein [Gallus gallus]	AU_Ich_016C_E06
conserved hypothetical protein [Tetrahymena thermophila SB210]	AU_Ich_016C_E08		AU_Ich_016C_E08
RNA POLYMERASE SIGMA-32 FACTOR (rpoH) [Rickettsia prowazekii] ref|NP_220687.1| RNA polymerase sigma factor [Rickettsia prowazekii str. Madrid E]	AU_Ich_016C_E11	AU_Ich_016C_E11
thymidylate kinase family protein [Tetrahymena thermophila SB210]	AU_Ich_016C_E12	AU_Ich_016C_E12	AU_Ich_016C_E12
Adaptin N terminal region family protein [Tetrahymena thermophila SB210]	AU_Ich_016C_F03	AU_Ich_016C_F03	AU_Ich_016C_F03
hypothetical protein TTHERM_00551040 [Tetrahymena thermophila SB210]	AU_Ich_016C_F06	AU_Ich_016C_F06
hypothetical protein TTHERM_00628580 [Tetrahymena thermophila SB210]	AU_Ich_016C_F08	AU_Ich_016C_F08
super cysteine rich protein; SCRP [Homo sapiens]	AU_Ich_016C_F12
hypothetical protein TTHERM_00122390 [Tetrahymena thermophila SB210]	AU_Ich_016C_G05	AU_Ich_016C_G05	AU_Ich_016C_G05
Structure-specific recognition protein [Tetrahymena thermophila SB210]	AU_Ich_016C_H03	AU_Ich_016C_H03	AU_Ich_016C_H03
hypothetical protein TTHERM_00295470 [Tetrahymena thermophila SB210]	AU_Ich_016C_H05	AU_Ich_016C_H05
Papain family cysteine protease containing protein [Tetrahymena thermophila SB210]	AU_Ich_016C_H08	AU_Ich_016C_H08
Latrophilin/CL-1-like GPS domain containing protein [Tetrahymena thermophila SB210]	AU_Ich_016D_A02	AU_Ich_016D_A02
		AU_Ich_016D_A03
hypothetical protein TTHERM_01528520 [Tetrahymena thermophila SB210]	AU_Ich_016D_B02	AU_Ich_016D_B02
		AU_Ich_016D_B08
met proto-oncogene (hepatocyte growth factor receptor) [Danio rerio] gb|AAU34018.1| c-Met receptor tyrosine kinase [Danio rerio]	AU_Ich_016D_B11
LOC398268 protein [Xenopus laevis]	AU_Ich_016D_C01	AU_Ich_016D_C01
SET domain containing protein [Tetrahymena thermophila SB210]	AU_Ich_016D_C02	AU_Ich_016D_C02
Dynein heavy chain family protein [Tetrahymena thermophila SB210]	AU_Ich_016D_C03	AU_Ich_016D_C03
SAC3/GANP family protein [Tetrahymena thermophila SB210]	AU_Ich_016D_C07	AU_Ich_016D_C07
		AU_Ich_016D_C10
Lethal giant larvae homolog 2 (Drosophila) [Danio rerio] ref|XP_687847.1| PREDICTED: similar to Lethal giant larvae homolog 2 [Danio rerio] ref|XP_702542.1| PREDICTED: hypothetical protein XP_697450 [Danio rerio] sp|Q7SZE3|L2GL2_BRARE Lethal(2) giant larvae protein homolog 2 (Protein penner) ref|NP_997747.1| lethal giant larvae homolog 2 [Danio rerio]	AU_Ich_016D_D06
Creatine kinase, brain [Danio rerio]	AU_Ich_016D_D10
PHD-finger family protein [Tetrahymena thermophila SB210]	AU_Ich_016D_E01	AU_Ich_016D_E01
YEATS family protein [Tetrahymena thermophila SB210]	AU_Ich_016D_E04	AU_Ich_016D_E04
PREDICTED: similar to protease, reverse transcriptase, ribonuclease H, integrase [Danio rerio]	AU_Ich_016D_E06	AU_Ich_016D_E06
CCR4-Not complex component, Not1 family protein [Tetrahymena thermophila SB210]	AU_Ich_016D_F03	AU_Ich_016D_F03	AU_Ich_016D_F03
hypothetical protein TTHERM_00797900 [Tetrahymena thermophila SB210]	AU_Ich_016D_F06
Male sterility protein [Tetrahymena thermophila SB210]	AU_Ich_016D_G02	AU_Ich_016D_G02
hypothetical protein RcanM_01000181 [Rickettsia canadensis str. McKiel]	AU_Ich_016D_H03	AU_Ich_016D_H03	AU_Ich_016D_H03
Zgc:113964 [Danio rerio] ref|NP_001025137.1| hypothetical protein LOC573120 [Danio rerio]	AU_Ich_016D_H07	AU_Ich_016D_H07	AU_Ich_016D_H07
Annexin A1a [Danio rerio]	AU_Ich_016D_H08
		AU_Ich_017A_A01
ribosomal protein L14 [Cellulophaga sp. MED134] gb|EAQ37981.1| ribosomal protein L14 [Cellulophaga sp. MED134]	AU_Ich_017A_A06	AU_Ich_017A_A06
hypothetical protein TTHERM_00455630 [Tetrahymena thermophila SB210]	AU_Ich_017A_A09	AU_Ich_017A_A09
hypothetical protein TTHERM_00448680 [Tetrahymena thermophila SB210]	AU_Ich_017A_B04
Protein kinase domain containing protein [Tetrahymena thermophila SB210]	AU_Ich_017A_B05	AU_Ich_017A_B05	AU_Ich_017A_B05
hypothetical protein TTHERM_00551040 [Tetrahymena thermophila SB210]	AU_Ich_017A_B08	AU_Ich_017A_B08
4-hydroxyphenylpyruvate dioxygenase (4HPPD) (HPD) (HPPDase) (4-hydroxyphenylpyruvic acid oxidase) (F-antigen homolog) (TF-AG) gb|AAA96492.1| F-antigen gb|EAS07560.1| 4-hydroxyphenylpyruvate dioxygenase family protein [Tetrahymena thermophila SB210]	AU_Ich_017A_C02	AU_Ich_017A_C02
hypothetical protein MED134_01920 [Cellulophaga sp. MED134] gb|EAQ38713.1| hypothetical protein MED134_01920 [Cellulophaga sp. MED134]	AU_Ich_017A_C03
hypothetical protein TTHERM_00101360 [Tetrahymena thermophila SB210]	AU_Ich_017A_C10	AU_Ich_017A_C10
F-box protein 11 [Homo sapiens]	AU_Ich_017A_C11
conserved hypothetical protein [Tetrahymena thermophila SB210]	AU_Ich_017A_D04	AU_Ich_017A_D04
Metallophosphoesterase [Flavobacterium johnsoniae UW101] gb|EAS58230.1| Metallophosphoesterase [Flavobacterium johnsoniae UW101]	AU_Ich_017A_D07
putative membrane protein [Flavobacterium johnsoniae UW101] gb|EAS61840.1| putative membrane protein [Flavobacterium johnsoniae UW101]	AU_Ich_017A_D09
hypothetical protein TTHERM_00470470 [Tetrahymena thermophila SB210]	AU_Ich_017A_E02	AU_Ich_017A_E02
ATP synthase F0 subunit 6 [Ictalurus punctatus] gb|AAL93227.1| ATP synthase F0 subunit 6 [Ictalurus punctatus]	AU_Ich_017A_E04
hypothetical protein TTHERM_00144870 [Tetrahymena thermophila SB210]	AU_Ich_017A_E06	AU_Ich_017A_E06
hypothetical protein TTHERM_00780850 [Tetrahymena thermophila SB210]	AU_Ich_017A_E07
IQ calmodulin-binding motif family protein [Tetrahymena thermophila SB210]	AU_Ich_017A_E08	AU_Ich_017A_E08
jmjC domain containing protein [Tetrahymena thermophila SB210]	AU_Ich_017A_E12	AU_Ich_017A_E12
		AU_Ich_017A_F03
Giardia variant-specific surface protein [Tetrahymena thermophila SB210]	AU_Ich_017A_G03	AU_Ich_017A_G03
deoxyribose-phosphate aldolase family protein [Tetrahymena thermophila SB210]	AU_Ich_017A_G09	AU_Ich_017A_G09
unnamed protein product [Tetraodon nigroviridis]	AU_Ich_017A_H01	AU_Ich_017A_H01
hypothetical protein TTHERM_01068230 [Tetrahymena thermophila SB210]	AU_Ich_017A_H09	AU_Ich_017A_H09
peptidase, insulinase family [Tetrahymena thermophila SB210]	AU_Ich_017A_H10	AU_Ich_017A_H10
PREDICTED: similar to Putative pre-mRNA splicing factor RNA helicase (DEAH box protein 15) isoform 16 [Bos taurus]	AU_Ich_017B_A09	AU_Ich_017B_A09	AU_Ich_017B_A09
EF hand family protein [Tetrahymena thermophila SB210]	AU_Ich_017B_B01	AU_Ich_017B_B01
hypothetical protein RcanM_01000309 [Rickettsia canadensis str. McKiel]	AU_Ich_017B_B07	AU_Ich_017B_B07	AU_Ich_017B_B07
PREDICTED: similar to SAP90/PSD-95 associated protein 2 [Danio rerio]	AU_Ich_017B_B12
NLI interacting factor-like phosphatase family protein [Tetrahymena thermophila SB210]	AU_Ich_017B_C08
Zgc:92575 [Danio rerio] ref|NP_001007328.1| hypothetical protein LOC492361 [Danio rerio]	AU_Ich_017B_C12
		AU_Ich_017B_D06
PREDICTED: similar to zn-finger, CCHC type and RNA-directed DNA polymerase and Integrase, catalytic domain containing protein (3J949) [Strongylocentrotus purpuratus]	AU_Ich_017B_D07
oxoglutarate dehydrogenase [Psychroflexus torquis ATCC 700755] gb|EAS73056.1| oxoglutarate dehydrogenase [Psychroflexus torquis ATCC 700755]	AU_Ich_017B_D08	AU_Ich_017B_D08	AU_Ich_017B_D08
hypothetical protein TTHERM_00143670 [Tetrahymena thermophila SB210]	AU_Ich_017B_F08	AU_Ich_017B_F08
phospholipid-translocating P-type ATPase, flippase family protein [Tetrahymena thermophila SB210]	AU_Ich_017B_F10	AU_Ich_017B_F10
PREDICTED: similar to FLJ90013 protein [Danio rerio]	AU_Ich_017B_F12
EGF-like domain containing protein [Tetrahymena thermophila SB210]	AU_Ich_017B_G11	AU_Ich_017B_G11
50S ribosomal protein L10 [Rickettsia felis URRWXCal2] ref|YP_247164.1| 50S ribosomal protein L10 [Rickettsia felis URRWXCal2] sp|Q4UKD2|RL10_RICFE 50S ribosomal protein L10	AU_Ich_017B_H03	AU_Ich_017B_H03
		AU_Ich_017B_H06
hypothetical protein FjohDRAFT_2492 [Flavobacterium johnsoniae UW101] gb|EAS59068.1| hypothetical protein FjohDRAFT_2492 [Flavobacterium johnsoniae UW101]	AU_Ich_017B_H07
Papain family cysteine protease containing protein [Tetrahymena thermophila SB210]	AU_Ich_017B_H09		AU_Ich_017B_H09
hypothetical protein [Gallus gallus] ref|NP_001026140.1| hypothetical protein LOC420463 [Gallus gallus]	AU_Ich_017C_A02	AU_Ich_017C_A02
unnamed protein product [Tetraodon nigroviridis]	AU_Ich_017C_A06
putative thioredoxin family protein [Croceibacter atlanticus HTCC2559] gb|EAP86780.1| putative thioredoxin family protein [Croceibacter atlanticus HTCC2559]	AU_Ich_017C_A09
hypothetical protein TTHERM_00721540 [Tetrahymena thermophila SB210]	AU_Ich_017C_A12	AU_Ich_017C_A12
major facilitator superfamily protein [Tetrahymena thermophila SB210]	AU_Ich_017C_B03
Penicillin amidase family protein [Tetrahymena thermophila SB210]	AU_Ich_017C_B04	AU_Ich_017C_B04
Type III restriction enzyme, res subunit family protein [Tetrahymena thermophila SB210]	AU_Ich_017C_B09	AU_Ich_017C_B09	AU_Ich_017C_B09
extensin class 1 protein [Vigna unguiculata]	AU_Ich_017C_B12
protein kinase domain [Tetrahymena thermophila SB210]	AU_Ich_017C_C01	AU_Ich_017C_C01
Proline/betaine transporter [Rickettsia felis URRWXCal2] ref|YP_246901.1| Proline/betaine transporter [Rickettsia felis URRWXCal2]	AU_Ich_017C_C07
inorganic pyrophosphatase [Tetrahymena thermophila SB210]	AU_Ich_017C_C12	AU_Ich_017C_C12	AU_Ich_017C_C12
hypothetical protein TTHERM_00643530 [Tetrahymena thermophila SB210]	AU_Ich_017C_D01	AU_Ich_017C_D01
Amino acid adenylation [Crocosphaera watsonii WH 8501] gb|EAM49404.1| Amino acid adenylation [Crocosphaera watsonii WH 8501]	AU_Ich_017C_D09	AU_Ich_017C_D09
ribose-phosphate pyrophosphokinase family protein [Tetrahymena thermophila SB210]	AU_Ich_017C_D10	AU_Ich_017C_D10	AU_Ich_017C_D10
		AU_Ich_017C_D11
Glutaryl-Coenzyme A dehydrogenase, like [Danio rerio] ref|NP_001006024.1| glutaryl-Coenzyme A dehydrogenase, like [Danio rerio]	AU_Ich_017C_E12	AU_Ich_017C_E12
hypothetical protein TTHERM_00599770 [Tetrahymena thermophila SB210]	AU_Ich_017C_F04	AU_Ich_017C_F04
Replicative DNA helicase [Rickettsia bellii RML369-C] ref|YP_538099.1| Replicative DNA helicase [Rickettsia bellii RML369-C] ref|ZP_01379997.1| hypothetical protein RbelO_01000789 [Rickettsia bellii OSU 85-389]	AU_Ich_017C_G05
transposase homolog [Haemonchus contortus]	AU_Ich_017C_G10
cyclic nucleotide-binding domain containing protein [Tetrahymena thermophila SB210]	AU_Ich_017C_H01	AU_Ich_017C_H01
Protein kinase domain containing protein [Tetrahymena thermophila SB210]	AU_Ich_017D_A09	AU_Ich_017D_A09
unknown [Rickettsia bellii RML369-C] ref|YP_537808.1| hypothetical protein RBE_0638 [Rickettsia bellii RML369-C] ref|ZP_01380059.1| hypothetical protein RbelO_01000851 [Rickettsia bellii OSU 85-389]	AU_Ich_017D_B07
apoptosis inhibitor 5 [Macaca fascicularis]	AU_Ich_017D_B09
Leucine Rich Repeat family protein [Tetrahymena thermophila SB210]	AU_Ich_017D_C01	AU_Ich_017D_C01
hypothetical protein TTHERM_00823460 [Tetrahymena thermophila SB210]	AU_Ich_017D_C03	AU_Ich_017D_C03
hypothetical protein TTHERM_00430020 [Tetrahymena thermophila SB210]	AU_Ich_017D_C09		AU_Ich_017D_C09
hypothetical protein RcanM_01001029 [Rickettsia canadensis str. McKiel]	AU_Ich_017D_C11	AU_Ich_017D_C11
Glutamate dehydrogenase (NADP+) [Flavobacterium johnsoniae UW101] gb|EAS58581.1| Glutamate dehydrogenase (NADP+) [Flavobacterium johnsoniae UW101]	AU_Ich_017D_D02	AU_Ich_017D_D02	AU_Ich_017D_D02
hypothetical protein TTHERM_00394410 [Tetrahymena thermophila SB210]	AU_Ich_017D_D10	AU_Ich_017D_D10
transposase [Rana pipiens] tpg|DAA01561.1| TPA_exp: transposase [Rana pipiens]	AU_Ich_017D_E01
reverse transcriptase [Anguilla japonica]	AU_Ich_017D_E02
hypothetical protein TTHERM_00355450 [Tetrahymena thermophila SB210]	AU_Ich_017D_E03	AU_Ich_017D_E03
Adenylate kinase family protein [Tetrahymena thermophila SB210]	AU_Ich_017D_E05	AU_Ich_017D_E05
DNA mismatch repair protein, C-terminal domain containing protein [Tetrahymena thermophila SB210]	AU_Ich_017D_E06	AU_Ich_017D_E06
hypothetical protein TTHERM_00780850 [Tetrahymena thermophila SB210]	AU_Ich_017D_E08	AU_Ich_017D_E08	AU_Ich_017D_E08
PREDICTED: similar to glycogen synthase kinase 3 alpha [Danio rerio]	AU_Ich_017D_E11
aconitate hydratase 1 [Acidiphilium cryptum JF-5] gb|EAR41609.1| aconitate hydratase 1 [Acidiphilium cryptum JF-5]	AU_Ich_017D_F03	AU_Ich_017D_F03	AU_Ich_017D_F03
hypothetical protein TTHERM_00467640 [Tetrahymena thermophila SB210]	AU_Ich_017D_F05	AU_Ich_017D_F05
Insect antifreeze protein [Tetrahymena thermophila SB210]	AU_Ich_017D_F10	AU_Ich_017D_F10
hypothetical protein TTHERM_00125530 [Tetrahymena thermophila SB210]	AU_Ich_017D_G01	AU_Ich_017D_G01
hypothetical protein TTHERM_00112530 [Tetrahymena thermophila SB210]	AU_Ich_017D_G05	AU_Ich_017D_G05
hypothetical protein RcanM_01000384 [Rickettsia canadensis str. McKiel]	AU_Ich_017D_H12
hypothetical protein TTHERM_00047050 [Tetrahymena thermophila SB210]	AU_Ich_018A_A01
calcium-translocating P-type ATPase, PMCA-type family protein [Tetrahymena thermophila SB210]	AU_Ich_018A_A04	AU_Ich_018A_A04	AU_Ich_018A_A04
Zgc:101847 [Danio rerio] ref|NP_001008593.1| hypothetical protein LOC494050 [Danio rerio]	AU_Ich_018A_A09
putative MAPK [Tetrahymena thermophila]	AU_Ich_018A_B03	AU_Ich_018A_B03	AU_Ich_018A_B03
SJCHGC09533 protein [Schistosoma japonicum]	AU_Ich_018A_B08
hypothetical protein TTHERM_00391400 [Tetrahymena thermophila SB210]	AU_Ich_018A_C01	AU_Ich_018A_C01
ADP-ribosylation factor family protein [Tetrahymena thermophila SB210]	AU_Ich_018A_C02	AU_Ich_018A_C02
Kinesin motor domain containing protein [Tetrahymena thermophila SB210]	AU_Ich_018A_C05	AU_Ich_018A_C05	AU_Ich_018A_C05
Peptidase C13 family protein [Tetrahymena thermophila SB210]	AU_Ich_018A_D01	AU_Ich_018A_D01
hypothetical protein TTHERM_00439010 [Tetrahymena thermophila SB210]	AU_Ich_018A_D02
Dspa protein [Danio rerio]	AU_Ich_018A_D03
Calpain family cysteine protease containing protein [Tetrahymena thermophila SB210]	AU_Ich_018A_D04	AU_Ich_018A_D04
hypothetical protein TTHERM_00622820 [Tetrahymena thermophila SB210]	AU_Ich_018A_D05	AU_Ich_018A_D05
PREDICTED: similar to reverse transcriptase/ribonuclease H/putative methyltransferase [Danio rerio]	AU_Ich_018A_D06
hypothetical protein TTHERM_00218390 [Tetrahymena thermophila SB210]	AU_Ich_018A_E04	AU_Ich_018A_E04
hypothetical protein TTHERM_00590060 [Tetrahymena thermophila SB210]	AU_Ich_018A_E06	AU_Ich_018A_E06
cystathionine beta-synthase family protein [Tetrahymena thermophila SB210]	AU_Ich_018A_E12	AU_Ich_018A_E12
Amino acid adenylation [Azotobacter vinelandii AvOP] gb|EAM03724.1| Amino acid adenylation [Azotobacter vinelandii AvOP]	AU_Ich_018A_F02
Major Facilitator Superfamily protein [Tetrahymena thermophila SB210]	AU_Ich_018A_F06	AU_Ich_018A_F06
hypothetical protein TTHERM_01099170 [Tetrahymena thermophila SB210]	AU_Ich_018A_G05	AU_Ich_018A_G05
hypothetical protein TTHERM_00530000 [Tetrahymena thermophila SB210]	AU_Ich_018A_H01
Sodium/hydrogen exchanger family protein [Tetrahymena thermophila SB210]	AU_Ich_018A_H11	AU_Ich_018A_H11
Dynein heavy chain family protein [Tetrahymena thermophila SB210]	AU_Ich_018B_A12	AU_Ich_018B_A12	AU_Ich_018B_A12
50S ribosomal protein [Tetrahymena thermophila SB210]	AU_Ich_018B_B06	AU_Ich_018B_B06	AU_Ich_018B_B06
protein disulfide-isomerase domain containing protein [Tetrahymena thermophila SB210]	AU_Ich_018B_B07	AU_Ich_018B_C07	AU_Ich_018B_B07
SJCHGC09227 protein [Schistosoma japonicum]	AU_Ich_018B_B10
Pard3 180 kDa isoform [Danio rerio]	AU_Ich_018B_C06
hypothetical protein TTHERM_00522030 [Tetrahymena thermophila SB210]	AU_Ich_018B_C07
Type III restriction enzyme, res subunit family protein [Tetrahymena thermophila SB210]	AU_Ich_018B_C11	AU_Ich_018B_C11	AU_Ich_018B_C11
U1 small nuclear ribonucleoprotein 70 kDa [Tetrahymena thermophila SB210]	AU_Ich_018B_D09	AU_Ich_018B_D09
PREDICTED: hypothetical protein XP_692252 [Danio rerio]	AU_Ich_018B_D12
hypothetical protein TTHERM_00780850 [Tetrahymena thermophila SB210]	AU_Ich_018B_E04	AU_Ich_018B_E04	AU_Ich_018B_E04
PREDICTED: hypothetical protein XP_678073 isoform 1 [Danio rerio]	AU_Ich_018B_F05
hypothetical protein TTHERM_00670600 [Tetrahymena thermophila SB210]	AU_Ich_018B_F10	AU_Ich_018B_F10
DHHC zinc finger domain containing protein [Tetrahymena thermophila SB210]	AU_Ich_018B_G01	AU_Ich_018B_G01	AU_Ich_018B_G01
		AU_Ich_018B_G11
Zinc finger, C2H2 type family protein [Tetrahymena thermophila SB210]	AU_Ich_018B_H08	AU_Ich_018B_H08
SGS domain containing protein [Tetrahymena thermophila SB210]	AU_Ich_018B_H09	AU_Ich_018B_H09	AU_Ich_018B_H09
hypothetical protein TTHERM_00013630 [Tetrahymena thermophila SB210]	AU_Ich_018C_A04		AU_Ich_018C_A04
Leishmanolysin family protein [Tetrahymena thermophila SB210]	AU_Ich_018C_A10
hypothetical protein TTHERM_00028570 [Tetrahymena thermophila SB210]	AU_Ich_018C_B02	AU_Ich_018C_B02
hypothetical protein TTHERM_00188980 [Tetrahymena thermophila SB210]	AU_Ich_018C_B10	AU_Ich_018C_B10	AU_Ich_018C_B10
glycosyl transferase, group 1 family protein [Tetrahymena thermophila SB210]	AU_Ich_018C_C05	AU_Ich_018C_C05
hypothetical protein TTHERM_00047490 [Tetrahymena thermophila SB210]	AU_Ich_018C_C08
hypothetical protein TTHERM_00125140 [Tetrahymena thermophila SB210]	AU_Ich_018C_D01	AU_Ich_018C_D01
hypothetical protein TTHERM_00529880 [Tetrahymena thermophila SB210]	AU_Ich_018C_D04	AU_Ich_018C_D04	AU_Ich_018C_D04
odd Oz/ten-m homolog 3 [Danio rerio] dbj|BAA81892.1| ten-m3 [Danio rerio]	AU_Ich_018C_D05
hypothetical protein TTHERM_00824040 [Tetrahymena thermophila SB210]	AU_Ich_018C_D08	AU_Ich_018C_D08
		AU_Ich_018C_E01
Zgc:100984 [Danio rerio] ref|NP_001003610.1| hypothetical protein LOC445216 [Danio rerio]	AU_Ich_018C_E02
		AU_Ich_018C_E06
Dynein heavy chain family protein [Tetrahymena thermophila SB210]	AU_Ich_018C_E11		AU_Ich_018C_E11
hypothetical protein RbelO_01000699 [Rickettsia bellii OSU 85-389]	AU_Ich_018C_G11
hypothetical protein TTHERM_00214710 [Tetrahymena thermophila SB210]	AU_Ich_018C_H03
calcium-translocating P-type ATPase, PMCA-type family protein [Tetrahymena thermophila SB210]	AU_Ich_018D_A07	AU_Ich_018D_A07	AU_Ich_018D_A07
conserved hypothetical protein [Clostridium perfringens str. 13] ref|NP_561076.1| hypothetical protein CPE0160 [Clostridium perfringens str. 13]	AU_Ich_018D_A11
Thiolase, N-terminal domain containing protein [Tetrahymena thermophila SB210]	AU_Ich_018D_B02	AU_Ich_018D_B02
cyclic nucleotide-binding domain containing protein [Tetrahymena thermophila SB210]	AU_Ich_018D_B03	AU_Ich_018D_B03
Protein kinase domain containing protein [Tetrahymena thermophila SB210]	AU_Ich_018D_B09	AU_Ich_018D_B09	AU_Ich_018D_B09
PREDICTED: similar to Zinc finger DHHC domain containing protein 6 (H4 homolog), partial [Danio rerio]	AU_Ich_018D_C05
EGF-like domain containing protein [Tetrahymena thermophila SB210]	AU_Ich_018D_D02	AU_Ich_018D_D02
hypothetical protein [Ictalurus punctatus]	AU_Ich_018D_D05
ovary-specific C1q-like factor [Carassius auratus auratus]	AU_Ich_018D_D06
Spermidine/putrescine-binding periplasmic protein [Hahella chejuensis KCTC 2396] gb|ABC29034.1| Spermidine/putrescine-binding periplasmic protein [Hahella chejuensis KCTC 2396]	AU_Ich_018D_E10
N-acetylmuramoyl-L-alanine amidase [Xanthomonas campestris pv. campestris str. ATCC 33913] gb|AAY50917.1| N-acetylmuramoyl-L-alanine amidase [Xanthomonas campestris pv. campestris str. 8004] ref|YP_244937.1| N-acetylmuramoyl-L-alanine amidase [Xanthomonas campestris pv. campestris str. 8004] ref|NP_639150.1| N-acetylmuramoyl-L-alanine amidase [Xanthomonas campestris pv. campestris str. ATCC 33913]	AU_Ich_018D_E11
MFS type sugar transporter [Rickettsia felis URRWXCal2] ref|YP_247343.1| MFS type sugar transporter [Rickettsia felis URRWXCal2]	AU_Ich_018D_F02
Protein kinase domain containing protein [Tetrahymena thermophila SB210]	AU_Ich_018D_F03	AU_Ich_018D_F03	AU_Ich_018D_F03
Zgc:92296 [Danio rerio] ref|NP_001007317.1| hypothetical protein LOC492350 [Danio rerio]	AU_Ich_018D_F04
putative transposase [Drosophila hydei] prf||2013359A transposase	AU_Ich_018D_F05
Zgc:92406 [Danio rerio] ref|NP_001003736.1| hypothetical protein LOC445281 [Danio rerio]	AU_Ich_018D_F10
transposase [Rana pipiens] tpg|DAA01561.1| TPA_exp: transposase [Rana pipiens]	AU_Ich_018D_G02
Zgc:136869 [Danio rerio] ref|NP_001035394.1| hypothetical protein LOC678545 [Danio rerio]	AU_Ich_018D_H02	AU_Ich_018D_H02
hypothetical protein TTHERM_00666400 [Tetrahymena thermophila SB210]	AU_Ich_018D_H03	AU_Ich_018D_H03
hypothetical protein TTHERM_00194740 [Tetrahymena thermophila SB210]	AU_Ich_018D_H05	AU_Ich_018D_H05
calcium-translocating P-type ATPase, PMCA-type family protein [Tetrahymena thermophila SB210]	AU_Ich_018D_H09		AU_Ich_018D_H09
Viral A-type inclusion protein repeat containing protein [Tetrahymena thermophila SB210]	AU_Ich_019A_A01	AU_Ich_019A_A01
Leucine Rich Repeat family protein [Tetrahymena thermophila SB210]	AU_Ich_019A_A02	AU_Ich_019A_A02
transposase [Rana pipiens] tpg|DAA01561.1| TPA_exp: transposase [Rana pipiens]	AU_Ich_019A_A08
PREDICTED: similar to very large inducible GTPase-1 [Danio rerio]	AU_Ich_019A_A11
Ubiquitin carboxyl-terminal hydrolase family protein [Tetrahymena thermophila SB210]	AU_Ich_019A_B01
2-oxoglutarate dehydrogenase E1 component [Rickettsia bellii RML369-C] ref|YP_538269.1| 2-oxoglutarate dehydrogenase E1 component [Rickettsia bellii RML369-C]	AU_Ich_019A_B05	AU_Ich_019A_B05	AU_Ich_019A_B05
hypothetical protein TTHERM_00387010 [Tetrahymena thermophila SB210]	AU_Ich_019A_B08	AU_Ich_019A_B08
ribosomal protein L6 containing protein [Tetrahymena thermophila SB210]	AU_Ich_019A_B12	AU_Ich_019A_B12	AU_Ich_019A_B12
Guanylate-binding protein, N-terminal domain containing protein [Tetrahymena thermophila SB210]	AU_Ich_019A_C04	AU_Ich_019A_C04
hypothetical protein TTHERM_01094880 [Tetrahymena thermophila SB210]	AU_Ich_019A_D03	AU_Ich_019A_D03	AU_Ich_019A_D03
transposase [Rana pipiens] tpg|DAA01561.1| TPA_exp: transposase [Rana pipiens]	AU_Ich_019A_E01
Dynein heavy chain family protein [Tetrahymena thermophila SB210]	AU_Ich_019A_E03	AU_Ich_019A_E03	AU_Ich_019A_E03
tyrosine/nicotianamine aminotransferases family protein [Tetrahymena thermophila SB210]	AU_Ich_019A_E11	AU_Ich_019A_E11
hypothetical protein TTHERM_00558360 [Tetrahymena thermophila SB210]	AU_Ich_019A_E12		AU_Ich_019A_E12
protein phosphatase regulatory subunit [Tetrahymena thermophila SB210]	AU_Ich_019A_F02	AU_Ich_019A_F02
		AU_Ich_019A_F09
Protein kinase domain containing protein [Tetrahymena thermophila SB210]	AU_Ich_019A_G03	AU_Ich_019A_G03	AU_Ich_019A_G03
hypothetical protein TTHERM_00433410 [Tetrahymena thermophila SB210]	AU_Ich_019A_G04	AU_Ich_019A_G04
Protein kinase domain containing protein [Tetrahymena thermophila SB210]	AU_Ich_019A_G05
Solute carrier family 13 (sodium-dependent dicarboxylate transporter), member 2 [Danio rerio] ref|NP_998617.2| solute carrier family 13 (sodium-dependent dicarboxylate transporter), member 2 [Danio rerio]	AU_Ich_019A_G11	AU_Ich_019A_G11
hypothetical protein TTHERM_00849280 [Tetrahymena thermophila SB210]	AU_Ich_019A_H02	AU_Ich_019A_H02
hypothetical protein TTHERM_00196080 [Tetrahymena thermophila SB210]	AU_Ich_019A_H04	AU_Ich_019A_H04	AU_Ich_019A_H04
putative transposase [Drosophila hydei] prf||2013359A transposase	AU_Ich_019A_H07
dynein light chain p28B [Tetrahymena thermophila] gb|EAR92655.1| hypothetical protein TTHERM_00319990 [Tetrahymena thermophila SB210]	AU_Ich_019B_A04
Protein kinase domain containing protein [Tetrahymena thermophila SB210]	AU_Ich_019B_A05	AU_Ich_019B_A05	AU_Ich_019B_A05
			AU_Ich_019B_A06
U88 [Human herpesvirus 6] emb|CAA58337.1| U88 [Human herpesvirus 6]	AU_Ich_019B_A12
probable long chain fatty-acid CoA ligase [Croceibacter atlanticus HTCC2559] gb|EAP88327.1| probable long chain fatty-acid CoA ligase [Croceibacter atlanticus HTCC2559]	AU_Ich_019B_B08	AU_Ich_019B_B08	AU_Ich_019B_B08
hypothetical protein TTHERM_00420230 [Tetrahymena thermophila SB210]	AU_Ich_019B_C07
Inorganic H+ pyrophosphatase [Tetrahymena thermophila SB210]	AU_Ich_019B_C12	AU_Ich_019B_C12	AU_Ich_019B_C12
Protein phosphatase 2C containing protein [Tetrahymena thermophila SB210]	AU_Ich_019B_D03	AU_Ich_019B_D03	AU_Ich_019B_D03
novel protein containing multiple scavenger receptor cysteine-rich (SRCR) domains similar to vertebrate deleted in malignant brain tumors 1 (DMBT1) [Danio rerio]	AU_Ich_019B_D06
			AU_Ich_019B_E01
40S ribosomal protein S16 [Ictalurus punctatus] sp|Q90YQ7|RS16_ICTPU 40S ribosomal protein S16	AU_Ich_019B_E07	AU_Ich_019B_E07	AU_Ich_019B_E07
hypothetical protein TTHERM_01076960 [Tetrahymena thermophila SB210]	AU_Ich_019B_E08		AU_Ich_019B_E08
Dynein heavy chain family protein [Tetrahymena thermophila SB210]	AU_Ich_019B_F09	AU_Ich_019B_F09	AU_Ich_019B_F09
pG1 protein - human (fragment)	AU_Ich_019B_G07	AU_Ich_019B_G07
phospholipid-translocating P-type ATPase, flippase family protein [Tetrahymena thermophila SB210]	AU_Ich_019B_G12
Protein kinase domain containing protein [Tetrahymena thermophila SB210]	AU_Ich_019B_H07
Eukaryotic ribosomal protein L18 containing protein [Tetrahymena thermophila SB210]	AU_Ich_019B_H09	AU_Ich_019B_H09	AU_Ich_019B_H09
Vesicle-associated membrane protein 8 (endobrevin) [Danio rerio] gb|AAH49333.1| Vesicle-associated membrane protein 8 (endobrevin) [Danio rerio] ref|NP_956053.1| vesicle-associated membrane protein 8 (endobrevin) [Danio rerio]	AU_Ich_019B_H11		AU_Ich_019B_H11
hypothetical protein TTHERM_00530270 [Tetrahymena thermophila SB210]	AU_Ich_019C_A02	AU_Ich_019C_A02
BNR/Asp-box repeat family protein [Tetrahymena thermophila SB210]	AU_Ich_019C_A08	AU_Ich_019C_A08	AU_Ich_019C_A08
Zgc:103611 [Danio rerio] ref|NP_001008597.1| hypothetical protein LOC494054 [Danio rerio]	AU_Ich_019C_A09
myosin head [Tetrahymena thermophila SB210]	AU_Ich_019C_A11	AU_Ich_019C_A11	AU_Ich_019C_A11
TRANSALDOLASE [Brucella melitensis 16M] sp|Q8YJ42|TAL_BRUME Probable transaldolase ref|NP_539162.1| transaldolase [Brucella melitensis 16M]	AU_Ich_019C_A12	AU_Ich_019C_A12
Histone H2B-2 [Tetrahymena thermophila] sp|P08994|H2B2_TETTH Histone H2B.2 (H2B-2)	AU_Ich_019C_B01	AU_Ich_019C_B01	AU_Ich_019C_B01
small GTP-binding protein domain containing protein [Tetrahymena thermophila SB210]	AU_Ich_019C_C09	AU_Ich_019C_C09	AU_Ich_019C_C09
Protein kinase domain containing protein [Tetrahymena thermophila SB210]	AU_Ich_019C_D02
hypothetical protein TTHERM_00227690 [Tetrahymena thermophila SB210]	AU_Ich_019C_D05		AU_Ich_019C_D05
PREDICTED: similar to Solute carrier family 13 (sodium-dependent dicarboxylate transporter), member 2 isoform 3 [Danio rerio]	AU_Ich_019C_E01
Kinesin motor domain containing protein [Tetrahymena thermophila SB210]	AU_Ich_019C_E11	AU_Ich_019C_E11	AU_Ich_019C_E11
Zinc finger, C2H2 type family protein [Tetrahymena thermophila SB210]	AU_Ich_019C_F03	AU_Ich_019C_F03
Protein kinase domain containing protein [Tetrahymena thermophila SB210]	AU_Ich_019C_F05	AU_Ich_019C_F05
SJCHGC03026 protein [Schistosoma japonicum]	AU_Ich_019C_F08
Bromodomain containing protein [Tetrahymena thermophila SB210]	AU_Ich_019C_G01	AU_Ich_019C_G01
AAA+ superfamily protein [Rickettsia bellii RML369-C] ref|YP_537553.1| AAA+ superfamily protein [Rickettsia bellii RML369-C]	AU_Ich_019C_G04
lysyl-tRNA synthetase [Tenacibaculum sp. MED152] gb|EAQ42325.1| lysyl-tRNA synthetase [Tenacibaculum sp. MED152]	AU_Ich_019C_G08
[truncated: 615 more rows]
