# Supplementary material for: Generation and analysis of expressed sequence tags from the ciliate protozoan parasite Ichthyophthirius multifiliis
Source: BMC Genomics. 2007 Jun 18;8:176. doi: 10.1186/1471-2164-8-176 (PMC1906770; doi:10.1186/1471-2164-8-176)
Supplement: Additional file 3 — Supplemental Table 3, Excel spreadsheet; Table of gene ontology (GO) profiles; Provided information includes unique EST name, accession numbers, BLASTX top hit, GO identification numbers and enzyme commission (EC) numbers. [file 1471-2164-8-176-S3.xls]

## Sheet: Sheet1
Gene ontology comparisons using the electronic software Blast2GO. Cutoff filter used was e<-6 significance
EST Name	Accession #	Sequence description	GO IDs	Enzyme IDs
AU_Ich_001A_C01	EG959301	Dynein heavy chain family protein	GO:0003674, GO:0044464,	-
AU_Ich_001A_C08	EG960078	intestinal fatty acid binding protein 2	GO:0005504, GO:0006810, GO:0007586,	-
AU_Ich_001A_D10	EG961300	Dynein heavy chain family protein	GO:0017111, GO:0044464, GO:0005488,	EC:3.6.1.15,
AU_Ich_001A_E05	EG961855	Citrate synthase family protein	GO:0046912, GO:0044444, GO:0043231, GO:0006092,	-
AU_Ich_001A_H08	EG964744	DNA topoisomerase type 2	GO:0005739, GO:0006265, GO:0005694, GO:0005524, GO:0006268, GO:0003918,	EC:5.99.1.3,
AU_Ich_001A_H10	EG964855	Small heat shock protein	GO:0008150,	-
AU_Ich_001B_A01	EG964966	adenosylhomocysteinase family protein	GO:0016787,	-
AU_Ich_001B_A02	EG965077	hypothetical protein TTHERM_00583460	GO:0003674,	-
AU_Ich_001B_C04	EG966235	ubiquitin	GO:0006464,	-
AU_Ich_001B_D08	EG957958	OmpA	GO:0005509, GO:0007155, GO:0009279, GO:0016021,	-
AU_Ich_001B_E01	EG958003	transferrin	GO:0008199, GO:0006826, GO:0005576, GO:0006879,	-
AU_Ich_001B_E08	EG958081	reverse transcriptase-like protein	GO:0006278, GO:0003964, GO:0003723,	EC:2.7.7.49,
AU_Ich_001B_F03	EG958147	TPR Domain containing protein	GO:0005634, GO:0006950, GO:0005794,	-
AU_Ich_001B_F04	EG958158	gastrin-releasing peptide receptor	GO:0007200, GO:0004946, GO:0008283, GO:0005887,	-
AU_Ich_001B_G04	EG958280	cytochrome b	GO:0016021, GO:0006118, GO:0005506, GO:0005746, GO:0016491,	-
AU_Ich_001B_G06	EG958303	Acyl-[acyl carrier protein]--UDP-N-acetylglucosamine O-acyltransferase	GO:0008610, GO:0008415,	-
AU_Ich_001B_H10	EG958436	unnamed protein product	GO:0008289, GO:0006810, GO:0005622, GO:0003824, GO:0006629,	-
AU_Ich_001B_H12	EG958458	SubA	GO:0009058, GO:0016855, GO:0005488, GO:0016787,	-
AU_Ich_001C_A11	EG958580	26S proteasome subunit P45 family protein	GO:0030163, GO:0009536, GO:0019201, GO:0005829, GO:0005634, GO:0017111, GO:0005524, GO:0043234, GO:0008233,	EC:3.6.1.15,
AU_Ich_001C_D10	EG958924	Ribosomal S3Ae family protein	GO:0005622,	-
AU_Ich_001C_D11	EG958935	ABC transporter family protein	GO:0003674,	-
AU_Ich_001C_E06	EG959002	PREDICTED: similar to 10 kda Ca(2+)-binding S-100 protein	GO:0005509,	-
AU_Ich_001C_G05	EG959224	PREDICTED: similar to pleckstrin homology domain containing, family A member 2	GO:0003824,	-
AU_Ich_001C_G09	EG959268	Acetyl-CoA acetyltransferase	GO:0003985, GO:0003988,	EC:2.3.1.16, EC:2.3.1.9,
AU_Ich_001C_H06	EG959346	calcium-translocating P-type ATPase, PMCA-type family protein	GO:0000166, GO:0015662, GO:0016020, GO:0006812, GO:0015085,	-
AU_Ich_001D_C10	EG959535	ATP synthase C chain	GO:0016469, GO:0046961, GO:0045263, GO:0008289, GO:0015986, GO:0047624, GO:0046933,	EC:3.6.3.14, EC:3.6.1.14,
AU_Ich_001D_E04	EG959635	Protein kinase domain containing protein	GO:0006468, GO:0005634, GO:0005737, GO:0000287, GO:0005515, GO:0005524, GO:0007059, GO:0050684, GO:0007243, GO:0004674,	-
AU_Ich_001D_E05	EG959646	Dynein heavy chain family protein	GO:0003824, GO:0005488,	-
AU_Ich_002A_B01	EG960090	Malate dehydrogenase	GO:0006096, GO:0006099, GO:0030060, GO:0004459, GO:0006108,	EC:1.1.1.27, EC:1.1.1.37,
AU_Ich_002A_C09	EG960289	Hsp90 protein	GO:0006986, GO:0005524, GO:0005737, GO:0051082, GO:0042026,	-
AU_Ich_002A_D11	EG960423	prostate stem cell antigen precursor-like	GO:0003674,	-
AU_Ich_002A_F10	EG960645	Protein kinase domain containing protein	GO:0004674, GO:0051090, GO:0005634, GO:0008134, GO:0004713, GO:0000287, GO:0005524, GO:0009791, GO:0006468, GO:0005737,	EC:2.7.1.112,
AU_Ich_002A_G11	EG960767	ABC transporter family protein	GO:0000166, GO:0016020, GO:0017111,	EC:3.6.1.15,
AU_Ich_002B_A05	EG960922	RNA polymerase Rpb1, domain 2 family protein	GO:0003674,	-
AU_Ich_002B_B07	EG961066	cyclic nucleotide-binding domain containing protein	GO:0005952, GO:0004674, GO:0008603, GO:0005524, GO:0006468,	-
AU_Ich_002B_C02	EG961144	TPR Domain containing protein	GO:0007588, GO:0005488,	-
AU_Ich_002B_C06	EG961190	ribosomal protein L7A	GO:0050875, GO:0030529,	-
AU_Ich_002B_C09	EG961223	acidic ribosomal P0 protein	GO:0006414, GO:0003735, GO:0042254, GO:0005840,	-
AU_Ich_002B_D01	EG961267	unnamed protein product	GO:0003824,	-
AU_Ich_002B_D03	EG961289	fructose-1,6-bisphosphatase family protein	GO:0042132, GO:0005975, GO:0004331,	EC:3.1.3.46, EC:3.1.3.11,
AU_Ich_002B_D04	EG961301	52kDa immobilization antigen variant B protein	GO:0006810,	-
AU_Ich_002B_E11	EG961478	Proline/betaine transporter	GO:0006810, GO:0005351, GO:0016021,	-
AU_Ich_002B_G09	EG961711	Dynein heavy chain family protein	GO:0003777, GO:0005524, GO:0016887, GO:0030286, GO:0007018,	-
AU_Ich_002C_A01	EG961856	PREDICTED: similar to Alpha adducin (Erythrocyte adducin alpha subunit)	GO:0006259,	-
AU_Ich_002C_A06	EG961900	N utilization substance protein A, transcription termination factor NusA	GO:0006355, GO:0030528, GO:0031564, GO:0003723,	-
AU_Ich_002C_B08	EG962033	Dynein heavy chain family protein	GO:0003777, GO:0005524, GO:0016887, GO:0030286, GO:0007018,	-
AU_Ich_002C_D05	EG962211	Dynein heavy chain family protein	GO:0003777, GO:0005524, GO:0005930, GO:0016887, GO:0030286, GO:0007018,	-
AU_Ich_002D_A06	EG962389	Dynein heavy chain family protein	GO:0003674,	-
AU_Ich_002D_B07	EG962523	phospholipid-translocating P-type ATPase, flippase family protein	GO:0000166, GO:0016020, GO:0007582, GO:0016887,	-
AU_Ich_002D_B09	EG962545	Proteasome subunit alpha type 7-like, putative	GO:0044424, GO:0043234, GO:0004175,	-
AU_Ich_002D_C02	EG962600	ribosomal protein L30p/L7e containing protein	GO:0005842, GO:0006412, GO:0003723, GO:0003735,	EC:3.6.5.3,
AU_Ich_002D_G11	EG963111	peptidase, insulinase family	GO:0016787,	-
AU_Ich_002D_H06	EG963166	unnamed protein product	GO:0005874, GO:0003777, GO:0005524, GO:0005875, GO:0007018,	-
AU_Ich_002D_H08	EG963189	NADH dehydrogenase subunit 10	GO:0005739, GO:0051539, GO:0005506, GO:0008137, GO:0006120,	EC:1.6.5.3,
AU_Ich_003A_A09	EG963311	hypothetical protein TTHERM_00289350	GO:0006464, GO:0004835, GO:0003676,	EC:6.3.2.25,
AU_Ich_003A_B12	EG963456	cytochrome c oxidase subunit II	GO:0004129, GO:0005739, GO:0016021, GO:0006118, GO:0005507,	EC:1.9.3.1,
AU_Ich_003A_C07	EG963534	30S ribosomal protein S1	GO:0003676,	-
AU_Ich_003A_E07	EG963778	transposase	GO:0006139,	-
AU_Ich_003A_F10	EG963911	citrate synthase	GO:0006099, GO:0004108, GO:0005737,	EC:2.3.3.1,
AU_Ich_003A_G05	EG963955	RNA polymerase Rpb1, domain 2 family protein	GO:0005488, GO:0016779,	-
AU_Ich_003B_A09	EG964177	Ribonucleotide reductase, barrel domain containing protein	GO:0006260, GO:0004748, GO:0005739, GO:0005971,	EC:1.17.4.1,
AU_Ich_003B_D07	EG964523	p138	GO:0016787,	-
AU_Ich_003B_D10	EG964556	beta-tubulin	GO:0005874, GO:0003924, GO:0005198, GO:0051258, GO:0005525, GO:0043234, GO:0007018, GO:0005737,	EC:3.6.5.1, EC:3.6.5.2, EC:3.6.5.3, EC:3.6.5.4,
AU_Ich_003B_E04	EG964611	transcription elongation protein NusA (N utilization substance protein A)	GO:0006355, GO:0030528, GO:0031564, GO:0003723,	-
AU_Ich_003B_E06	EG964622	Dynein heavy chain family protein	GO:0003674,	-
AU_Ich_003B_E07	EG964634	neurotoxin/C59/Ly-6-like protein	GO:0009405, GO:0004859, GO:0005576,	-
AU_Ich_003B_E12	EG964678	PREPROTEIN TRANSLOCASE SECA SUBUNIT (secA)	GO:0017038, GO:0005515, GO:0005524, GO:0006605, GO:0016020,	-
AU_Ich_003B_H08	EG964955	Hsp90 protein	GO:0005488,	-
AU_Ich_003C_C06	EG965244	Protein kinase domain containing protein	GO:0004672,	EC:2.7.1.37,
AU_Ich_003C_C07	EG965255	Protein kinase domain containing protein	GO:0003674,	-
AU_Ich_003C_D07	EG965366	unnamed protein product	GO:0004497,	-
AU_Ich_003C_E03	EG965455	DnaJ domain containing protein	GO:0000074, GO:0008284, GO:0005488,	-
AU_Ich_003C_F02	EG965555	Dynein heavy chain family protein	GO:0003674, GO:0044464,	-
AU_Ich_003C_F05	EG965588	ATP-dependent metalloprotease FtsH family protein	GO:0051301, GO:0030163, GO:0008270, GO:0004176, GO:0006508, GO:0017111, GO:0016021, GO:0005524, GO:0004222, GO:0004252,	EC:3.4.21, EC:3.4.24, EC:3.6.1.15,
AU_Ich_003C_F12	EG965645	Calpain family cysteine protease containing protein	GO:0050875, GO:0003674, GO:0005622,	-
AU_Ich_003C_H04	EG965811	H31_TETTHHistone H3.1	GO:0005739, GO:0009536, GO:0005634, GO:0006334, GO:0003677, GO:0000786,	-
AU_Ich_003C_H05	EG965822	DNA gyrase subunit B	GO:0006265, GO:0005694, GO:0005524, GO:0006268, GO:0006304, GO:0003918,	EC:5.99.1.3,
AU_Ich_003C_H11	EG965889	Protein kinase domain containing protein	GO:0000166, GO:0004674, GO:0000074, GO:0007067, GO:0005515, GO:0008283,	-
AU_Ich_003D_C03	EG966118	50S ribosomal protein L3	GO:0019843, GO:0006412, GO:0003735, GO:0005840,	EC:3.6.5.3,
AU_Ich_003D_C10	EG966123	heat shock protein HtpG	GO:0006986, GO:0005524, GO:0051082, GO:0006457,	-
AU_Ich_003D_D02	EG966127	calcium-translocating P-type ATPase, SERCA-type family protein	GO:0000166, GO:0015662, GO:0016020, GO:0006812, GO:0046872,	-
AU_Ich_003D_D12	EG966137	30S RIBOSOMAL PROTEIN S1 (rpsA)	GO:0030529, GO:0003676,	-
AU_Ich_003D_E05	EG966141	COG5346: Predicted membrane protein	GO:0016020,	-
AU_Ich_003D_H04	EG966173	N-acetyltransferase	GO:0003824,	-
AU_Ich_003D_H05	EG966174	unnamed protein product	GO:0030529,	-
AU_Ich_004A_E06	EG966203	hypothetical protein RcanM_01000775	GO:0003684, GO:0005524, GO:0006298,	-
AU_Ich_004A_F07	EG966209	telomerase component p80	GO:0000722, GO:0016363, GO:0003720, GO:0003676, GO:0005697, GO:0005737,	-
AU_Ich_004A_G02	EG966212	dnaK protein	GO:0006986, GO:0005524, GO:0006457,	-
AU_Ich_004B_A03	EG966229	TATA box-binding protein	GO:0035267, GO:0004252, GO:0051082, GO:0005524, GO:0006508, GO:0004176, GO:0042802, GO:0001558, GO:0006355, GO:0006457, GO:0004003, GO:0006281, GO:0006310, GO:0003684, GO:0005829, GO:0016568,	EC:3.4.21,
AU_Ich_004B_A08	EG966234	putative integrase prophage protein	GO:0006139,	-
AU_Ich_004B_A09	EG966236	TBA_TETTHTubulin alpha chain	GO:0005874, GO:0005198, GO:0003924, GO:0051258, GO:0005525, GO:0043234, GO:0007018,	EC:3.6.5.1, EC:3.6.5.2, EC:3.6.5.3, EC:3.6.5.4,
AU_Ich_004B_C02	EG966250	unnamed protein product	GO:0005515,	-
AU_Ich_004B_C03	EG966251	DnaJ domain containing protein	GO:0006810,	-
AU_Ich_004B_D11	EG966267	proline dehydrogenase/delta-1-pyrroline-5-carboxylate dehydrogenase	GO:0003674, GO:0009064,	-
AU_Ich_004B_E02	EG966271	keratin	GO:0005198, GO:0005882,	-
AU_Ich_004B_E12	EG966281	AAA family ATPase, CDC48 subfamily protein	GO:0008233, GO:0051301, GO:0005524, GO:0017111,	EC:3.6.1.15,
AU_Ich_004B_F04	EG966284	transposase	GO:0006259, GO:0006350,	-
AU_Ich_004B_G02	EG957860	Alcohol dehydrogenase GroES-like	GO:0003674,	-
AU_Ich_004B_H07	EG957873	transposase	GO:0006355, GO:0015074, GO:0004803, GO:0005634, GO:0003677,	-
AU_Ich_004C_A04	EG957882	ribosomal protein S5 containing protein	GO:0005840,	-
AU_Ich_004C_A06	EG957884	COG0184: Ribosomal protein S15P/S13E	GO:0003824, GO:0019843, GO:0006412, GO:0003735, GO:0016070, GO:0005840,	EC:3.6.5.3,
AU_Ich_004C_B05	EG957896	unnamed protein product	GO:0003824,	-
AU_Ich_004C_B11	EG957901	Succinyl-diaminopimelate desuccinylase	GO:0016787, GO:0044238,	-
AU_Ich_004C_B12	EG957902	PREDICTED: similar to Haptoglobin precursor	GO:0003674,	-
AU_Ich_004C_E06	EG957930	hypothetical protein TTHERM_00591660	GO:0044424, GO:0009987, GO:0003674,	-
AU_Ich_004C_E11	EG957935	50S ribosomal protein L11	GO:0019843, GO:0006412, GO:0003735, GO:0005840,	EC:3.6.5.3,
AU_Ich_004C_F10	EG957945	Pyridoxal-5'-phosphate-dependent enzyme, beta subunit:Ornithine cyclodeaminase/mu-crystallin	GO:0003824,	-
AU_Ich_004D_A04	EG957976	aminopeptidase A	GO:0030145, GO:0004178, GO:0006508, GO:0005737,	EC:3.4.11.1,
AU_Ich_004D_A05	EG957977	Type III restriction enzyme, res subunit family protein	GO:0003824, GO:0044464,	-
AU_Ich_004D_A09	EG957982	Cytidylyltransferase family protein	GO:0005739, GO:0016779,	-
AU_Ich_004D_A11	EG957984	cation diffusion facilitator family transporter containing protein	GO:0008324, GO:0006812, GO:0016020,	-
AU_Ich_004D_B04	EG957988	Thioredoxin-like 1	GO:0006118, GO:0007165, GO:0030508, GO:0005737, GO:0006915,	-
AU_Ich_004D_B06	EG957990	Zgc:110064	GO:0050875,	-
AU_Ich_004D_C08	EG958005	Myb-like DNA-binding domain containing protein	GO:0009536,	-
AU_Ich_004D_E01	EG958021	hypothetical protein RcanM_01000835	GO:0006414, GO:0006355, GO:0003700, GO:0004781, GO:0005622, GO:0005525, GO:0003746,	EC:2.7.7.4,
AU_Ich_004D_F12	EG958041	calmodulin-like domain protein kinase, putative	GO:0009987, GO:0016301, GO:0005488,	-
AU_Ich_004D_G03	EG958042	DnaJ domain containing protein	GO:0050750, GO:0006986, GO:0006457,	-
AU_Ich_004D_G09	EG958048	Malic enzyme, NAD binding domain containing protein	GO:0016616, GO:0004470,	-
AU_Ich_005A_A01	EG958062	30S ribosomal protein S5	GO:0019843, GO:0006412, GO:0015935, GO:0003735,	EC:3.6.5.3,
AU_Ich_005A_A02	EG958063	Dynein heavy chain family protein	GO:0003674,	-
AU_Ich_005A_B05	EG958075	Guanylate-binding protein, N-terminal domain containing protein	GO:0003674,	-
AU_Ich_005A_B06	EG958076	Dynein heavy chain family protein	GO:0003824,	-
AU_Ich_005A_B12	EG958084	Dynein heavy chain family protein	GO:0003674, GO:0035085, GO:0005856, GO:0007283, GO:0006928,	-
AU_Ich_005A_C05	EG958089	Protein kinase domain containing protein	GO:0004672,	EC:2.7.1.37,
AU_Ich_005A_D12	EG958108	COG0197: Ribosomal protein L16/L10E	GO:0000049, GO:0019843, GO:0006412, GO:0003735, GO:0005840,	EC:3.6.5.3,
AU_Ich_005A_H01	EG958142	hypothetical protein RbelO_01001405	GO:0003988, GO:0044237, GO:0003985,	EC:2.3.1.9, EC:2.3.1.16,
AU_Ich_005A_H03	EG958143	50S RIBOSOMAL PROTEIN L6 (rplF)	GO:0019843, GO:0006412, GO:0003735, GO:0005840,	EC:3.6.5.3,
AU_Ich_005B_C09	EG958181	dnak protein BiP	GO:0005783, GO:0005524, GO:0006986, GO:0045045, GO:0016023, GO:0006457,	-
AU_Ich_005B_F06	EG958209	unnamed protein product	GO:0008200, GO:0051051,	-
AU_Ich_005B_F09	EG958212	Type III restriction enzyme, res subunit family protein	GO:0000360, GO:0005524, GO:0005682,	-
AU_Ich_005B_G07	EG958218	alanyl-tRNA synthetase	GO:0008270, GO:0005524, GO:0003676, GO:0006419, GO:0004813,	EC:6.1.1.7,
AU_Ich_005B_G10	EG958221	PP-CAT	GO:0046677, GO:0008811, GO:0006313,	EC:2.3.1.28,
AU_Ich_005B_H08	EG958229	ciliary outer arm dynein beta heavy chain	GO:0003777, GO:0005524, GO:0016887, GO:0030286, GO:0007018,	-
AU_Ich_005C_A11	EG958243	EH-domain containing 4	GO:0005525, GO:0005509, GO:0005634, GO:0003924, GO:0005524, GO:0003676,	EC:3.6.5.1, EC:3.6.5.2, EC:3.6.5.3, EC:3.6.5.4,
AU_Ich_005C_B03	EG958246	Dynein heavy chain family protein	GO:0003674,	-
AU_Ich_005C_B10	EG958254	protein of unknown function DUF323	GO:0003674,	-
AU_Ich_005C_B12	EG958255	Protein kinase domain containing protein	GO:0003674,	-
AU_Ich_005C_C06	EG958260	Zgc:92891	GO:0004601, GO:0008283, GO:0001501,	EC:1.11.1.7,
AU_Ich_005C_C07	EG958261	acyl carrier protein reductase	GO:0016491, GO:0006629, GO:0005498,	-
AU_Ich_005C_E01	EG958277	Predicted membrane GTPase involved in stress response	GO:0005525, GO:0006412, GO:0005622, GO:0003746,	EC:3.6.5.3,
AU_Ich_005C_E04	EG958281	Protein kinase domain containing protein	GO:0003674,	-
AU_Ich_005C_E07	EG958284	Metap2 protein	GO:0006464, GO:0006508, GO:0006445, GO:0004239, GO:0050897,	EC:3.4.11.18,
AU_Ich_005C_G04	EG958297	ABC transporter family protein	GO:0003674,	-
AU_Ich_005D_A03	EG958315	COG0188: Type IIA topoisomerase (DNA gyrase/topo II, topoisomerase IV), A subunit	GO:0006265, GO:0005694, GO:0005524, GO:0006268, GO:0003918,	EC:5.99.1.3,
AU_Ich_005D_C06	EG958329	PREDICTED: similar to splicing factor 3b, subunit 1 isoform 1 isoform 1	GO:0003824, GO:0000398, GO:0031202, GO:0005681,	-
AU_Ich_005D_C08	EG958331	Guanosine polyphosphate pyrophosphohydrolase/synthetase	GO:0003824,	-
AU_Ich_005D_D07	EG958335	PREDICTED: similar to inositol polyphosphate-4-phosphatase, type 1 isoform a	GO:0016316,	EC:3.1.3.66,
AU_Ich_005D_E09	EG958344	Polyribonucleotide nucleotidyltransferase	GO:0006396, GO:0004654, GO:0003723, GO:0000175, GO:0006402,	EC:2.7.7.8,
AU_Ich_005D_F05	EG958348	rieske iron-sulfur protein, Ubiquinol-cytochrome c reductase iron-sulfur subunit	GO:0044464, GO:0005488,	-
AU_Ich_005D_H02	EG958360	30S ribosomal protein S8	GO:0019843, GO:0006412, GO:0003735, GO:0005840,	EC:3.6.5.3,
AU_Ich_006A_A03	EG958365	ATP synthase beta chain, mitochondrial precursor, putative	GO:0045255, GO:0005524, GO:0046961, GO:0046872, GO:0015986, GO:0005739, GO:0008553, GO:0046933, GO:0045261,	EC:3.6.3.14, EC:3.6.3.6,
AU_Ich_006A_B04	EG958366	Zgc:110577	GO:0006355, GO:0005634, GO:0003700, GO:0043565,	-
AU_Ich_006A_C07	EG958374	Na,H/K antiporter P-type ATPase, alpha subunit family protein	GO:0016820, GO:0000166, GO:0016020, GO:0006812, GO:0008324,	-
AU_Ich_006A_C10	EG958377	MCM2/3/5 family protein	GO:0006139, GO:0005488,	-
AU_Ich_006A_H07	EG958411	Protein kinase domain containing protein	GO:0016301,	-
AU_Ich_006B_C06	EG958439	TCP-1/cpn60 chaperonin family protein	GO:0005524, GO:0051082, GO:0005737, GO:0006457,	-
AU_Ich_006B_C08	EG958441	electron transfer flavoprotein, beta subunit containing protein	GO:0005739,	-
AU_Ich_006B_D01	EG958445	Myb-like DNA-binding domain containing protein	GO:0009536, GO:0005634, GO:0006397, GO:0005515, GO:0045449, GO:0003676,	-
AU_Ich_006B_D03	EG958448	chaperone Hsp70 in DNA biosynthesis/cell division	GO:0051301, GO:0006986, GO:0005524, GO:0051082, GO:0006457,	-
AU_Ich_006B_D04	EG958449	DnaJ domain containing protein	GO:0050875,	-
AU_Ich_006B_D09	EG958454	Dynein heavy chain family protein	GO:0044464,	-
AU_Ich_006B_E04	EG958459	sensor histidine kinase/response regulator fusion protein	GO:0044237, GO:0016772,	-
AU_Ich_006B_E06	EG958461	hypothetical protein RcanM_01000318	GO:0005524, GO:0051082, GO:0042026,	-
AU_Ich_006B_G10	EG958483	Type III restriction enzyme, res subunit family protein	GO:0005634, GO:0005524, GO:0003682, GO:0006333, GO:0003677, GO:0004386, GO:0000785,	-
AU_Ich_006C_A08	EG958503	Adenylate kinase family protein	GO:0019201, GO:0005634, GO:0004849, GO:0009220, GO:0005737,	EC:2.7.1.48,
AU_Ich_006C_C04	EG958522	Myb-like DNA-binding domain containing protein	GO:0008270, GO:0005634, GO:0045449, GO:0003677,	-
AU_Ich_006C_F01	EG958553	Ribosomal protein L24e containing protein	GO:0005622,	-
AU_Ich_006C_G06	EG958566	3-oxoacyl-	GO:0004315, GO:0006633,	EC:2.3.1.41,
AU_Ich_006D_A11	EG958593	cyclic nucleotide-binding domain containing protein	GO:0016301,	-
AU_Ich_006D_B06	EG958600	Dynein heavy chain family protein	GO:0050875, GO:0000166, GO:0003774, GO:0015630, GO:0017111,	EC:3.6.1.15,
AU_Ich_006D_B08	EG958603	unnamed protein product	GO:0008150, GO:0016787, GO:0005488,	-
AU_Ich_006D_B09	EG958604	pcp4a	GO:0007417,	-
AU_Ich_006D_B10	EG958605	50S ribosomal protein L4	GO:0019843, GO:0006412, GO:0003735, GO:0005840,	EC:3.6.5.3,
AU_Ich_006D_C04	EG958610	DNA polymerase family B containing protein	GO:0003824,	-
AU_Ich_006D_D02	EG958620	Ribonucleotide reductase, barrel domain containing protein	GO:0000166, GO:0016491,	-
AU_Ich_006D_E05	EG958634	Cold shock-like protein	GO:0006355, GO:0003677,	-
AU_Ich_006D_E07	EG958638	Ser/Thr protein phosphatase family protein	GO:0016787,	-
AU_Ich_006D_E11	EG958640	Hydantoinase/oxoprolinase N-terminal region family protein	GO:0016787,	-
AU_Ich_006D_F03	EG958642	unnamed protein product	GO:0008150, GO:0005575, GO:0005488,	-
AU_Ich_006D_G11	EG958657	Protein kinase domain containing protein	GO:0004672, GO:0005488,	EC:2.7.1.37,
AU_Ich_006D_H03	EG958659	RplM, large ribosomal subunit protein L13	GO:0006412, GO:0003735, GO:0005840,	EC:3.6.5.3,
AU_Ich_007A_A10	EG958677	Orf122	GO:0009507,	-
AU_Ich_007A_A12	EG958679	Dynein heavy chain family protein	GO:0003824, GO:0007283, GO:0006928, GO:0005856, GO:0035085,	-
AU_Ich_007A_B02	EG958682	MT-A70 family protein	GO:0008168, GO:0005634, GO:0006139,	-
AU_Ich_007A_E09	EG958726	metallopeptidase family M24 containing protein	GO:0006520, GO:0006508, GO:0008472,	EC:3.4.17.22,
AU_Ich_007A_F03	EG958729	apolipoprotein A-I	GO:0006810, GO:0003674, GO:0008202,	-
AU_Ich_007A_G05	EG958741	30S ribosomal protein S1	GO:0030529, GO:0003676,	-
AU_Ich_007B_B04	EG958764	RL11_TETTH60S ribosomal protein L11 (L21)	GO:0019843, GO:0006412, GO:0003735, GO:0005840,	EC:3.6.5.3,
AU_Ich_007B_C02	EG958772	ATP-dependent RNA helicase RhlE	GO:0005488, GO:0003824,	-
AU_Ich_007B_D08	EG958786	Conserved hypothetical protein	GO:0006461,	-
AU_Ich_007B_E07	EG958795	Dynein heavy chain family protein	GO:0015630, GO:0003674, GO:0035085, GO:0044430, GO:0007283, GO:0006928,	-
AU_Ich_007B_F03	EG958800	cathepsin L cysteine protease ICP2	GO:0008234,	-
AU_Ich_007B_F09	EG958807	glycine dehydrogenase family protein	GO:0006520, GO:0003824,	-
AU_Ich_007B_G01	EG958808	60 kD chaperonin	GO:0005524, GO:0051082, GO:0042026,	-
AU_Ich_007B_G04	EG958811	Protein kinase domain containing protein	GO:0000166, GO:0004672,	EC:2.7.1.37,
AU_Ich_007C_B08	EG958840	peptidyl-prolyl cis-trans isomerase, cyclophilin-type family protein	GO:0003674,	-
AU_Ich_007C_D03	EG958861	TCP1gamma protein	GO:0005524, GO:0051082, GO:0006457,	-
AU_Ich_007C_E03	EG958872	heat shock protein 90	GO:0006986, GO:0005524, GO:0051082, GO:0006457,	-
AU_Ich_007C_E10	EG958878	pyruvate dehydrogenase E1 component	GO:0016491,	-
AU_Ich_007C_E11	EG958879	unnamed protein product	GO:0030529,	-
AU_Ich_007C_E12	EG958881	Dynein heavy chain family protein	GO:0003674,	-
AU_Ich_007C_G05	EG958898	bifunctional methionine sulfoxide reductase A/B protein	GO:0006810, GO:0019538, GO:0016491,	-
AU_Ich_007C_H04	EG958910	ciliary outer arm dynein beta heavy chain	GO:0016887, GO:0007018, GO:0005524, GO:0030286, GO:0003777,	-
AU_Ich_007D_C09	EG958949	Dynein heavy chain family protein	GO:0003777, GO:0005524, GO:0016887, GO:0030286, GO:0007018,	-
AU_Ich_007D_C12	EG958951	transposase	GO:0016787, GO:0006139,	-
AU_Ich_007D_E06	EG958965	Peptidase M48, Ste24p	GO:0016787,	-
AU_Ich_007D_G06	EG958987	hypothetical protein TTHERM_01005120	GO:0009536, GO:0007049,	-
AU_Ich_008A_B11	EG959018	ribosomal protein L3	GO:0009536, GO:0006412, GO:0003735, GO:0005840,	EC:3.6.5.3,
AU_Ich_008A_F03	EG959043	Ribosomal Proteins L2, C-terminal domain containing protein	GO:0030529, GO:0043229, GO:0003723,	-
AU_Ich_008A_F11	EG959049	cleavage stimulation factor, 3' pre-RNA, subunit 3, 77kDa	GO:0005634, GO:0006378, GO:0003723, GO:0006379,	-
AU_Ich_008B_A03	EG959061	transposase	GO:0006139,	-
AU_Ich_008B_B04	EG959067	unnamed protein product	GO:0006612, GO:0005829, GO:0006508, GO:0004197, GO:0006512, GO:0000045, GO:0005875, GO:0008017, GO:0006623,	EC:3.4.22,
AU_Ich_008B_B10	EG959071	DNA-directed RNA polymerase alpha chain	GO:0006351, GO:0003677, GO:0003899, GO:0046983,	EC:2.7.7.6,
AU_Ich_008B_H09	EG959103	Dynein heavy chain family protein	GO:0003824, GO:0044464,	-
AU_Ich_008B_H11	EG959105	pyruvate kinase family protein	GO:0016301, GO:0046872,	-
AU_Ich_008C_B09	EG959120	Adenylate kinase family protein	GO:0003674,	-
AU_Ich_008C_E09	EG959150	Dynein heavy chain family protein	GO:0017111, GO:0044464,	EC:3.6.1.15,
AU_Ich_008C_F08	EG959160	cysteine protease	GO:0016787,	-
AU_Ich_008C_F09	EG959161	Dynein heavy chain family protein	GO:0003674,	-
AU_Ich_008C_F11	EG959163	Zgc:92185	GO:0003674,	-
AU_Ich_008C_G11	EG959176	NAD(P) transhydrogenase subunit alpha	GO:0006118, GO:0003957, GO:0008750,	EC:1.6.1.2, EC:1.6.1.1,
AU_Ich_008D_A08	EG959198	Dynein heavy chain family protein	GO:0016887, GO:0007018, GO:0005524, GO:0030286, GO:0003777,	-
AU_Ich_008D_C05	EG959217	Inorganic H+ pyrophosphatase	GO:0009536, GO:0016020, GO:0015992, GO:0045045, GO:0009678, GO:0016023,	-
AU_Ich_008D_D08	EG959231	Ribosomal protein S4:RNA-binding S4	GO:0006351, GO:0003677, GO:0003899, GO:0046983,	EC:2.7.7.6,
AU_Ich_008D_D10	EG959232	hypothetical protein MED134_02975	GO:0009085, GO:0008666,	EC:2.3.1.117,
AU_Ich_008D_F09	EG959254	SJCHGC03036 protein	GO:0016787,	-
AU_Ich_008D_F11	EG959256	HMG_TETPYHigh mobility group protein (Nonhistone chromosomal protein)	GO:0006355, GO:0005634, GO:0003677, GO:0000785,	-
AU_Ich_008D_G11	EG959267	Elongation factor Tu GTP binding domain containing protein	GO:0006412, GO:0000166,	EC:3.6.5.3,
AU_Ich_009A_D08	EG959322	ATP-dependent metalloprotease FtsH	GO:0050875, GO:0005488, GO:0008233,	-
AU_Ich_009A_F03	EG959337	ATP synthase subunit A	GO:0016469, GO:0005524, GO:0046961, GO:0046872, GO:0015986, GO:0047624, GO:0046933, GO:0045261,	EC:3.6.3.14, EC:3.6.1.14,
AU_Ich_009A_G02	EG959344	Dynein heavy chain family protein	GO:0003674,	-
AU_Ich_009A_G07	EG959347	Dynein heavy chain family protein	GO:0003674,	-
AU_Ich_009A_H07	EG959354	unnamed protein product	GO:0005198, GO:0005882,	-
AU_Ich_009B_B08	EG959374	Dynein heavy chain family protein	GO:0003674,	-
AU_Ich_009B_B11	EG959377	histone H2A.1	GO:0005739, GO:0009536, GO:0005634, GO:0006334, GO:0003677, GO:0000786,	-
AU_Ich_009B_H09	EG959421	peptidyl-prolyl cis-trans isomerase, cyclophilin-type family protein	GO:0005515, GO:0016018, GO:0003755, GO:0006457,	EC:5.2.1.8,
AU_Ich_009C_B08	EG959434	2-oxoglutarate dehydrogenase, E1 component family protein	GO:0016491,	-
AU_Ich_009C_C07	EG959441	Dynein heavy chain family protein	GO:0003674,	-
AU_Ich_009C_F11	EG959474	cytochrome c oxidase subunit III	GO:0004129, GO:0005739, GO:0016021, GO:0006118,	EC:1.9.3.1,
AU_Ich_009D_A09	EG959497	hypothetical protein	GO:0005488,	-
AU_Ich_009D_B04	EG959505	Papain family cysteine protease containing protein	GO:0006508, GO:0004213, GO:0005622, GO:0042981,	EC:3.4.22.1,
AU_Ich_009D_D06	EG959532	Dynein heavy chain family protein	GO:0003674,	-
AU_Ich_009D_E10	EG959545	Acyl-CoA desaturase 1	GO:0005783, GO:0016021, GO:0006633, GO:0005506, GO:0004768, GO:0016717,	EC:1.14.19, EC:1.14.19.1,
AU_Ich_009D_F05	EG959551	hv1 histone (AA 8-145)	GO:0005739, GO:0005634, GO:0006334, GO:0003677, GO:0000786,	-
AU_Ich_009D_F11	EG959556	NADH dehydrogenase subunit 2	GO:0005739, GO:0016021, GO:0008137, GO:0006120,	EC:1.6.5.3,
AU_Ich_009D_G12	EG959569	Dynein heavy chain family protein	GO:0003674,	-
AU_Ich_009D_H12	EG959580	PREDICTED: similar to Integrin alpha-8 precursor	GO:0003674,	-
AU_Ich_010A_C10	EG959602	Ribosomal family S4e containing protein	GO:0030529, GO:0003674,	-
AU_Ich_010A_D06	EG959606	Dynein heavy chain family protein	GO:0003824,	-
AU_Ich_010A_E06	EG959614	NADH dehydrogenase subunit 7	GO:0006118, GO:0008137, GO:0005739,	EC:1.6.5.3,
AU_Ich_010A_F03	EG959620	Dynein heavy chain family protein	GO:0003674,	-
AU_Ich_010A_H08	EG959643	PREDICTED: similar to microfibrillar-associated protein 4	GO:0003674, GO:0005575,	-
AU_Ich_010B_A05	EG959652	transposase	GO:0006259, GO:0006350,	-
AU_Ich_010B_A09	EG959655	Zinc finger, ZZ type family protein	GO:0050875, GO:0005515, GO:0046872,	-
AU_Ich_010B_A11	EG959658	30S ribosomal protein S11	GO:0019843, GO:0006412, GO:0003735, GO:0005840,	EC:3.6.5.3,
AU_Ich_010B_D01	EG959686	ribosomal protein S2 containing protein	GO:0005840,	-
AU_Ich_010B_D09	EG959695	unknow protein	GO:0009507,	-
AU_Ich_010B_D11	EG959697	50S ribosomal protein L2	GO:0019843, GO:0006412, GO:0016740, GO:0015934, GO:0003735,	EC:3.6.5.3,
AU_Ich_010B_E03	EG959702	30S ribosomal protein S12	GO:0000049, GO:0019843, GO:0006412, GO:0015935, GO:0003735,	EC:3.6.5.3,
AU_Ich_010B_H04	EG959735	high density lipoprotein-binding protein vigilin	GO:0003723,	-
AU_Ich_010C_A03	EG959748	Kinesin motor domain containing protein	GO:0005874, GO:0003777, GO:0005524, GO:0005875, GO:0007018,	-
AU_Ich_010C_B06	EG959763	hypothetical protein	GO:0003824,	-
AU_Ich_010C_B11	EG959769	elongation factor 1 alpha	GO:0005525, GO:0006414, GO:0003746, GO:0005737,	-
AU_Ich_010C_D04	EG959786	Dynein heavy chain family protein	GO:0016887, GO:0007018, GO:0005524, GO:0030286, GO:0003777,	-
AU_Ich_010C_D09	EG959791	ATP synthase alpha chain	GO:0016469, GO:0005524, GO:0046961, GO:0046872, GO:0015986, GO:0047624, GO:0046933, GO:0045261,	EC:3.6.3.14, EC:3.6.1.14,
AU_Ich_010C_F12	EG959817	transposase	GO:0006355, GO:0015074, GO:0004803, GO:0005634, GO:0003677,	-
AU_Ich_010C_G04	EG959821	P68-like protein, putative	GO:0005488, GO:0003824,	-
AU_Ich_010D_B06	EG959849	dynein heavy chain	GO:0016787,	-
AU_Ich_010D_C09	EG959860	Dynein heavy chain family protein	GO:0003674, GO:0044464,	-
AU_Ich_010D_D06	EG959865	ribosomal protein S13	GO:0044424,	-
AU_Ich_010D_E08	EG959877	Chc1p	GO:0005488, GO:0005905,	-
AU_Ich_010D_G06	EG959893	cytochrome c oxidase subunit 1	GO:0004129, GO:0005739, GO:0016020, GO:0006118,	EC:1.9.3.1,
AU_Ich_010D_H04	EG959900	Dynein heavy chain family protein	GO:0003674,	-
AU_Ich_010D_H11	EG959908	TIP49 C-terminus family protein	GO:0035267, GO:0005515, GO:0016887, GO:0005524, GO:0007283, GO:0001558, GO:0006357, GO:0006310, GO:0003678, GO:0016568,	-
AU_Ich_011A_B03	EG959924	ciliary outer arm dynein beta heavy chain	GO:0003777, GO:0005524, GO:0016887, GO:0030286, GO:0007018,	-
AU_Ich_011A_B05	EG959925	hypothetical protein RcanM_01000578	GO:0006281, GO:0005524, GO:0006268, GO:0004003, GO:0003677, GO:0005737,	-
AU_Ich_011A_D07	EG959947	Myo-inositol-1-phosphate synthase family protein	GO:0044238, GO:0016853, GO:0044237,	-
AU_Ich_011A_D12	EG959952	Protein kinase domain containing protein	GO:0016740,	-
AU_Ich_011B_A05	EG959998	Dynein heavy chain family protein	GO:0003674,	-
AU_Ich_011B_H07	EG960052	Mitochondrial carrier protein	GO:0005215, GO:0009536, GO:0006810, GO:0005743, GO:0005488,	-
AU_Ich_011C_B05	EG960061	60 kD chaperonin	GO:0005524, GO:0051082, GO:0042026,	-
AU_Ich_011C_C04	EG960068	Dynein heavy chain family protein	GO:0003674,	-
AU_Ich_011C_E03	EG960080	hypothetical protein TTHERM_00684450	GO:0050875,	-
AU_Ich_011C_F02	EG960085	ABC transporter family protein	GO:0003674,	-
AU_Ich_011C_F03	EG960086	DNA gyrase/topoisomerase IV, A subunit family protein	GO:0006265, GO:0005694, GO:0005524, GO:0006268, GO:0043231, GO:0003918,	EC:5.99.1.3,
AU_Ich_011C_G03	EG960095	FHA domain containing protein	GO:0009536,	-
AU_Ich_011C_G09	EG960100	Protein kinase domain containing protein	GO:0000166, GO:0050875, GO:0004672,	EC:2.7.1.37,
AU_Ich_011D_B04	EG960130	SJCHGC09533 protein	GO:0006139,	-
AU_Ich_011D_C05	EG960141	unnamed protein product	GO:0004674, GO:0035023, GO:0004713, GO:0005524, GO:0016192, GO:0005622, GO:0005089, GO:0006468,	EC:2.7.1.112,
AU_Ich_011D_C11	EG960148	novel protein similar to vertebrate ryanodine receptor 3 (RYR3)	GO:0003824, GO:0016021, GO:0005509, GO:0006816, GO:0006874, GO:0005219, GO:0004872,	-
AU_Ich_011D_E04	EG960160	Dynein heavy chain family protein	GO:0003777, GO:0005524, GO:0016887, GO:0030286, GO:0007018,	-
AU_Ich_011D_G08	EG960181	Dynein heavy chain family protein	GO:0003674,	-
AU_Ich_011D_G11	EG960184	calmodulin	GO:0005509, GO:0009288, GO:0001539,	-
AU_Ich_011D_H10	EG960195	30S ribosomal protein S2	GO:0006412, GO:0015935, GO:0003735,	EC:3.6.5.3,
AU_Ich_012A_A01	EG960198	myb-like DNA-binding domain, SHAQKYF class family protein	GO:0045449, GO:0003677, GO:0005634,	-
AU_Ich_012A_A07	EG960204	Malic enzyme, NAD binding domain containing protein	GO:0016616, GO:0005488, GO:0004470,	-
AU_Ich_012A_G06	EG960271	hypothetical protein TTHERM_00079230	GO:0050875, GO:0003774, GO:0005930, GO:0030286,	-
AU_Ich_012A_H05	EG960282	Dynein heavy chain family protein	GO:0015630, GO:0000166, GO:0003774, GO:0044430,	-
AU_Ich_012B_A08	EG960298	ribosomal protein L22 containing protein	GO:0005840,	-
AU_Ich_012B_B10	EG960313	RNA polymerase Rpb1, domain 2 family protein	GO:0003674,	-
AU_Ich_012B_C07	EG960322	Kinesin motor domain containing protein	GO:0015630, GO:0000166, GO:0003774,	-
AU_Ich_012B_D07	EG960336	putative intermediate compartment protein	GO:0015031, GO:0003924, GO:0007264, GO:0016192, GO:0007155, GO:0005525, GO:0005923,	EC:3.6.5.1, EC:3.6.5.2, EC:3.6.5.3, EC:3.6.5.4,
AU_Ich_012C_A05	EG960391	transposase	GO:0006259, GO:0003674, GO:0045449,	-
AU_Ich_012C_C11	EG960416	Protein kinase domain containing protein	GO:0003676,	-
AU_Ich_012C_D04	EG960420	solute carrier family 39 (zinc transporter), member 7	GO:0046873, GO:0005624, GO:0016020, GO:0030001,	-
AU_Ich_012C_E11	EG960438	ADP , ATP carrier protein 1, mitochondrial precursor	GO:0005739, GO:0016020, GO:0003674,	-
AU_Ich_012C_F02	EG960441	ORF2-encoded protein	GO:0006278, GO:0003964, GO:0003723,	EC:2.7.7.49,
AU_Ich_012C_H12	EG960473	RelA/SpoT protein	GO:0044237, GO:0016301, GO:0046914,	-
AU_Ich_012D_A10	EG960482	Zgc:65782	GO:0003676,	-
AU_Ich_012D_C01	EG960495	MAPK-related kinase	GO:0004674, GO:0005524, GO:0006468,	-
AU_Ich_012D_G08	EG960548	hypothetical protein TTHERM_00487130	GO:0016829, GO:0009987,	-
AU_Ich_012D_H11	EG960564	hypothetical protein RcanM_01000063	GO:0000166, GO:0006418, GO:0004812,	-
AU_Ich_013A_B10	EG960590	DnaJ domain containing protein	GO:0043231, GO:0005488,	-
AU_Ich_013A_G09	EG960647	fimbrin	GO:0005488,	-
AU_Ich_013A_H11	EG960660	phospholipid-translocating P-type ATPase, flippase family protein	GO:0016787,	-
AU_Ich_013B_A01	EG960661	Elongation factor EF-G	GO:0005525, GO:0006414, GO:0005622, GO:0003746,	-
AU_Ich_013B_A02	EG960662	elongation factor EF-Tu	GO:0006414, GO:0006355, GO:0003700, GO:0016787, GO:0005622, GO:0005525, GO:0003746,	-
AU_Ich_013B_A08	EG960668	Tryparedoxin.-related	GO:0003674,	-
AU_Ich_013B_A10	EG960670	Dynein heavy chain family protein	GO:0003674,	-
AU_Ich_013B_F03	EG960713	NADH dehydrogenase I chain G	GO:0003674,	-
AU_Ich_013B_G03	EG960724	hypothetical protein MED134_10945	GO:0008757, GO:0006399,	-
AU_Ich_013B_H03	EG960737	aldehyde dehydrogenase (NAD) family protein	GO:0008152, GO:0016620,	-
AU_Ich_013B_H10	EG960746	30S ribosomal protein S4	GO:0003723, GO:0005840,	-
AU_Ich_013C_A01	EG960749	type I keratin S8	GO:0045095, GO:0030855, GO:0005198, GO:0003824,	-
AU_Ich_013C_A07	EG960754	ORF2-encoded protein	GO:0006278, GO:0003964, GO:0003723,	EC:2.7.7.49,
AU_Ich_013C_C06	EG960775	Myb-like DNA-binding domain containing protein	GO:0006355, GO:0009536, GO:0000398, GO:0007049, GO:0003677, GO:0030528, GO:0005681,	-
AU_Ich_013C_E05	EG960793	Dynein heavy chain family protein	GO:0005488,	-
AU_Ich_013C_F04	EG960803	inorganic pyrophosphatase family protein	GO:0000287, GO:0006796, GO:0005737, GO:0004427,	EC:3.6.1.1,
AU_Ich_013C_F08	EG960807	Programmed cell death 4b	GO:0006915,	-
AU_Ich_013C_G07	EG960819	CHY zinc finger family protein	GO:0005488, GO:0005737,	-
AU_Ich_013C_H12	EG960836	60 kD chaperonin	GO:0005524, GO:0051082, GO:0042026,	-
AU_Ich_013D_C08	EG960864	predicted protein	GO:0005739,	-
AU_Ich_013D_E03	EG960884	Na+/proline symporter and signal transduction histidine kinase	GO:0044237, GO:0016301, GO:0004871,	-
AU_Ich_013D_F05	EG960899	Polyribonucleotide nucleotidyltransferase	GO:0006396, GO:0004654, GO:0003723, GO:0000175, GO:0006402,	EC:2.7.7.8,
AU_Ich_013D_F09	EG960904	HSF-type DNA-binding domain containing protein	GO:0003677, GO:0044238,	-
AU_Ich_013D_G07	EG960914	NADH dehydrogenase I chain G	GO:0003674,	-
AU_Ich_014A_A07	EG960936	Kinesin motor domain containing protein	GO:0003777, GO:0005524, GO:0005875, GO:0007018,	-
AU_Ich_014A_A11	EG960940	Lectin, galactoside-binding, soluble, 1 (galectin 1)-like 3	GO:0003674, GO:0042981, GO:0005737,	-
AU_Ich_014A_A12	EG960941	hypothetical protein TTHERM_00075670	GO:0006412, GO:0003735, GO:0046872, GO:0005840,	EC:3.6.5.3,
AU_Ich_014A_D12	EG960977	rab_B65	GO:0015031, GO:0007264, GO:0016020, GO:0045045, GO:0005525, GO:0016023,	-
AU_Ich_014A_F10	EG960999	26S proteasome subunit P45 family protein	GO:0030163, GO:0005634, GO:0017111, GO:0005524, GO:0008233, GO:0005737,	EC:3.6.1.15,
AU_Ich_014B_D07	EG961069	Splicing factor 3b, subunit 5	GO:0000398, GO:0005681,	-
AU_Ich_014B_D08	EG961070	E1-E2 ATPase family protein	GO:0016787,	-
AU_Ich_014B_H04	EG961110	Metallophosphoesterase	GO:0016787,	-
AU_Ich_014C_B04	EG961136	unnamed protein product	GO:0016021,	-
AU_Ich_014C_C02	EG961147	GTP cyclohydrolase I	GO:0003934, GO:0046654, GO:0006730,	EC:3.5.4.16,
AU_Ich_014C_D03	EG961160	Zgc:92791	GO:0044424, GO:0043234, GO:0004175,	-
AU_Ich_014C_D09	EG961167	unnamed protein product	GO:0003824, GO:0009987, GO:0005178, GO:0005887, GO:0007417,	-
AU_Ich_014C_F01	EG961183	Proteasome/cyclosome repeat family protein	GO:0050875,	-
AU_Ich_014C_G03	EG961199	DNA topoisomerase type 2	GO:0006265, GO:0005694, GO:0005524, GO:0006268, GO:0003918,	EC:5.99.1.3,
AU_Ich_014C_G12	EG961208	ribosomal protein L4/L1 family protein	GO:0009536, GO:0030529,	-
AU_Ich_014C_H08	EG961217	DNA polymerase catalytic subunit	GO:0003674,	-
AU_Ich_014D_A06	EG961226	electron transfer flavoprotein, alpha subunit containing protein	GO:0006118,	-
AU_Ich_014D_B02	EG961232	Transmembrane protein 45B	GO:0016021,	-
AU_Ich_014D_B06	EG961237	unnamed protein product	GO:0050875, GO:0005634,	-
AU_Ich_014D_C06	EG961247	SNF2 family N-terminal domain containing protein	GO:0003676, GO:0004386,	-
AU_Ich_014D_C10	EG961251	Protein kinase domain containing protein	GO:0000166, GO:0005634, GO:0007049, GO:0004672, GO:0005515, GO:0005737,	EC:2.7.1.37,
AU_Ich_014D_G04	EG961292	SMC family, C-terminal domain containing protein	GO:0017076,	-
AU_Ich_014D_G09	EG961297	citrate synthase	GO:0006099, GO:0004108, GO:0005737,	EC:2.3.3.1,
AU_Ich_014D_H04	EG961306	CPSF A subunit region family protein	GO:0030532, GO:0031202, GO:0008380, GO:0006461, GO:0005681,	-
AU_Ich_016A_A01	EG961676	pheromone receptor	GO:0007216, GO:0008067, GO:0016020,	-
AU_Ich_016A_A04	EG961679	hypothetical protein RcanM_01001049	GO:0016779, GO:0045449, GO:0003677, GO:0030528, GO:0006351,	-
AU_Ich_016A_B07	EG961692	Protein kinase domain containing protein	GO:0016740,	-
AU_Ich_016A_D01	EG961710	Protein kinase domain containing protein	GO:0003674,	-
AU_Ich_016A_H01	EG961750	matrin 3	GO:0003690, GO:0003723, GO:0005654, GO:0008380, GO:0005737,	-
AU_Ich_016B_A04	EG961762	MCM2/3/5 family protein	GO:0000166, GO:0003676,	-
AU_Ich_016B_A07	EG961765	transposase	GO:0006355, GO:0015074, GO:0004803, GO:0005634, GO:0003677,	-
AU_Ich_016B_A09	EG961768	PREDICTED: similar to desmoplakin isoform I, partial	GO:0005200, GO:0008544,	-
AU_Ich_016B_C02	EG961784	Zgc:136902	GO:0005198, GO:0005882,	-
AU_Ich_016B_D01	EG961793	isoleucyl-tRNA synthetase	GO:0008270, GO:0004822, GO:0005524, GO:0006428,	EC:6.1.1.5,
AU_Ich_016B_D06	EG961796	PREDICTED: similar to DEAD (Asp-Glu-Ala-Asp) box polypeptide 21, partial	GO:0005524, GO:0003723, GO:0004004, GO:0005730,	-
AU_Ich_016B_G04	EG961828	unnamed protein product	GO:0008270, GO:0000166, GO:0005634, GO:0003676,	-
AU_Ich_016B_H07	EG961840	succinyl-CoA synthetase, alpha subunit family protein	GO:0000166, GO:0005739, GO:0008152, GO:0004774,	-
AU_Ich_016B_H09	EG961841	Protein kinase domain containing protein	GO:0008286, GO:0030036, GO:0004676, GO:0006468,	-
AU_Ich_016B_H12	EG961843	LIM domain and actin binding 1	GO:0017022, GO:0005516, GO:0006936, GO:0008270, GO:0003779,	-
AU_Ich_016C_A11	EG961854	Ubiquitin carboxyl-terminal hydrolase family protein	GO:0016787,	-
AU_Ich_016C_B04	EG961861	dynein light chain p28A	GO:0003777, GO:0007338, GO:0005858, GO:0006928,	-
AU_Ich_016C_B07	EG961864	unnamed protein product	GO:0008104,	-
AU_Ich_016C_C05	EG961875	ATP-dependent protease La	GO:0008233, GO:0005488,	-
AU_Ich_016C_D07	EG961890	hypothetical protein RbelO_01000617	GO:0003824,	-
AU_Ich_016C_D10	EG961892	E1-E2 ATPase family protein	GO:0044464, GO:0007582, GO:0016817, GO:0005488,	-
AU_Ich_016C_E04	EG961898	asparagine synthase	GO:0006529, GO:0004066,	EC:6.3.5.4,
AU_Ich_016C_E11	EG961905	Inorganic H+ pyrophosphatase	GO:0005215, GO:0016462, GO:0044444, GO:0006810, GO:0043231,	-
AU_Ich_016C_E12	EG961906	arginyl-tRNA synthetase family protein	GO:0000166, GO:0006418, GO:0044444, GO:0004812,	-
AU_Ich_016C_F03	EG961909	Protein kinase domain containing protein	GO:0005488, GO:0004672,	EC:2.7.1.37,
AU_Ich_016C_F06	EG961913	PREDICTED: similar to G protein-coupled receptor 75	GO:0005887, GO:0001584, GO:0007186,	-
AU_Ich_016D_C01	EG961968	Ribonuclease E	GO:0004518,	-
AU_Ich_016D_C07	EG961974	Dynein heavy chain family protein	GO:0003674,	-
AU_Ich_016D_D10	EG961988	serine hydroxymethyltransferase	GO:0006563, GO:0006730, GO:0004372, GO:0006544,	EC:2.1.2.1,
AU_Ich_016D_E06	EG961996	PREDICTED: similar to BAG-family molecular chaperone regulator-1 (BCL-2 binding athanogene-1) (BAG-1) (Glucocorticoid receptor-associated protein RAP46) isoform 1	GO:0007166, GO:0006916, GO:0044267, GO:0005515, GO:0005057, GO:0005737,	-
AU_Ich_016D_H03	EG962027	Kinesin motor domain containing protein	GO:0015630, GO:0000166, GO:0003774,	-
AU_Ich_016D_H07	EG962031	PREDICTED: similar to Myosin Vc (Myosin 5C), partial	GO:0003774, GO:0016459, GO:0003779, GO:0005524, GO:0005516,	-
AU_Ich_016D_H08	EG962032	30S ribosomal protein S12	GO:0000049, GO:0046677, GO:0019843, GO:0006412, GO:0015935, GO:0003735,	EC:3.6.5.3,
AU_Ich_017A_B05	EG962054	cytoplasmic dynein heavy chain 2 protein	GO:0003777, GO:0005524, GO:0016887, GO:0030286, GO:0007018,	-
AU_Ich_017A_C02	EG962062	cyclic nucleotide-binding domain containing protein	GO:0005952, GO:0008603, GO:0016301, GO:0006468,	-
AU_Ich_017A_C10	EG962069	Papain family cysteine protease containing protein	GO:0016787,	-
AU_Ich_017A_C11	EG962070	Dynein heavy chain family protein	GO:0003777, GO:0005524, GO:0016887, GO:0030286, GO:0007018,	-
AU_Ich_017A_E04	EG962087	putative transposase	GO:0006139,	-
AU_Ich_017A_H01	EG962119	Phosphatidylinositol 3- and 4-kinase family protein	GO:0016773, GO:0016301,	-
AU_Ich_017B_A09	EG962139	SNF2 family N-terminal domain containing protein	GO:0005488,	-
AU_Ich_017B_B07	EG962150	PREDICTED: similar to ADAM 13	GO:0008270, GO:0006508, GO:0016021, GO:0042035, GO:0004629, GO:0004222, GO:0007242, GO:0042127,	EC:3.4.24, EC:3.1.4.3,
AU_Ich_017B_C12	EG962168	DNA topoisomerase type 2	GO:0005634, GO:0006265, GO:0005694, GO:0005524, GO:0006268, GO:0003918,	EC:5.99.1.3,
AU_Ich_017B_D08	EG962174	RL35_PORGI50S ribosomal protein L35	GO:0006412, GO:0003723, GO:0003735, GO:0005840,	EC:3.6.5.3,
AU_Ich_017B_F10	EG962203	dnak protein BiP	GO:0005783, GO:0005524, GO:0006986, GO:0006457,	-
AU_Ich_017B_H03	EG962216	chaperone protein DnaK	GO:0006986, GO:0005524, GO:0051082, GO:0006457,	-
AU_Ich_017B_H09	EG962221	hypothetical protein TTHERM_00497820	GO:0005216, GO:0016021, GO:0009190, GO:0006811, GO:0004016, GO:0007242,	EC:4.6.1.1,
AU_Ich_017C_A02	EG962227	ribosomal protein L6	GO:0006355, GO:0005842, GO:0006412, GO:0003723, GO:0003735, GO:0003677,	EC:3.6.5.3,
AU_Ich_017C_A06	EG962231	oxygen regulated protein (150kD)	GO:0006950, GO:0005524, GO:0005783,	-
AU_Ich_017C_B09	EG962246	dnaK protein	GO:0008150,	-
AU_Ich_017C_C07	EG962256	Protein kinase domain containing protein	GO:0008150, GO:0004672, GO:0005488,	EC:2.7.1.37,
AU_Ich_017C_C12	EG962259	G protein-coupled receptor 137bb	GO:0005624, GO:0005887,	-
AU_Ich_017C_D09	EG962267	PREDICTED: similar to CG6428-PA	GO:0050875, GO:0044464, GO:0016301, GO:0005216,	-
AU_Ich_017C_D10	EG962268	laminin receptor 1	GO:0006412, GO:0015935, GO:0003735, GO:0004872,	EC:3.6.5.3,
AU_Ich_017C_E12	EG962280	Coenzyme A transferase family protein	GO:0008410,	-
AU_Ich_017C_G05	EG962295	unnamed protein product	GO:0030833, GO:0005885, GO:0006928, GO:0005200,	-
AU_Ich_017D_B09	EG962333	Protein kinase domain containing protein	GO:0009987, GO:0016301, GO:0005488,	-
AU_Ich_017D_C11	EG962349	PREDICTED: similar to F-box protein 38 isoform b	GO:0003674,	-
AU_Ich_017D_D02	EG962351	Acyl-CoA dehydrogenase-like:Acyl-CoA dehydrogenase, central region	GO:0016491,	-
AU_Ich_017D_E01	EG962360	Protein kinase domain containing protein	GO:0016301,	-
AU_Ich_017D_E11	EG962371	malate dehydrogenase family protein	GO:0006092, GO:0016491,	-
AU_Ich_017D_F03	EG962375	unnamed protein product	GO:0005200, GO:0008544, GO:0044464,	-
AU_Ich_018A_A04	EG962414	cytoplasmic dynein 1	GO:0005874, GO:0003777, GO:0005524, GO:0016887, GO:0030286, GO:0007018,	-
AU_Ich_018A_A09	EG962419	CC chemokine SCYA113	GO:0009615, GO:0006955, GO:0005576, GO:0007165, GO:0008009, GO:0006874, GO:0006935,	-
AU_Ich_018A_B03	EG962425	porphobilinogen deaminase	GO:0003824,	-
AU_Ich_018A_C05	EG962438	elongation factor Ts	GO:0006412,	EC:3.6.5.3,
AU_Ich_018A_D01	EG962446	aminotransferase, classes I and II family protein	GO:0003824,	-
AU_Ich_018A_D03	EG962448	Tryptophanyl-tRNA synthetase, class Ib	GO:0005524, GO:0006436, GO:0004830,	EC:6.1.1.2,
AU_Ich_018A_E12	EG962465	CR1 Danio rerio 2 reverse transcriptase	GO:0003674,	-
AU_Ich_018A_F02	EG962466	Pyruvate dehydrogenase (lipoamide) beta	GO:0005739, GO:0006096, GO:0006099, GO:0004739,	EC:1.2.4.1,
AU_Ich_018B_A12	EG962512	TolQ protein	GO:0008565, GO:0016021, GO:0015031,	-
AU_Ich_018B_B07	EG962519	hypothetical protein TTHERM_00372500	GO:0005488, GO:0004386, GO:0016787,	-
AU_Ich_018B_B10	EG962521	hypothetical protein TTHERM_00497820	GO:0005216, GO:0016021, GO:0009190, GO:0006811, GO:0004016, GO:0007242,	EC:4.6.1.1,
AU_Ich_018B_C06	EG962530	RNA polymerase beta subunit	GO:0006351, GO:0046677, GO:0003677, GO:0003899,	EC:2.7.7.6,
AU_Ich_018B_C11	EG962536	UDP-glucose 4-epimerase family protein	GO:0044238, GO:0016853,	-
AU_Ich_018B_G01	EG962573	Phosphatidylinositol 3- and 4-kinase family protein	GO:0016740,	-
AU_Ich_018B_H09	EG962593	DNA polymerase catalytic subunit	GO:0016740, GO:0005488,	-
AU_Ich_018C_E02	EG962642	40S ribosomal protein S9, putative	GO:0006412, GO:0005843, GO:0003723, GO:0003735,	EC:3.6.5.3,
AU_Ich_018C_E11	EG962650	chaperonin complex component TCP-1 delta subunit	GO:0005524, GO:0051082, GO:0000074, GO:0006457,	-
AU_Ich_018D_A07	EG962694	40S ribosomal protein S6	GO:0006355, GO:0006412, GO:0003700, GO:0003735, GO:0005840,	EC:3.6.5.3,
AU_Ich_018D_B02	EG962701	period 4	GO:0004871, GO:0007165,	-
AU_Ich_018D_B09	EG962708	Dynein heavy chain family protein	GO:0016787, GO:0005488,	-
AU_Ich_018D_F02	EG962750	40S ribosomal protein S9	GO:0006412, GO:0005843, GO:0003723, GO:0003735,	EC:3.6.5.3,
AU_Ich_018D_F03	EG962751	similar to DNA gyrase subunit B	GO:0006265, GO:0005694, GO:0005524, GO:0006268, GO:0003918,	EC:5.99.1.3,
AU_Ich_018D_F04	EG962752	Kinesin motor domain containing protein	GO:0005874, GO:0003777, GO:0005524, GO:0005875, GO:0007018,	-
AU_Ich_018D_F05	EG962753	PREDICTED: similar to myosin 18A isoform b	GO:0016459, GO:0006916, GO:0003774, GO:0005524, GO:0005515,	-
AU_Ich_018D_F10	EG962757	COG1020: Non-ribosomal peptide synthetase modules and related proteins	GO:0003824,	-
AU_Ich_018D_G02	EG962760	PREDICTED: similar to low density lipoprotein receptor-related protein 3	GO:0016021, GO:0006898, GO:0005515,	-
AU_Ich_018D_H02	EG962772	Transposition helper protein, OrfB	GO:0006810, GO:0005524, GO:0017111,	EC:3.6.1.15,
AU_Ich_018D_H09	EG962780	50S RIBOSOMAL PROTEIN L13 (rplM)	GO:0006412, GO:0003735, GO:0005840,	EC:3.6.5.3,
AU_Ich_019A_A08	EG962792	ubiquitin-activating enzyme E1 family protein	GO:0050875, GO:0003674,	-
AU_Ich_019A_A11	EG962795	PREDICTED: similar to vanilloid receptor-like protein	GO:0003674,	-
AU_Ich_019A_B05	EG962802	ATP-dependent metalloprotease FtsH family protein	GO:0005739, GO:0016020, GO:0006508, GO:0005524, GO:0004222, GO:0046872,	EC:3.4.24,
AU_Ich_019A_B12	EG962808	solute carrier family 39 (zinc transporter), member 7	GO:0046873, GO:0016020, GO:0030001,	-
AU_Ich_019A_E01	EG962831	Inorganic pyrophosphatase	GO:0000287, GO:0006796, GO:0005737, GO:0004427,	EC:3.6.1.1,
AU_Ich_019A_E03	EG962834	Protein of unknown function UPF0054	GO:0005554,	-
AU_Ich_019A_E12	EG962842	glycogen/starch/alpha-glucan phosphorylases family protein	GO:0003674,	-
AU_Ich_019A_F02	EG962845	DNA TOPOISOMERASE I (topA)	GO:0006259, GO:0003916,	-
AU_Ich_019A_G03	EG962859	NADH dehydrogenase subunit 4	GO:0005739, GO:0042773, GO:0008137,	EC:1.6.5.3,
AU_Ich_019A_G11	EG962866	NADPH dependent diflavin oxidoreductase 1	GO:0006118, GO:0010181, GO:0016491,	-
AU_Ich_019B_A04	EG962883	Dynein heavy chain family protein	GO:0003674,	-
AU_Ich_019B_A05	EG962884	Brg1p	GO:0004386, GO:0003677, GO:0005524,	-
AU_Ich_019B_C12	EG962912	BNR/Asp-box repeat family protein	GO:0006897, GO:0016020, GO:0004872,	-
AU_Ich_019B_D03	EG962914	Adenylate kinase family protein	GO:0016740,	-
AU_Ich_019B_D06	EG962917	type I keratin S8	GO:0005198, GO:0005882,	-
AU_Ich_019B_E07	EG962929	hypothetical protein TTHERM_00421010	GO:0003676,	-
AU_Ich_019B_E08	EG962930	ribosomal protein S9 containing protein	GO:0006412, GO:0003735, GO:0005840,	EC:3.6.5.3,
AU_Ich_019B_F09	EG962943	LOC514387 protein	GO:0005829, GO:0004842, GO:0046966, GO:0016567, GO:0043234,	EC:6.3.2.19,
AU_Ich_019B_G12	EG962960	Isocitrate dehydrogenase (NADP+)	GO:0006099, GO:0004450,	EC:1.1.1.42,
AU_Ich_019B_H09	EG962969	ATP-binding region, ATPase-like:Histidine kinase A-like	GO:0016772, GO:0009987,	-
AU_Ich_019B_H11	EG962971	FK506 binding protein 5	GO:0005528, GO:0003755, GO:0051082, GO:0006457,	EC:5.2.1.8,
AU_Ich_019C_A09	EG962980	PENICILLIN-BINDING PROTEIN DACF PRECURSOR (dacF)	GO:0004185,	EC:3.4.16,
AU_Ich_019C_A12	EG962983	Keratin 12	GO:0005198, GO:0005882,	-
AU_Ich_019C_B01	EG962984	Deoxyguanosinetriphosphate triphosphohydrolase	GO:0000287, GO:0008832, GO:0046039,	EC:3.1.5.1,
AU_Ich_019C_C09	EG963003	COG0336: tRNA-(guanine-N1)-methyltransferase	GO:0008033, GO:0003723, GO:0006400, GO:0009019,	EC:2.1.1.31,
AU_Ich_019C_E11	EG963028	COG0202: DNA-directed RNA polymerase, alpha subunit/40 kD subunit	GO:0006351, GO:0003677, GO:0003899, GO:0046983,	EC:2.7.7.6,
AU_Ich_019C_F08	EG963035	PREDICTED: similar to Myomesin 2	GO:0008307, GO:0005863, GO:0006941,	-
AU_Ich_019C_H08	EG963058	TNFR/NGFR cysteine-rich region family protein	GO:0003674,	-
AU_Ich_019C_H11	EG963061	histone H2A.X	GO:0005634, GO:0006334, GO:0003677, GO:0000786, GO:0042742,	-
AU_Ich_019D_A04	EG963067	Amino acid adenylation	GO:0003824, GO:0008152,	-
AU_Ich_019D_B05	EG963079	jmjC domain containing protein	GO:0005488,	-
AU_Ich_019D_E08	EG963116	doublesex and mab-3 related transcription factor 3	GO:0008150, GO:0003677,	-
AU_Ich_019D_E11	EG963119	Protein kinase domain containing protein	GO:0016301,	-
AU_Ich_019D_F08	EG963129	COG0330: Membrane protease subunits, stomatin/prohibitin homologs	GO:0016787,	-
AU_Ich_019D_G03	EG963137	Type III restriction enzyme, res subunit family protein	GO:0003674,	-
AU_Ich_020A_A05	EG963162	elongation factor Tu	GO:0006414, GO:0016787, GO:0004781, GO:0005622, GO:0005525, GO:0003746,	EC:2.7.7.4,
AU_Ich_020A_B02	EG963171	hypothetical protein TTHERM_00486070	GO:0007049, GO:0000793,	-
AU_Ich_020A_C01	EG963182	PREDICTED: similar to transient receptor potential cation channel, subfamily C, member 6	GO:0005509, GO:0005515, GO:0007602, GO:0015281, GO:0015279, GO:0006816, GO:0005887,	-
AU_Ich_020A_D01	EG963195	unnamed protein product	GO:0009156, GO:0000287, GO:0004749, GO:0009116, GO:0016978,	EC:2.7.6.1,
AU_Ich_020A_E01	EG963206	COG0793: Periplasmic protease	GO:0008233,	-
AU_Ich_020A_E08	EG963213	unnamed protein product	GO:0044424,	-
AU_Ich_020A_H06	EG963246	PREDICTED: similar to Zinc finger FYVE domain-containing protein 16 (Endofin) (Endosome-associated FYVE domain protein)	GO:0007183, GO:0016020, GO:0006622, GO:0003824, GO:0016197, GO:0030100, GO:0005515, GO:0005769, GO:0005545, GO:0007181, GO:0016050, GO:0008270, GO:0008565, GO:0007184,	-
AU_Ich_020B_C06	EG963282	Eukaryotic aspartyl protease family protein	GO:0008233,	-
AU_Ich_020B_D05	EG963293	Dynein heavy chain family protein	GO:0003824,	-
AU_Ich_020B_E03	EG963304	transposase	GO:0006259, GO:0003674, GO:0045449,	-
AU_Ich_020B_F03	EG963316	Kinesin motor domain containing protein	GO:0003674,	-
AU_Ich_020B_F04	EG963317	Protein kinase domain containing protein	GO:0004672,	EC:2.7.1.37,
AU_Ich_020B_H01	EG963338	aminotransferase, classes I and II family protein	GO:0016769,	-
AU_Ich_020B_H11	EG963348	FGGY family of carbohydrate kinases, N-terminal domain containing protein	GO:0008152, GO:0016301,	-
AU_Ich_020C_A08	EG963357	hypothetical protein TTHERM_00857910	GO:0005874, GO:0003674, GO:0008285,	-
AU_Ich_020C_B09	EG963370	hypothetical protein RcanM_01000646	GO:0008233, GO:0006508, GO:0005185, GO:0005576,	-
AU_Ich_020C_B12	EG963373	unknown	GO:0016740, GO:0008152,	-
AU_Ich_020C_C03	EG963376	phosphoenolpyruvate carboxykinase	GO:0017076, GO:0004611,	-
AU_Ich_020C_C08	EG963380	50S ribosomal protein L28	GO:0006412, GO:0003735, GO:0005840,	EC:3.6.5.3,
AU_Ich_020C_D02	EG963386	translation elongation factor 1B alpha subunit	GO:0006412,	EC:3.6.5.3,
AU_Ich_020C_D05	EG963390	DNA-directed RNA polymerase beta subunit	GO:0006351, GO:0003677, GO:0003899,	EC:2.7.7.6,
AU_Ich_020C_E03	EG963400	DNA topoisomerase family protein	GO:0006259, GO:0005634, GO:0003916, GO:0007001, GO:0007126,	-
AU_Ich_020C_F01	EG963413	Dynein heavy chain family protein	GO:0003674,	-
AU_Ich_020C_H03	EG963439	jmjC domain containing protein	GO:0005488,	-
AU_Ich_020D_A07	EG963457	hypothetical protein RbelO_01000283	GO:0016740, GO:0005554,	-
AU_Ich_020D_C03	EG963475	Myb-like DNA-binding domain containing protein	GO:0006139,	-
AU_Ich_020D_D12	EG963495	Phenylalanyl-tRNA synthetase beta chain	GO:0000166, GO:0006412, GO:0003723, GO:0046872, GO:0004812,	EC:3.6.5.3,
AU_Ich_020D_G06	EG963525	Ribosomal protein S26, like	GO:0006412, GO:0003735, GO:0005840,	EC:3.6.5.3,
AU_Ich_020D_G11	EG963530	chaperonin, 10 kDa	GO:0006986, GO:0005524, GO:0051082, GO:0006457,	-
AU_Ich_021A_A01	EG963542	hypothetical protein TTHERM_01107480	GO:0016408,	-
AU_Ich_021A_A02	EG963543	PREDICTED: similar to echinoderm microtubule associated protein like 5	GO:0006259, GO:0003674,	-
AU_Ich_021A_A05	EG963546	Zgc:92041	GO:0008125, GO:0005509, GO:0006508,	EC:3.4.21.36,
AU_Ich_021A_A09	EG963550	unnamed protein product	GO:0003824, GO:0005515,	-
AU_Ich_021A_A10	EG963551	unnamed protein product	GO:0016021, GO:0001584, GO:0007186,	-
AU_Ich_021A_A11	EG963552	DNA-directed RNA polymerase beta chain	GO:0006351, GO:0046677, GO:0003677, GO:0003899,	EC:2.7.7.6,
AU_Ich_021A_F06	EG963601	ATP-dependent helicase DHX8, RNA helicase HRH1	GO:0003824, GO:0005488,	-
AU_Ich_021A_G06	EG963613	MHC class I protein	GO:0042612, GO:0019882, GO:0030106,	-
AU_Ich_021A_G10	EG963617	Viral A-type inclusion protein repeat containing protein	GO:0005813, GO:0005873, GO:0007067, GO:0003677, GO:0008283,	-
AU_Ich_021A_H03	EG963623	Dynein heavy chain family protein	GO:0003674,	-
AU_Ich_021A_H05	EG963625	mitochondrial dihydrolipoamide dehydrogenase precursor	GO:0004148, GO:0050660, GO:0006096, GO:0006118, GO:0015036, GO:0005737,	EC:1.8.1.4,
AU_Ich_021A_H11	EG963629	unnamed protein product	GO:0006470, GO:0005001, GO:0005887,	-
AU_Ich_021B_C07	EG963662	translation elongation factor EF-1, subunit alpha	GO:0005525, GO:0006414, GO:0003746, GO:0005737,	-
AU_Ich_021B_D04	EG963669	Apm1Ap	GO:0006886, GO:0030125,	-
AU_Ich_021B_D07	EG963672	putative VIRB11 protein	GO:0006810, GO:0005622, GO:0005524, GO:0017111,	EC:3.6.1.15,
AU_Ich_021B_G11	EG963712	N utilization substance protein A, transcription termination factor NusA	GO:0006355, GO:0030528, GO:0031564, GO:0003723,	-
AU_Ich_021C_A05	EG963729	Dynein heavy chain family protein	GO:0003674,	-
AU_Ich_021C_B11	EG963749	inorganic pyrophosphatase	GO:0005215, GO:0016020, GO:0016462, GO:0006811, GO:0045045, GO:0016023,	-
AU_Ich_021C_B12	EG963750	Pcna protein	GO:0006281, GO:0005634, GO:0048015, GO:0000074, GO:0006275, GO:0005515, GO:0003677, GO:0008283, GO:0030337,	-
AU_Ich_021C_C08	EG963758	unnamed protein product	GO:0005975, GO:0016020, GO:0006493, GO:0008109,	EC:2.4.1.150,
AU_Ich_021C_D11	EG963769	Protein kinase domain containing protein	GO:0009987, GO:0004672, GO:0004871,	EC:2.7.1.37,
AU_Ich_021C_H07	EG963808	Tubulin-tyrosine ligase family protein	GO:0006464, GO:0004835, GO:0003676,	EC:6.3.2.25,
AU_Ich_021C_H09	EG963810	Polyribonucleotide nucleotidyltransferase	GO:0006396, GO:0004654, GO:0003723, GO:0000175, GO:0006402,	EC:2.7.7.8,
AU_Ich_021D_F10	EG963880	Protein kinase domain containing protein	GO:0009987, GO:0003674,	-
AU_Ich_021D_G12	EG963891	hypothetical protein TTHERM_00390160	GO:0003674,	-
AU_Ich_021D_H04	EG963895	fibrinogen gamma polypeptide	GO:0005577, GO:0051258, GO:0030168, GO:0007165,	-
AU_Ich_022A_B02	EG963914	Dynein heavy chain family protein	GO:0003777, GO:0005524, GO:0016887, GO:0030286, GO:0007018,	-
AU_Ich_022A_B07	EG963919	pol-like protein	GO:0003674, GO:0006259,	-
AU_Ich_022A_C02	EG963927	ATP SYNTHASE ALPHA CHAIN, MITOCHONDRIAL PRECURSOR	GO:0016469, GO:0005524, GO:0046961, GO:0046872, GO:0015986, GO:0005739, GO:0046933, GO:0045261,	EC:3.6.3.14,
AU_Ich_022A_F10	EG963973	Succinate dehydrogenase flavoprotein subunit	GO:0008177, GO:0050660, GO:0006099, GO:0006118, GO:0000104,	EC:1.3.99.1, EC:1.3.5.1,
AU_Ich_022B_A01	EG963995	transposase	GO:0003674, GO:0006350,	-
AU_Ich_022B_A03	EG963997	seryl-tRNA synthetase family protein	GO:0006412, GO:0016874,	EC:3.6.5.3,
AU_Ich_022B_A07	EG964002	Protein kinase domain containing protein	GO:0016740,	-
AU_Ich_022B_B06	EG964013	MCM2/3/5 family protein	GO:0009536, GO:0005634, GO:0005524, GO:0003677, GO:0008094, GO:0006270,	-
AU_Ich_022B_E11	EG964056	WGR domain containing protein	GO:0043283, GO:0044238,	-
AU_Ich_022B_F06	EG964063	putative citrate synthase	GO:0004108, GO:0006092, GO:0005737,	EC:2.3.3.1,
AU_Ich_022B_F07	EG964064	Zgc:103528	GO:0016021,	-
AU_Ich_022B_G09	EG964079	ribosomal protein L5	GO:0000049, GO:0019843, GO:0006412, GO:0003735, GO:0005840,	EC:3.6.5.3,
AU_Ich_022B_H11	EG964093	30S ribosomal protein S19	GO:0019843, GO:0006412, GO:0015935, GO:0003735,	EC:3.6.5.3,
AU_Ich_022C_A02	EG964096	Dynein heavy chain family protein	GO:0005488,	-
AU_Ich_022C_B05	EG964110	Dynein heavy chain family protein	GO:0003674,	-
AU_Ich_022C_E05	EG964143	MaoC like domain containing protein	GO:0016616,	-
AU_Ich_022C_F05	EG964153	ATP-dependent Clp protease, ATP-binding subunit ClpA, putative	GO:0008233, GO:0006986, GO:0005524, GO:0051082, GO:0017111, GO:0006457,	EC:3.6.1.15,
AU_Ich_022C_F11	EG964159	COG1530: Ribonucleases G and E	GO:0006396, GO:0005737, GO:0003723, GO:0004540, GO:0004519,	-
AU_Ich_022C_G08	EG964168	RNA polymerase	GO:0003674,	-
AU_Ich_022C_H08	EG964178	jmjC domain containing protein	GO:0005488,	-
AU_Ich_022D_F04	EG964246	PREDICTED: similar to intersectin 1 isoform ITSN-l; SH3 domain protein-1A; human intersectin-SH3 domain-containing protein SH3P17; Src homology 3 domain-containing protein	GO:0035023, GO:0005509, GO:0005515, GO:0005622, GO:0005089, GO:0048488,	-
AU_Ich_022D_G02	EG964256	hypothetical protein TTHERM_01005120	GO:0009536, GO:0007049,	-
AU_Ich_023A_B05	EG964295	Protein kinase domain containing protein	GO:0004672, GO:0005488,	EC:2.7.1.37,
AU_Ich_023A_D03	EG964318	protein disulfide-isomerase domain containing protein	GO:0005783, GO:0003756, GO:0004656, GO:0018401, GO:0005793,	EC:1.14.11.2, EC:5.3.4.1,
AU_Ich_023A_E10	EG964335	NADH dehydrogenase I chain L	GO:0044464,	-
AU_Ich_023A_F01	EG964338	PREDICTED: similar to phospholipase D3 (predicted)	GO:0004630,	EC:3.1.4.4,
AU_Ich_023A_F09	EG964346	epithelial membrane protein-2-like	GO:0007422, GO:0016021, GO:0007268, GO:0008283,	-
AU_Ich_023A_G11	EG964359	U1 small nuclear ribonucleoprotein 70 kDa	GO:0005488, GO:0044424,	-
AU_Ich_023B_A10	EG964383	ribosomal protein S2	GO:0006412, GO:0015935, GO:0003735,	EC:3.6.5.3,
AU_Ich_023B_B02	EG964386	RAB5A, member RAS oncogene family	GO:0007264, GO:0005525, GO:0003924, GO:0016020, GO:0015031,	EC:3.6.5.1, EC:3.6.5.2, EC:3.6.5.3, EC:3.6.5.4,
AU_Ich_023B_C01	EG964397	aspartate aminotransferase	GO:0016769,	-
AU_Ich_023B_D01	EG964408	unnamed protein product	GO:0009234, GO:0006744, GO:0008425, GO:0008757, GO:0009060,	-
AU_Ich_023B_D08	EG964417	WD-repeat protein HUSSY-07, putative	GO:0004672,	EC:2.7.1.37,
AU_Ich_023B_E02	EG964424	AMPA receptor subunit 2a	GO:0004971, GO:0016021, GO:0006813, GO:0007165, GO:0005234, GO:0005886, GO:0007268, GO:0005267, GO:0045211, GO:0015277,	-
AU_Ich_023B_E09	EG964428	Beige/BEACH domain containing protein	GO:0003674, GO:0045045, GO:0016023,	-
AU_Ich_023B_F04	EG964434	Dynein heavy chain family protein	GO:0000166,	-
AU_Ich_023B_G09	EG964450	CCTepsilon subunit	GO:0005524, GO:0051082, GO:0006457,	-
AU_Ich_023B_H01	EG964454	hypothetical protein RcanM_01000414	GO:0006355, GO:0008134, GO:0017111, GO:0003700, GO:0005524, GO:0000156, GO:0005622, GO:0000160,	EC:3.6.1.15,
AU_Ich_023B_H04	EG964458	hypothetical protein TTHERM_01009840	GO:0005488,	-
AU_Ich_023B_H10	EG964462	Kinesin motor domain containing protein	GO:0015630, GO:0000166, GO:0003774,	-
AU_Ich_023B_H12	EG964464	COG0481: Membrane GTPase LepA	GO:0007264, GO:0003743, GO:0005622, GO:0005525, GO:0006413,	-
AU_Ich_023C_B03	EG964478	transposase	GO:0003674, GO:0006350,	-
AU_Ich_023C_D03	EG964502	transposase	GO:0006139,	-
AU_Ich_023C_E04	EG964514	malate synthase A family protein	GO:0016740,	-
AU_Ich_023C_E09	EG964519	PREDICTED: similar to Wiskott-Aldrich syndrome (eczema-thrombocytopenia)	GO:0015629, GO:0008154, GO:0008544, GO:0007596, GO:0006952, GO:0005083, GO:0006461, GO:0042802,	-
AU_Ich_023C_F11	EG964536	hhp2	GO:0004674, GO:0005524, GO:0006468,	-
AU_Ich_023C_G04	EG964539	PREDICTED: similar to 5-aminoimidazole-4-carboxamide ribonucleotide formyltransferase/IMP cyclohydrolase	GO:0003824,	-
AU_Ich_023C_G11	EG964546	hypothetical protein TTHERM_01262850	GO:0005509,	-
AU_Ich_023C_H06	EG964553	Ribosomal protein L19e containing protein	GO:0005739, GO:0006412, GO:0003735, GO:0005840,	EC:3.6.5.3,
AU_Ich_023D_B02	EG964575	Citrate synthase family protein	GO:0006097, GO:0009514, GO:0006099, GO:0004108, GO:0045045, GO:0016023,	EC:2.3.3.1,
AU_Ich_023D_B03	EG964576	DNA topoisomerase type 2	GO:0006265, GO:0005694, GO:0005524, GO:0006268, GO:0003918,	EC:5.99.1.3,
AU_Ich_023D_F02	EG964623	transposase	GO:0006259, GO:0006350,	-
AU_Ich_023D_F09	EG964629	Histone deacetylase family protein	GO:0016021, GO:0007582, GO:0016887,	-
AU_Ich_023D_G07	EG964640	Zgc:86900	GO:0008270, GO:0005744, GO:0042719, GO:0045039, GO:0007605,	-
AU_Ich_023D_H02	EG964647	Succinate dehydrogenase iron-sulfur protein	GO:0051538, GO:0008177, GO:0016020, GO:0051539, GO:0051537, GO:0006099, GO:0006118, GO:0005506, GO:0000104,	EC:1.3.99.1, EC:1.3.5.1,
AU_Ich_024A_A07	EG964665	14-3-3C1 protein	GO:0019904,	-
AU_Ich_024A_B04	EG964674	Histone deacetylase family protein	GO:0004407, GO:0005634, GO:0016575,	-
AU_Ich_024A_B10	EG964681	Brg1p	GO:0009536, GO:0005524, GO:0003677, GO:0004386,	-
AU_Ich_024A_C05	EG964686	Calpain family cysteine protease containing protein	GO:0050875, GO:0003824, GO:0005622,	-
AU_Ich_024A_D06	EG964696	hypothetical protein LOC563855	GO:0005515,	-
AU_Ich_024A_D07	EG964697	RNA polymerase beta subunit; RpoB	GO:0006351, GO:0046677, GO:0003677, GO:0003899,	EC:2.7.7.6,
AU_Ich_024A_D09	EG964699	PREDICTED: similar to CDC28 protein kinase regulatory subunit 2	GO:0051301, GO:0048015, GO:0000079, GO:0016538, GO:0005515, GO:0007051, GO:0016301, GO:0008283,	-
AU_Ich_024A_E07	EG964709	Protein kinase domain containing protein	GO:0016301,	-
AU_Ich_024B_B09	EG964768	Dynein heavy chain family protein	GO:0016787,	-
AU_Ich_024B_C07	EG964777	cytochrome c oxidase subunit II	GO:0004129, GO:0016021, GO:0006118, GO:0005746, GO:0005507,	EC:1.9.3.1,
AU_Ich_024B_C11	EG964781	transposase	GO:0006139,	-
AU_Ich_024B_D04	EG964785	unnamed protein product	GO:0006887, GO:0005086, GO:0005488, GO:0005622, GO:0003824,	-
AU_Ich_024B_D06	EG964787	PREDICTED: similar to egf-like module-containing mucin-like receptor 3 isoform a	GO:0004930, GO:0016021,	-
AU_Ich_024B_D09	EG964791	DNA mismatch repair protein MutL	GO:0005524, GO:0006298,	-
AU_Ich_024B_F12	EG964815	cation diffusion facilitator family transporter	GO:0006810, GO:0016020,	-
AU_Ich_024B_G01	EG964816	PREDICTED: similar to kinase D-interacting substance of 220 kDa isoform 1	GO:0003824,	-
AU_Ich_024B_G04	EG964819	Ribosomal protein S26e containing protein	GO:0006412, GO:0003735, GO:0005840,	EC:3.6.5.3,
AU_Ich_024B_G05	EG964820	PREDICTED: similar to sarcosine dehydrogenase	GO:0006118, GO:0005759, GO:0004047, GO:0008480, GO:0006546,	EC:1.5.99.1, EC:2.1.2.10,
AU_Ich_024C_A06	EG964846	unnamed protein product	GO:0016021, GO:0007155, GO:0005515,	-
AU_Ich_024C_A07	EG964847	NADH dehydrogenase (ubiquinone) 1 alpha subcomplex, 10	GO:0005739, GO:0005524, GO:0008137, GO:0006139, GO:0016773,	EC:1.6.5.3,
AU_Ich_024C_B09	EG964857	Actin family protein	GO:0003674,	-
AU_Ich_024C_C06	EG964865	DEAD/DEAH box helicase family protein	GO:0000166, GO:0004386, GO:0005739, GO:0016787, GO:0003676,	-
AU_Ich_024C_C10	EG964870	ribosomal-protein-alanine acetyltransferase	GO:0008999,	EC:2.3.1.128,
AU_Ich_024C_D02	EG964874	26S proteasome subunit P45 family protein	GO:0030163, GO:0005829, GO:0005634, GO:0016020, GO:0017111, GO:0005524, GO:0043234, GO:0008233,	EC:3.6.1.15,
AU_Ich_024C_D05	EG964876	PREDICTED: similar to Glutamate	GO:0000287, GO:0006811, GO:0005509, GO:0005234, GO:0045211, GO:0005887, GO:0004972, GO:0007215,	-
AU_Ich_024C_D08	EG964880	conserved hypothetical protein	GO:0006355, GO:0003700,	-
AU_Ich_024C_E12	EG964894	MGC97716 protein	GO:0003674,	-
AU_Ich_024C_G03	EG964908	Dynein heavy chain family protein	GO:0050875, GO:0003824, GO:0005575, GO:0005488,	-
AU_Ich_024C_H01	EG964917	Dynein heavy chain family protein	GO:0003674,	-
AU_Ich_024C_H03	EG964919	Protein kinase domain containing protein	GO:0009987, GO:0016301, GO:0005488,	-
AU_Ich_024C_H11	EG964928	calcium-translocating P-type ATPase, PMCA-type family protein	GO:0016820, GO:0008324, GO:0007582, GO:0005488,	-
AU_Ich_024D_A03	EG964932	unnamed protein product	GO:0004674, GO:0005524, GO:0004860, GO:0006468, GO:0043405, GO:0005737,	-
AU_Ich_024D_A06	EG964934	Dynamin central region family protein	GO:0005525, GO:0003924,	EC:3.6.5.1, EC:3.6.5.2, EC:3.6.5.3, EC:3.6.5.4,
AU_Ich_024D_C01	EG964950	hypothetical protein RcanM_01000544	GO:0000166, GO:0016772, GO:0046872,	-
AU_Ich_024D_E03	EG964977	ABC-type bacteriocin/lantibiotic exporters	GO:0003674,	-
AU_Ich_025A_C06	EG965049	succinate dehydrogenase	GO:0016020, GO:0006099, GO:0006118, GO:0005506, GO:0016491,	-
AU_Ich_025A_C10	EG965053	unnamed protein product	GO:0005739, GO:0005634, GO:0045045, GO:0006334, GO:0003677, GO:0000786, GO:0016023,	-
AU_Ich_025A_G11	EG965098	amidophosphoribosyltransferase	GO:0006164, GO:0051539, GO:0000287, GO:0004044, GO:0009113, GO:0005506, GO:0009116, GO:0006541,	EC:2.4.2.14,
AU_Ich_025B_A07	EG965115	transposase	GO:0006139,	-
AU_Ich_025B_A09	EG965117	Na+/proline symporter and signal transduction histidine kinase	GO:0009987, GO:0003674,	-
AU_Ich_025B_B03	EG965123	ubiquitin activating enzyme 2	GO:0004839, GO:0006512,	-
AU_Ich_025B_C08	EG965139	Dynein heavy chain family protein	GO:0003674,	-
AU_Ich_025B_D08	EG965148	transposase	GO:0006139,	-
AU_Ich_025B_E09	EG965161	unnamed protein product	GO:0007154, GO:0007601, GO:0006810, GO:0015285, GO:0005922, GO:0005887,	-
AU_Ich_025B_F06	EG965169	splicing factor 3B subunit 1	GO:0005488,	-
AU_Ich_025B_G07	EG965179	Ribonucleoside-diphosphate reductase alpha chain	GO:0006260, GO:0004748, GO:0005971,	EC:1.17.4.1,
AU_Ich_025B_H06	EG965190	ATP-dependent helicase DHX8, RNA helicase HRH1	GO:0008026, GO:0009536, GO:0005739, GO:0005524, GO:0003723,	-
AU_Ich_025C_A02	EG965198	RecA protein	GO:0006281, GO:0006310, GO:0003684, GO:0005524, GO:0003697, GO:0008094, GO:0009432,	-
AU_Ich_025C_A10	EG965207	Dynein heavy chain family protein	GO:0003674,	-
AU_Ich_025C_B12	EG965223	Dynein heavy chain family protein	GO:0003674,	-
AU_Ich_025C_D10	EG965243	Alanyl-tRNA synthetase	GO:0000166, GO:0006412, GO:0046872, GO:0004812,	EC:3.6.5.3,
AU_Ich_025C_E05	EG965250	Leucine Rich Repeat family protein	GO:0000398, GO:0005515, GO:0005686,	-
AU_Ich_025C_F01	EG965258	aspartyl-tRNA synthetase family protein	GO:0006418, GO:0005488, GO:0004812,	-
AU_Ich_025C_F02	EG965259	heat shock protein 90 alpha; heat shock protein 90a	GO:0051082, GO:0045429, GO:0005524, GO:0006986, GO:0030911, GO:0030235, GO:0006457,	-
AU_Ich_025C_F10	EG965267	Dynein heavy chain family protein	GO:0003674,	-
AU_Ich_025D_B12	EG965313	oxidoreductase, Gfo/Idh/MocA family/transferase hexapeptide repeat protein	GO:0016740, GO:0008152,	-
AU_Ich_025D_D01	EG965327	Dehydrogenase E1 component family protein	GO:0016491,	-
AU_Ich_025D_D10	EG965334	RNA polymerase Rpb1, domain 2 family protein	GO:0050875, GO:0016740, GO:0044444, GO:0043231,	-
AU_Ich_025D_F03	EG965351	Protein kinase domain containing protein	GO:0016740,	-
AU_Ich_025D_G05	EG965365	novel protein similar to vertebrate ryanodine receptor 3 (RYR3)	GO:0016021, GO:0005509, GO:0006816, GO:0006874, GO:0005219, GO:0004872,	-
AU_Ich_026A_C04	EG965416	ATP-dependent metalloprotease FtsH family protein	GO:0005488, GO:0008233,	-
AU_Ich_026A_E04	EG965440	PREDICTED: similar to Tyrosine-protein phosphatase, non-receptor type 9 (Protein-tyrosine phosphatase MEG2) (PTPase-MEG2)	GO:0005215, GO:0006470, GO:0006810, GO:0005622, GO:0004726,	-
AU_Ich_026A_E07	EG965443	Protein kinase domain containing protein	GO:0016301,	-
AU_Ich_026A_F11	EG965460	dnaK protein	GO:0005739, GO:0051082, GO:0005524, GO:0006986, GO:0006457,	-
AU_Ich_026A_H02	EG965474	COG0256: Ribosomal protein L18	GO:0019843, GO:0006412, GO:0003735, GO:0005840,	EC:3.6.5.3,
AU_Ich_026B_B07	EG965497	Ferritin, heavy polypeptide 1	GO:0019900, GO:0006955, GO:0006826, GO:0004322, GO:0006879, GO:0005886, GO:0008199, GO:0008285,	EC:1.16.3.1,
AU_Ich_026B_E05	EG965530	PREDICTED: similar to signal transducer and activator of transcription 1 isoform beta	GO:0006366, GO:0005634, GO:0005737, GO:0000074, GO:0007249, GO:0003700, GO:0005515, GO:0006919, GO:0005062, GO:0007260,	-
AU_Ich_026B_E09	EG965534	hypothetical protein RcanM_01000133	GO:0005525, GO:0006414, GO:0005622, GO:0003746,	-
AU_Ich_026B_F02	EG965539	Ribonucleotide reductase, barrel domain containing protein	GO:0006260, GO:0004748, GO:0005971,	EC:1.17.4.1,
AU_Ich_026B_H12	EG965569	Peptidylprolyl isomerase A, like	GO:0003755, GO:0006457,	EC:5.2.1.8,
AU_Ich_026C_B05	EG965584	acyl carrier protein reductase	GO:0003824, GO:0008152,	-
AU_Ich_026C_C01	EG965592	Zgc:92231	GO:0005543,	-
AU_Ich_026C_C03	EG965594	Eukaryotic DNA topoisomerase I, catalytic core family protein	GO:0003677, GO:0016853,	-
AU_Ich_026C_C10	EG965602	fibrinogen alpha chain	GO:0005515, GO:0007596, GO:0005577,	-
AU_Ich_026C_E09	EG965623	translation initiation factor IF-3	GO:0006445, GO:0003743, GO:0003723, GO:0006413,	-
AU_Ich_026D_A08	EG965668	delta-aminolevulinic acid dehydratase	GO:0006783, GO:0004655,	EC:4.2.1.24,
AU_Ich_026D_A11	EG965671	hypothetical protein TTHERM_00561280	GO:0008150,	-
AU_Ich_026D_E02	EG965708	hypothetical protein TTHERM_01298520	GO:0005515, GO:0006919,	-
AU_Ich_026D_H06	EG965748	novel protein similar to mouse and human TATA box binding protein (TBP)-associated factor, RNA polymerase I, A, 48kDa (TAF1A)	GO:0016251, GO:0006366, GO:0003701, GO:0006360,	-
AU_Ich_026D_H10	EG965752	DNA gyrase subunit B	GO:0006265, GO:0005694, GO:0005524, GO:0006268, GO:0006304, GO:0003918,	EC:5.99.1.3,
AU_Ich_027A_A06	EG965759	DNA topoisomerase type 2	GO:0006259, GO:0000166, GO:0003916, GO:0043231,	-
AU_Ich_027A_A12	EG965764	PREDICTED: similar to KIAA0460 protein, partial	GO:0005515,	-
AU_Ich_027A_B03	EG965765	Protein kinase domain containing protein	GO:0004681, GO:0006468,	-
AU_Ich_027A_C12	EG965787	hypothetical protein TTHERM_00105570	GO:0050875,	-
AU_Ich_027A_D01	EG965788	RNA polymerase beta subunit	GO:0006351, GO:0046677, GO:0003677, GO:0003899,	EC:2.7.7.6,
AU_Ich_027A_E07	EG965805	chromobox homolog 8	GO:0006355, GO:0005634, GO:0003682, GO:0006333, GO:0016568, GO:0000785,	-
AU_Ich_027A_F07	EG965812	2-methylcitrate synthase/citrate synthase II family protein	GO:0046912,	-
AU_Ich_027A_H04	EG965834	glutathione peroxidase type 2	GO:0006979, GO:0008430, GO:0004602,	EC:1.11.1.9,
AU_Ich_027A_H10	EG965840	Coenzyme A transferase family protein	GO:0008260,	EC:2.8.3.5,
AU_Ich_027B_A05	EG965848	PREDICTED: similar to SI:dZ63M10.1 (novel MHC class I antigen)	GO:0042612, GO:0019882, GO:0030106,	-
AU_Ich_027B_A06	EG965849	Na,H/K antiporter P-type ATPase, alpha subunit family protein	GO:0006812, GO:0016787, GO:0005488,	-
AU_Ich_027B_A11	EG965852	DNA repair helicase rad25 family protein	GO:0003676, GO:0004386,	-
AU_Ich_027B_D03	EG965881	RNA POLYMERASE SIGMA-32 FACTOR (rpoH)	GO:0006355, GO:0016987, GO:0006352, GO:0003700, GO:0006986, GO:0006457,	-
AU_Ich_027B_D04	EG965882	thymidylate kinase family protein	GO:0009165, GO:0007049, GO:0008283, GO:0004798,	EC:2.7.4.9,
AU_Ich_027B_D12	EG965891	Adaptin N terminal region family protein	GO:0044425, GO:0044431, GO:0007582,	-
AU_Ich_027B_E08	EG965898	hypothetical protein TTHERM_00551040	GO:0003674,	-
AU_Ich_027B_E12	EG965903	LOC398268 protein	GO:0007046, GO:0005634,	-
AU_Ich_027B_G10	EG965921	SAC3/GANP family protein	GO:0005488,	-
AU_Ich_027C_A07	EG965941	Creatine kinase, brain	GO:0004111,	EC:2.7.3.2,
AU_Ich_027C_A08	EG965942	PREDICTED: similar to protease, reverse transcriptase, ribonuclease H, integrase	GO:0044238, GO:0003674, GO:0043170,	-
AU_Ich_027C_B12	EG965959	hypothetical protein RcanM_01000181	GO:0030976, GO:0006096, GO:0004591,	EC:1.2.4.2,
AU_Ich_027C_C03	EG965962	Zgc:113964	GO:0000166, GO:0005634, GO:0005515, GO:0003676, GO:0001514,	-
AU_Ich_027C_C10	EG965970	Annexin A1a	GO:0005544, GO:0007166, GO:0006629, GO:0006916, GO:0005102, GO:0005509, GO:0004859, GO:0050819, GO:0006954, GO:0006928, GO:0005737,	-
AU_Ich_027C_E09	EG965991	Protein kinase domain containing protein	GO:0050875, GO:0005634, GO:0004672, GO:0005515, GO:0005737,	EC:2.7.1.37,
AU_Ich_027C_G07	EG966013	HPPD_TETTH4-hydroxyphenylpyruvate dioxygenase (4HPPD) (HPD) (HPPDase) (4-hydroxyphenylpyruvic acid oxidase) (F-antigen homolog) (TF-AG)	GO:0006572, GO:0003868, GO:0006559, GO:0005506,	EC:1.13.11.27,
AU_Ich_027C_G08	EG966014	hypothetical protein TTHERM_00101360	GO:0005515,	-
AU_Ich_027D_D11	EG966072	unnamed protein product	GO:0003674, GO:0044267,	-
AU_Ich_027D_G02	EG966097	ATP synthase F0 subunit 6	GO:0016820, GO:0005739, GO:0015992, GO:0016469,	-
AU_Ich_027D_G04	EG966099	unnamed protein product	GO:0006355, GO:0005634, GO:0000287, GO:0003723, GO:0004527,	-
AU_Ich_027D_H06	EG966113	PREDICTED: similar to Putative pre-mRNA splicing factor RNA helicase (DEAH box protein 15) isoform 16	GO:0008026, GO:0005524,	-
Contig\102		hypothetical protein RcanM_01000309	GO:0016149, GO:0003735, GO:0006415, GO:0005840,	-
Contig\104		Zgc:92575	GO:0005515,	-
Contig\106		oxoglutarate dehydrogenase	GO:0008152, GO:0016624,	-
Contig\111		phospholipid-translocating P-type ATPase, flippase family protein	GO:0019829, GO:0015917, GO:0016021, GO:0006812, GO:0008152, GO:0000287, GO:0004012, GO:0005524,	EC:3.6.3.1,
Contig\114		50S ribosomal protein L10	GO:0006412, GO:0003735, GO:0042254, GO:0005840,	EC:3.6.5.3,
Contig\115		Papain family cysteine protease containing protein	GO:0016787,	-
Contig\117		hypothetical protein	GO:0030183, GO:0006355, GO:0008270, GO:0005634, GO:0003677, GO:0016563,	-
Contig\125		unnamed protein product	GO:0006813, GO:0005515, GO:0005249, GO:0008076,	-
Contig\130		Type III restriction enzyme, res subunit family protein	GO:0000166, GO:0006139, GO:0003676,	-
Contig\132		Proline/betaine transporter	GO:0006810, GO:0005351, GO:0016021,	-
Contig\133		inorganic pyrophosphatase	GO:0009536, GO:0016020, GO:0015992, GO:0045045, GO:0009678, GO:0016023,	-
Contig\135		Amino acid adenylation	GO:0016874, GO:0005488, GO:0008152,	-
Contig\136		ribose-phosphate pyrophosphokinase family protein	GO:0009165, GO:0004749, GO:0009116,	EC:2.7.6.1,
Contig\141		Glutaryl-Coenzyme A dehydrogenase, like	GO:0006118, GO:0004361, GO:0005739,	EC:1.3.99.7,
Contig\144		Replicative DNA helicase	GO:0006269, GO:0005658, GO:0017111, GO:0005524, GO:0003678, GO:0003677,	EC:3.6.1.15,
Contig\146		apoptosis inhibitor 5	GO:0017134, GO:0006916, GO:0005681, GO:0005737,	-
Contig\147		hypothetical protein RcanM_01001029	GO:0050875, GO:0003674,	-
Contig\150		Glutamate dehydrogenase (NADP+)	GO:0016639,	-
Contig\154		transposase	GO:0003674, GO:0006350,	-
Contig\156		PREDICTED: similar to glycogen synthase kinase 3 alpha	GO:0016301,	-
Contig\159		aconitate hydratase 1	GO:0016836, GO:0008152, GO:0051536, GO:0046872,	-
Contig\160		calcium-translocating P-type ATPase, PMCA-type family protein	GO:0005388, GO:0016021, GO:0008152, GO:0005524, GO:0005509, GO:0006816,	EC:3.6.3.8,
Contig\163		Zgc:101847	GO:0030154,	-
Contig\165		putative MAPK	GO:0005524, GO:0006468, GO:0004707,	-
Contig\166		Kinesin motor domain containing protein	GO:0003777, GO:0003824, GO:0005524, GO:0005875, GO:0007018,	-
Contig\167		Peptidase C13 family protein	GO:0008233,	-
Contig\169		Dspa protein	GO:0003824, GO:0040007, GO:0005576, GO:0008544, GO:0008083, GO:0005856, GO:0005200,	-
Contig\17		cystathionine beta-synthase family protein	GO:0004122, GO:0019343, GO:0046872, GO:0006535, GO:0005737,	EC:4.2.1.22,
Contig\170		Amino acid adenylation	GO:0003824,	-
Contig\171		Dynein heavy chain family protein	GO:0016787,	-
Contig\174		protein disulfide-isomerase domain containing protein	GO:0003824,	-
Contig\183		SJCHGC09227 protein	GO:0003824, GO:0006139,	-
Contig\185		Pard3 180 kDa isoform	GO:0003674,	-
Contig\186		Type III restriction enzyme, res subunit family protein	GO:0005524, GO:0003676, GO:0008026,	-
Contig\187		DHHC zinc finger domain containing protein	GO:0008270, GO:0005795, GO:0008415,	-
Contig\190		SGS domain containing protein	GO:0003674,	-
Contig\194		Zgc:100984	GO:0005634,	-
Contig\195		Dynein heavy chain family protein	GO:0003674,	-
Contig\196		calcium-translocating P-type ATPase, PMCA-type family protein	GO:0005388, GO:0016021, GO:0008152, GO:0005524, GO:0005509, GO:0006816,	EC:3.6.3.8,
Contig\197		Thiolase, N-terminal domain containing protein	GO:0003674,	-
Contig\198		Protein kinase domain containing protein	GO:0005952, GO:0004674, GO:0008603, GO:0005524, GO:0006468,	-
Contig\207		MFS type sugar transporter	GO:0005215, GO:0006810, GO:0016021,	-
Contig\208		Protein kinase domain containing protein	GO:0009987, GO:0016301, GO:0005488,	-
Contig\209		Zgc:92296	GO:0007165, GO:0016020, GO:0001584,	-
Contig\213		putative transposase	GO:0006139,	-
Contig\215		Zgc:92406	GO:0005783, GO:0019825, GO:0016021, GO:0006118, GO:0020037, GO:0005506, GO:0005792, GO:0008397,	-
Contig\216		transposase	GO:0006355, GO:0015074, GO:0004803, GO:0005634, GO:0003677,	-
Contig\220		Zgc:136869	GO:0009117, GO:0003920, GO:0030955,	EC:1.7.1.7,
Contig\221		calcium-translocating P-type ATPase, PMCA-type family protein	GO:0000166, GO:0015662, GO:0016020, GO:0006812, GO:0015085,	-
Contig\224		transposase	GO:0006139,	-
Contig\226		PREDICTED: similar to very large inducible GTPase-1	GO:0003824,	-
Contig\230		2-oxoglutarate dehydrogenase E1 component	GO:0030976, GO:0006096, GO:0004591,	EC:1.2.4.2,
Contig\232		ribosomal protein L6 containing protein	GO:0005622,	-
Contig\236		transposase	GO:0006139,	-
Contig\239		Dynein heavy chain family protein	GO:0005488,	-
Contig\241		hypothetical protein TTHERM_00558360	GO:0016740,	-
Contig\243		protein phosphatase regulatory subunit	GO:0009987,	-
Contig\25		Protein kinase domain containing protein	GO:0050875, GO:0016301, GO:0005488,	-
Contig\252		Solute carrier family 13 (sodium-dependent dicarboxylate transporter), member 2	GO:0005215, GO:0006814, GO:0016020,	-
Contig\255		dynein light chain p28B	GO:0003777, GO:0007338, GO:0005858, GO:0006928,	-
Contig\256		Protein kinase domain containing protein	GO:0044260, GO:0000166, GO:0005575, GO:0004674,	-
Contig\257		Inorganic H+ pyrophosphatase	GO:0009536, GO:0016021, GO:0004427, GO:0015992, GO:0000287, GO:0030955, GO:0045045, GO:0009678, GO:0005773, GO:0016023, GO:0015078,	EC:3.6.1.1,
Contig\259		Protein phosphatase 2C containing protein	GO:0003824,	-
Contig\260		novel protein containing multiple scavenger receptor cysteine-rich (SRCR) domains similar to vertebrate deleted in malignant brain tumors 1 (DMBT1)	GO:0003674,	-
Contig\268		40S ribosomal protein S16	GO:0006412, GO:0003735, GO:0005840,	EC:3.6.5.3,
Contig\27		hypothetical protein TTHERM_01076960	GO:0000245,	-
Contig\273		Dynein heavy chain family protein	GO:0017111, GO:0044464,	EC:3.6.1.15,
Contig\279		phospholipid-translocating P-type ATPase, flippase family protein	GO:0003824, GO:0044464,	-
Contig\281		Eukaryotic ribosomal protein L18 containing protein	GO:0030529, GO:0044444,	-
Contig\285		Vesicle-associated membrane protein 8 (endobrevin)	GO:0016021, GO:0016192, GO:0005624, GO:0005769,	-
Contig\286		Zgc:103611	GO:0016020,	-
Contig\288		TRANSALDOLASE	GO:0005975, GO:0016740,	-
Contig\29		Histone H2B-2	GO:0005634, GO:0006334, GO:0003677, GO:0000786,	-
Contig\306		small GTP-binding protein domain containing protein	GO:0015031, GO:0005739, GO:0007264, GO:0006888, GO:0005478, GO:0005525, GO:0016023,	-
Contig\307		Kinesin motor domain containing protein	GO:0005874, GO:0003777, GO:0005524, GO:0005875, GO:0007018,	-
Contig\309		SJCHGC03026 protein	GO:0006350,	-
Contig\31		phospholipid-translocating P-type ATPase, flippase family protein	GO:0000166, GO:0016020, GO:0007582, GO:0016887,	-
Contig\316		unnamed protein product	GO:0005739, GO:0004602, GO:0007275, GO:0047066, GO:0008430, GO:0006644, GO:0006979,	EC:1.11.1.12, EC:1.11.1.9,
Contig\318		lactate dehydrogenase-A	GO:0004459, GO:0019642, GO:0006100, GO:0005737,	EC:1.1.1.27,
Contig\326		Dynein heavy chain family protein	GO:0003674, GO:0044464,	-
Contig\334		H33_TETTHHistone H3.3 (HV2)	GO:0005739, GO:0009536, GO:0005634, GO:0016787, GO:0006334, GO:0003677, GO:0000786,	-
Contig\338		DNA-directed RNA polymerase beta' chain	GO:0006351, GO:0003677, GO:0005634, GO:0003899, GO:0008777,	EC:3.5.1.16, EC:2.7.7.6,
Contig\344		A56403ribosomal protein L27a.e - Tetrahymena thermophila	GO:0006412, GO:0003735, GO:0005840,	EC:3.6.5.3,
Contig\346		Response regulator receiver	GO:0006350, GO:0003677, GO:0030528,	-
Contig\349		ribosomal protein L10.e containing protein	GO:0005739, GO:0006412, GO:0003735, GO:0005840,	EC:3.6.5.3,
Contig\35		unnamed protein product	GO:0019216, GO:0008168, GO:0005737, GO:0005669, GO:0003713, GO:0004402, GO:0045446, GO:0003700, GO:0043565, GO:0006355, GO:0005516, GO:0043388,	EC:2.3.1.48,
Contig\350		Dynein heavy chain family protein	GO:0003674,	-
Contig\354		Glycine/serine hydroxymethyltransferase	GO:0006563, GO:0006730, GO:0004372, GO:0006544,	EC:2.1.2.1,
Contig\356		Sodium/sulphate symporter	GO:0005215, GO:0006814, GO:0016021,	-
Contig\359		Kinesin motor domain containing protein	GO:0003674,	-
Contig\363		PREDICTED: similar to centrosome protein cep290, partial	GO:0003824,	-
Contig\364		putative site-specific recombinase	GO:0006310, GO:0015074, GO:0051301, GO:0007059, GO:0003677, GO:0007049,	-
Contig\365		HyfB domain containing protein	GO:0050136, GO:0016020,	EC:1.6.99.5,
Contig\366		unnamed protein product	GO:0005977, GO:0051301, GO:0007067, GO:0005506, GO:0004721, GO:0030145,	EC:3.1.3.16,
Contig\372		unnamed protein product	GO:0003674, GO:0008544, GO:0044464,	-
Contig\377		ribosomal protein L4	GO:0006412, GO:0003735, GO:0005840,	EC:3.6.5.3,
Contig\38		integrin alpha V subunit	GO:0007229, GO:0005515, GO:0007155, GO:0004872, GO:0008305,	-
Contig\380		Ser/Thr protein phosphatase family protein	GO:0016787,	-
Contig\386		Pla2g12b protein	GO:0004623, GO:0005509, GO:0016042, GO:0005576,	EC:3.1.1.4,
Contig\39		PREDICTED: similar to CUB and Sushi multiple domains 3 isoform 3, partial	GO:0016021,	-
Contig\397		Similar to glutaminyl-tRNA synthetase	GO:0005524, GO:0005515, GO:0006424, GO:0004818, GO:0004819,	EC:6.1.1.18, EC:6.1.1.17,
Contig\40		Brg1p	GO:0005488,	-
Contig\402		ABC transporter family protein	GO:0005739, GO:0009536, GO:0043190, GO:0016021, GO:0005524, GO:0006810, GO:0042626,	-
Contig\406		Protein kinase domain containing protein	GO:0005975, GO:0000166, GO:0005515, GO:0044267, GO:0004672,	EC:2.7.1.37,
Contig\408		unnamed protein product	GO:0004649, GO:0005737,	EC:3.2.1.143,
Contig\409		Protein kinase domain containing protein	GO:0016301,	-
Contig\41		AIR synthase related protein-like	GO:0016874,	-
Contig\413		unnamed protein product	GO:0004730, GO:0016853, GO:0007004, GO:0006364, GO:0000074, GO:0003723, GO:0003720, GO:0008283, GO:0005654, GO:0005697, GO:0005730,	EC:4.2.1.70,
Contig\416		DNA polymerase III, alpha subunit	GO:0016740,	-
Contig\418		COG0568: DNA-directed RNA polymerase, sigma subunit (sigma70/sigma32)	GO:0006355, GO:0016987, GO:0006352, GO:0003700, GO:0006986, GO:0006457,	-
Contig\419		Zgc:92835	GO:0003824, GO:0005515, GO:0005634,	-
Contig\420		COG0265: Trypsin-like serine proteases, typically periplasmic, contain C-terminal PDZ domain	GO:0008233,	-
Contig\425		ATPase, AAA family protein	GO:0005874, GO:0051301, GO:0008568, GO:0005524, GO:0007067,	EC:3.6.4.3,
Contig\426		Protein kinase domain containing protein	GO:0004674, GO:0005634, GO:0004713, GO:0005524, GO:0006468,	EC:2.7.1.112,
Contig\434		cation diffusion facilitator family transporter containing protein	GO:0008150,	-
Contig\436		Myb-like DNA-binding domain containing protein	GO:0006355, GO:0005634, GO:0003677, GO:0016563,	-
Contig\44		hypothetical protein RcanM_01000141	GO:0006351, GO:0003677, GO:0005634, GO:0003899,	EC:2.7.7.6,
Contig\440		ABC transporter related	GO:0006810, GO:0005524, GO:0016887,	-
Contig\442		Nitrogen regulation protein NtrY	GO:0016020, GO:0007165, GO:0005524, GO:0000155, GO:0006468,	-
Contig\449		Cytochrome c oxidase subunit III	GO:0016020, GO:0016491,	-
Contig\452		Kinesin motor domain containing protein	GO:0003674,	-
Contig\456		Zgc:66026	GO:0016787,	-
Contig\457		Glycyl-tRNA synthetase beta chain	GO:0006412, GO:0004812,	EC:3.6.5.3,
Contig\460		HPPD_TETTH4-hydroxyphenylpyruvate dioxygenase (4HPPD) (HPD) (HPPDase) (4-hydroxyphenylpyruvic acid oxidase) (F-antigen homolog) (TF-AG)	GO:0016702, GO:0009074, GO:0046872,	EC:1.13.11,
Contig\461		transcriptional regulator, Sir2 family protein	GO:0009536, GO:0006355,	-
Contig\469		DNA polymerase family B, exonuclease domain containing protein	GO:0016779, GO:0044444, GO:0043231, GO:0046872,	-
Contig\47		Unknown (protein for MGC:85128)	GO:0051301, GO:0000245, GO:0006118, GO:0007067, GO:0009055, GO:0031202, GO:0006457, GO:0005681,	-
Contig\472		intelectin	GO:0005529,	-
Contig\477		hypothetical protein RcanM_01000819	GO:0019843, GO:0006412, GO:0003735, GO:0005840,	EC:3.6.5.3,
Contig\479		Na,H/K antiporter P-type ATPase, alpha subunit family protein	GO:0015662, GO:0016021, GO:0006812, GO:0008152, GO:0005524,	-
Contig\481		glutathione peroxidase	GO:0006979, GO:0005737, GO:0008430, GO:0004602,	EC:1.11.1.9,
Contig\482		eukaryotic translation initiation factor 2 gamma subunit	GO:0005488,	-
Contig\486		protein serine/threonine kinase	GO:0004672, GO:0005515,	EC:2.7.1.37,
Contig\49		Na,H/K antiporter P-type ATPase, alpha subunit family protein	GO:0016820, GO:0016020, GO:0006812, GO:0008324,	-
Contig\496		pyruvate dehydrogenase E1 component, beta subunit	GO:0004739,	EC:1.2.4.1,
Contig\504		PREDICTED: similar to Protein KIAA0195	GO:0016820, GO:0005524, GO:0016021,	-
Contig\511		peptide synthetase, non-ribosomal	GO:0008168, GO:0009058, GO:0005488, GO:0044238,	-
Contig\515		Dynein heavy chain family protein	GO:0003674,	-
Contig\52		putative catalase	GO:0004096, GO:0042744, GO:0006118, GO:0005506, GO:0005777,	EC:1.11.1.6,
Contig\525		DnaJ domain containing protein	GO:0000074, GO:0008284, GO:0005488,	-
Contig\526		MCM2/3/5 family protein	GO:0005634, GO:0005524, GO:0003677, GO:0008094, GO:0006270,	-
Contig\528		Ubiquitin carboxyl-terminal hydrolase family protein	GO:0016787,	-
Contig\54		DnaK suppressor-like protein	GO:0008270,	-
Contig\540		NADH dehydrogenase subunit 4	GO:0005739, GO:0008137, GO:0006120,	EC:1.6.5.3,
Contig\543		Putative esterase	GO:0006629,	-
Contig\545		DNA-directed RNA polymerase beta' subunit	GO:0016779, GO:0006350,	-
Contig\557		transposase	GO:0006259, GO:0003674,	-
Contig\559		malate dehydrogenase family protein	GO:0005829, GO:0006092, GO:0004470,	-
Contig\564		Tubulin/FtsZ family, GTPase domain containing protein	GO:0005814, GO:0008150, GO:0003674,	-
Contig\568		Uxs1 protein	GO:0003674,	-
Contig\570		Kinesin motor domain containing protein	GO:0005874, GO:0015031, GO:0003777, GO:0005524, GO:0005875, GO:0007018,	-
Contig\573		PREDICTED: similar to protein tyrosine kinase fer	GO:0005634, GO:0004713, GO:0005524, GO:0007242, GO:0006468,	EC:2.7.1.112,
Contig\580		Serine/Threonine protein kinase with TPR repeats	GO:0000166, GO:0004672,	EC:2.7.1.37,
Contig\582		hypothetical protein TTHERM_00760520	GO:0009987,	-
Contig\585		Myb-like DNA-binding domain containing protein	GO:0006139,	-
Contig\587		Eukaryotic translation elongation factor 2, like	GO:0005525, GO:0006412, GO:0003746,	EC:3.6.5.3,
Contig\59		ATP synthase subunit A	GO:0016469, GO:0005524, GO:0046961, GO:0046872, GO:0015986, GO:0046933, GO:0045261,	EC:3.6.3.14,
Contig\591		PREDICTED: similar to protein tyrosine phosphatase, receptor type, sigma isoform 2 precursor	GO:0007185, GO:0006470, GO:0007155, GO:0005515, GO:0005001, GO:0005887,	-
Contig\593		PREDICTED: similar to LIM domains containing protein 1	GO:0006355, GO:0005515, GO:0008270, GO:0007165, GO:0007275,	-
Contig\598		Dynein heavy chain family protein	GO:0005506, GO:0042624, GO:0003700, GO:0007018, GO:0005524, GO:0006355, GO:0030286, GO:0003777,	EC:3.6.1.3,
Contig\6		Protein kinase domain containing protein	GO:0000166, GO:0004672,	EC:2.7.1.37,
Contig\606		Histone deacetylase family protein	GO:0000166, GO:0016887, GO:0016020,	-
Contig\609		ATP-dependent clp protease ATP-binding subunit ClpX	GO:0015031, GO:0008270, GO:0051082, GO:0005524, GO:0046983, GO:0016887, GO:0006457, GO:0008233,	-
Contig\610		Phf2 protein	GO:0006355, GO:0008270, GO:0005634, GO:0005515,	-
Contig\612		Dynein heavy chain family protein	GO:0016787,	-
Contig\613		Protein kinase domain containing protein	GO:0004674, GO:0005524, GO:0006468,	-
Contig\614		50S ribosomal protein L1	GO:0019843, GO:0006412, GO:0015934, GO:0003735,	EC:3.6.5.3,
Contig\618		elongation factor-1 alpha	GO:0005525, GO:0006414, GO:0003746, GO:0005737,	-
Contig\625		putative ATP-dependent DNA helicase	GO:0006310, GO:0005524, GO:0004003, GO:0005622, GO:0003677, GO:0009432,	-
Contig\631		ATPase, histidine kinase-, DNA gyrase B-, and HSP90-like domain containing protein	GO:0009987, GO:0003674,	-
Contig\632		COG3702: Type IV secretory pathway, VirB3 components	GO:0006810, GO:0005524, GO:0017111,	EC:3.6.1.15,
Contig\635		pyruvate dehydrogenase complex dihydrolipoamide acetyltransferase family protein	GO:0008152, GO:0005515, GO:0004742,	EC:2.3.1.12,
Contig\637		Dpy-30 motif family protein	GO:0003824,	-
Contig\642		bullous pemphigoid antigen 1, 230\/240kDa	GO:0005200, GO:0045104, GO:0005178, GO:0030056, GO:0007155, GO:0030036, GO:0051015, GO:0005604, GO:0008022, GO:0007229, GO:0016023, GO:0005509, GO:0005856, GO:0007050,	-
Contig\645		PREDICTED: similar to triple functional domain (PTPRF interacting)	GO:0004674, GO:0007185, GO:0035023, GO:0005524, GO:0005622, GO:0005089, GO:0006468,	-
Contig\649		elongation factor 1-alpha; EF-1-alpha	GO:0005525, GO:0006414, GO:0003746, GO:0005737,	-
Contig\650		neuronal 22 protein	GO:0007417, GO:0007517, GO:0003779,	-
Contig\653		Protein kinase domain containing protein	GO:0004672,	EC:2.7.1.37,
Contig\655		unnamed protein product	GO:0003824, GO:0000166, GO:0003676,	-
Contig\656		unnamed protein product	GO:0000151, GO:0008270, GO:0005634, GO:0042787, GO:0005515, GO:0003677,	-
Contig\658		MCM2/3/5 family protein	GO:0005634, GO:0005524, GO:0003677, GO:0004386, GO:0008094, GO:0006270,	-
Contig\66		DnaK protein	GO:0000166, GO:0008150,	-
Contig\660		PCI domain containing protein	GO:0000502, GO:0005739,	-
Contig\662		PREDICTED: FRAS1 related extracellular matrix protein 2	GO:0005515, GO:0005578, GO:0005509, GO:0007156, GO:0007154, GO:0016021, GO:0007275,	-
Contig\666		RS12_TETTH40S ribosomal protein S12	GO:0005739, GO:0006412, GO:0005634, GO:0015935, GO:0003735, GO:0003676,	EC:3.6.5.3,
Contig\668		3-oxoacyl-	GO:0008610, GO:0008415,	-
Contig\669		transaldolase family protein	GO:0005975,	-
Contig\670		2-amino-3-ketobutyrate CoA ligase; RBL02337	GO:0016740,	-
Contig\672		Dynein heavy chain family protein	GO:0003674,	-
Contig\673		succinylornithine transaminase (also has acetylornitine transaminase activity, PLP-dependent) (carbon starvation protein C)	GO:0003992, GO:0006525, GO:0030170,	EC:2.6.1.11,
Contig\675		Protein kinase domain containing protein	GO:0016301, GO:0005488, GO:0043170, GO:0044238,	-
Contig\68		Transcription antitermination protein NusG	GO:0045449, GO:0006353,	-
Contig\680		protein serine/threonine phosphatase	GO:0003674,	-
Contig\689		E1-E2 ATPase family protein	GO:0016787,	-
Contig\691		PREDICTED: similar to RAB11 family interacting protein 4 (class II)	GO:0003824, GO:0005509,	-
Contig\694		Octaprenyl-diphosphate synthase	GO:0016740, GO:0008299,	-
Contig\696		Nitrogen assimilation regulatory protein NtrX	GO:0006355, GO:0008134, GO:0017111, GO:0003700, GO:0005524, GO:0000156, GO:0005622, GO:0000160,	EC:3.6.1.15,
Contig\70		Zgc:56334	GO:0005634,	-
Contig\701		TPR Domain containing protein	GO:0003674,	-
Contig\703		Heat shock 70kDa protein 5 (glucose-regulated protein)	GO:0005783, GO:0005524, GO:0006986, GO:0006457,	-
Contig\704		Kinesin motor domain containing protein	GO:0003674,	-
Contig\708		30S ribosomal protein S13	GO:0000049, GO:0019843, GO:0006412, GO:0003735, GO:0005840,	EC:3.6.5.3,
Contig\71		50S ribosomal protein L1	GO:0019843, GO:0006412, GO:0015934, GO:0003735,	EC:3.6.5.3,
Contig\712		Amino acid adenylation	GO:0003824, GO:0044237, GO:0009058,	-
Contig\714		Ten-m2	GO:0016020,	-
Contig\715		unnamed protein product	GO:0003674, GO:0007165, GO:0007155, GO:0007417, GO:0005887,	-
Contig\716		PREDICTED: similar to alanine aminotransferase 2; glutamic-pyruvate transaminase 2	GO:0016769,	-
Contig\717		Dynein heavy chain family protein	GO:0003674,	-
Contig\719		Protoheme IX farnesyltransferase	GO:0008495, GO:0006783, GO:0016021,	-
Contig\720		Protein kinase domain containing protein	GO:0004674, GO:0000074, GO:0005488,	-
Contig\722		Dynein heavy chain family protein	GO:0015630, GO:0003774, GO:0044430, GO:0005524, GO:0042624,	EC:3.6.1.3,
Contig\729		Brix domain containing protein	GO:0007046, GO:0003723, GO:0005730,	-
Contig\730		ATP-dependent Clp protease, ATP-binding subunit ClpC	GO:0003674,	-
Contig\732		DNA polymerase family B, exonuclease domain containing protein	GO:0003677, GO:0006260,	-
Contig\734		Kinesin motor domain containing protein	GO:0005874, GO:0003777, GO:0005739, GO:0005524, GO:0005875, GO:0007018,	-
Contig\737		cyclic nucleotide-binding domain containing protein	GO:0005952, GO:0004674, GO:0008603, GO:0005524, GO:0006468,	-
Contig\739		Zgc:86762	GO:0006508, GO:0005838, GO:0005829,	-
Contig\743		unnamed protein product	GO:0006468, GO:0005634, GO:0008285, GO:0005795, GO:0016616, GO:0008022, GO:0006564, GO:0051287, GO:0019079,	-
Contig\745		FGF13	GO:0007399, GO:0007267, GO:0007165, GO:0008083,	-
Contig\750		NAD-dependent epimerase/dehydratase family protein	GO:0003824,	-
Contig\751		50S ribosomal protein L5	GO:0000049, GO:0019843, GO:0006412, GO:0003735, GO:0005840,	EC:3.6.5.3,
Contig\753		NAD-dependent epimerase/dehydratase	GO:0003824,	-
Contig\754		NADH dehydrogenase (ubiquinone) subunit F	GO:0051539, GO:0010181, GO:0005506, GO:0008137, GO:0048038, GO:0051287, GO:0006120,	EC:1.6.5.3,
Contig\756		ATP-dependent helicase DHX8, RNA helicase HRH1	GO:0008026, GO:0009536, GO:0005524, GO:0003723,	-
Contig\757		PREDICTED: similar to raptor	GO:0006259, GO:0043229, GO:0003676,	-
Contig\759		PREDICTED: similar to Cadherin 17, LI cadherin (liver-intestine) isoform 1	GO:0003674, GO:0007155,	-
Contig\76		Fructose-bisphosphate aldolase class-I family protein	GO:0016829,	-
Contig\760		Zgc:92870	GO:0007264, GO:0005525, GO:0007249, GO:0003924, GO:0016020,	EC:3.6.5.1, EC:3.6.5.2, EC:3.6.5.3, EC:3.6.5.4,
Contig\763		Protein kinase domain containing protein	GO:0009987, GO:0016301, GO:0005488,	-
Contig\765		ISWI protein	GO:0005488,	-
Contig\767		putative secreted serine protease	GO:0016787,	-
Contig\768		Muscle-specific beta 1 integrin binding protein 2	GO:0005524, GO:0004849, GO:0019363,	EC:2.7.1.48,
Contig\770		Protein kinase domain containing protein	GO:0000166, GO:0044444, GO:0004672,	EC:2.7.1.37,
Contig\771		calcium-translocating P-type ATPase, PMCA-type family protein	GO:0005388, GO:0016021, GO:0015992, GO:0008152, GO:0005524, GO:0005509, GO:0006816,	EC:3.6.3.8,
Contig\773		V-type ATPase 116kDa subunit family protein	GO:0003674,	-
Contig\78		Ribonuclease E	GO:0006396, GO:0005737, GO:0003723, GO:0004540,	-
Contig\781		PREDICTED: similar to transient receptor potential cation channel, subfamily V, member 1 isoform 3	GO:0005516, GO:0016021, GO:0005509, GO:0006816, GO:0005262, GO:0004872,	-
Contig\784		UDP-N-acetylglucosamine 1-carboxyvinyltransferase	GO:0016740, GO:0016051,	-
Contig\785		Carboxyl transferase domain containing protein	GO:0016740, GO:0004658,	EC:6.4.1.3,
Contig\788		Dynein heavy chain family protein	GO:0003777, GO:0005524, GO:0030286, GO:0042624, GO:0007018,	EC:3.6.1.3,
Contig\790		phosphoglucomutase	GO:0004614, GO:0016740, GO:0046872, GO:0005975,	EC:5.4.2.2,
Contig\794		Proteasome (prosome, macropain) subunit, beta type, 2	GO:0005829, GO:0005634, GO:0006511, GO:0004298, GO:0005839,	EC:3.4.25,
Contig\795		Kinesin motor domain containing protein	GO:0005874, GO:0015031, GO:0003777, GO:0005524, GO:0005875, GO:0007018,	-
Contig\798		Protein kinase domain containing protein	GO:0004672,	EC:2.7.1.37,
Contig\8		PREDICTED: similar to WD repeat, SAM and U-box domain containing 1	GO:0016567, GO:0000151, GO:0004842, GO:0016301,	EC:6.3.2.19,
Contig\80		PREDICTED: elastase 2A	GO:0006508, GO:0004281, GO:0005576,	EC:3.4.21.71,
Contig\800		Type I secretion membrane fusion protein, HlyD	GO:0044464,	-
Contig\811		antioxidant, AhpC/Tsa family	GO:0004601,	EC:1.11.1.7,
Contig\814		PREDICTED: similar to myosin IXA	GO:0016459, GO:0007601, GO:0003774, GO:0005524, GO:0007242,	-
Contig\816		small GTP-binding protein domain containing protein	GO:0003924, GO:0006897, GO:0005515, GO:0005886, GO:0005525, GO:0005769,	EC:3.6.5.1, EC:3.6.5.2, EC:3.6.5.3, EC:3.6.5.4,
Contig\823		Acyl carrier protein	GO:0048037, GO:0000036, GO:0006633,	-
Contig\824		ATP-dependent protease	GO:0008233, GO:0000166, GO:0006508,	-
Contig\829		ALKALINE PROTEASE SECRETION ATP-BINDING PROTEIN APRD (aprD)	GO:0015031, GO:0016021, GO:0005524, GO:0042626, GO:0008233,	-
Contig\83		nitrous oxide reductase precursor	GO:0016491, GO:0046872,	-
Contig\831		novel protein similar to vertebrate interferon regulatory factor family	GO:0006355, GO:0005634, GO:0003700,	-
Contig\832		cyclophilin-RNA interacting protein	GO:0000166, GO:0006457, GO:0003676,	-
Contig\833		rab_C61	GO:0009987,	-
Contig\835		unnamed protein product	GO:0003824, GO:0005622, GO:0005086,	-
Contig\838		reverse transcriptase-like protein	GO:0003674,	-
Contig\84		trigger factor	GO:0050875, GO:0003674,	-
Contig\840		CB25_TETTH25 kDa calcium-binding protein (TCBP-25)	GO:0005509,	-
Contig\841		fibrinogen gamma polypeptide	GO:0030168, GO:0051258, GO:0007165, GO:0005509, GO:0005577,	-
Contig\843		Protein kinase domain containing protein	GO:0000166, GO:0004672,	EC:2.7.1.37,
Contig\849		ThiF family protein	GO:0016616, GO:0006512, GO:0006564,	-
Contig\852		NADH dehydrogenase subunit 5	GO:0005739, GO:0042773, GO:0016021, GO:0008137,	EC:1.6.5.3,
Contig\853		cytoplasmic dynein heavy chain 2 protein	GO:0016887,	-
Contig\86		PREDICTED: similar to A kinase (PRKA) anchor protein 10	GO:0005515, GO:0005739, GO:0007165, GO:0004871, GO:0008104, GO:0016301,	-
Contig\862		sodium channel, voltage-gated, type IV, alpha, a	GO:0006814, GO:0006813, GO:0005248, GO:0001518, GO:0005249, GO:0006936, GO:0043169, GO:0008076,	-
Contig\863		PREDICTED: similar to myosin VIIA	GO:0030048, GO:0016459, GO:0005516, GO:0003824, GO:0007601, GO:0005524, GO:0003779, GO:0007605, GO:0000146,	-
Contig\865		hypothetical protein LOC562894	GO:0050875,	-
Contig\87		Protein kinase domain containing protein	GO:0016301,	-
Contig\880		Gapdh protein	GO:0004365, GO:0006096, GO:0051287, GO:0005737,	EC:1.2.1.12,
Contig\882		NADH dehydrogenase I chain D	GO:0005739, GO:0006118, GO:0008137, GO:0048038,	EC:1.6.5.3,
Contig\884		reverse transcriptase	GO:0003674,	-
Contig\886		Coatomer WD associated domain containing protein	GO:0048193, GO:0044444, GO:0005792, GO:0005615, GO:0005625, GO:0043231, GO:0030157,	-
Contig\888		hypothetical protein DDBDRAFT_0206435	GO:0044424, GO:0005488, GO:0044238,	-
Contig\89		hypothetical protein TTHERM_00411600	GO:0005488, GO:0016787,	-
Contig\893		protein phosphatase 2A regulatory B subunit (B56 family)	GO:0005575,	-
Contig\896		Sm protein	GO:0006396, GO:0005739, GO:0005634, GO:0030529,	-
Contig\900		PREDICTED: similar to copper chaperone isoform 2	GO:0006878, GO:0051082, GO:0005375, GO:0005507, GO:0006979, GO:0006825, GO:0006457,	-
Contig\903		Transcription factor TFIIB repeat family protein	GO:0006355, GO:0008270, GO:0003700, GO:0005515, GO:0006384, GO:0003702, GO:0000126, GO:0016563, GO:0009303, GO:0003709, GO:0045941, GO:0009304,	-
Contig\908		phosphoglycerate kinase (GTP)	GO:0006096, GO:0004618,	EC:2.7.2.3,
Contig\911		unnamed protein product	GO:0006520, GO:0005286, GO:0006865, GO:0005887, GO:0006461,	-
Contig\912		aconitate hydratase	GO:0016829, GO:0005488,	-
Contig\914		PREDICTED: similar to DnaJ (Hsp40) homolog, subfamily C, member 13; RME8 protein	GO:0006418, GO:0051082, GO:0005524, GO:0031072, GO:0006457, GO:0004812,	-
Contig\915		hypothetical protein RcanM_01000123	GO:0016021, GO:0008233, GO:0005515,	-
Contig\917		Protein kinase domain containing protein	GO:0004674, GO:0000287, GO:0005524, GO:0044444, GO:0043231, GO:0007243, GO:0006468,	-
Contig\919		Cystathionine beta-lyase	GO:0003824, GO:0006520,	-
Contig\928		Ser/Thr protein phosphatase family protein	GO:0005634, GO:0000226, GO:0005813, GO:0005506, GO:0004704, GO:0004722, GO:0030145,	-
Contig\930		Protein kinase domain containing protein	GO:0005488, GO:0016301,	-
Contig\935		Proteasome A-type and B-type family protein	GO:0044424, GO:0043234, GO:0004175,	-
Contig\939		DnaJ domain containing protein	GO:0005488,	-
Contig\942		Zgc:92628	GO:0015450, GO:0016021, GO:0005742, GO:0006626,	-
Contig\943		cation channel family protein	GO:0005216, GO:0016020, GO:0006811,	-
Contig\952		enolase family protein	GO:0008943, GO:0016740, GO:0046872, GO:0006006, GO:0016829,	-
Contig\955		zinc finger protein 511	GO:0008270, GO:0005634, GO:0003676,	-
Contig\956		Protein kinase domain containing protein	GO:0016301,	-
Contig\960		PREDICTED: similar to neurofibromatosis type 1	GO:0004857, GO:0045786, GO:0008285, GO:0005737,	-
Contig\961		PREDICTED: similar to G protein coupled receptor affecting testicular descent	GO:0003824, GO:0016500, GO:0016021, GO:0007186,	-
Contig\962		protein kinase domain	GO:0004672,	EC:2.7.1.37,
Contig\966		transposase	GO:0015074, GO:0004803, GO:0005634, GO:0045449, GO:0003677,	-
Contig\970		Type III restriction enzyme, res subunit family protein	GO:0003674,	-
Contig\974		PREDICTED: similar to axonemal dynein heavy chain 7	GO:0006468, GO:0005506, GO:0003700, GO:0016887, GO:0007018, GO:0005524, GO:0006355, GO:0005509, GO:0004672, GO:0030286, GO:0003777,	EC:2.7.1.37,
Contig\99		Glucose-6-phosphate 1-dehydrogenase	GO:0006006, GO:0004345,	EC:1.1.1.49,
